# Supplementary material for: EGFR Phosphorylates and Associates with EFNB1 to Regulate Cell Adhesion to Fibronectin
Source: Mol Cell Proteomics. 2025 Jul 4;24(8):101027. doi: 10.1016/j.mcpro.2025.101027 (PMC12345308; doi:10.1016/j.mcpro.2025.101027)
Supplement: Table S1 [file mmc1.xlsx]

## Sheet: Sheet1
Table S1. siRNA target sequences
Target protein	Provider	Target or duplex sequence siRNA#1	Target or duplex sequence siRNA#2
EGFR	QIAGEN	CAGGAACTGGATATTCTGAAA	TACGAATATTAAACACTTCAA
EPS8	IDT	AAUGUUGUCCAUGAUUCAAAAUCTA	ACCUUGGACAUGCAAAUAUAAAUCT
LIN7C	QIAGEN	TGGCATATTGACCCTATATAA	TCAACCGTACATCAAATTATA
PIK3R2	QIAGEN	CCGCGAGTATGACCAGCTTTA	TTGGTACGTGGGCAAGATCAA
ROR2	QIAGEN	CCGGTTTGGGAAAGTCTACAA	CTGGTGCTTTACGCAGAATAA
SHB	QIAGEN	CCCGGAAGTCATCCACTACTA	CCAGAATTGGTGATCAGCGAA
TNIK	QIAGEN	AAGGACCATATTGATAGAACA	CTGGAATATAAGCGCAAACAA
