# Supplementary material for: EGFR Phosphorylates and Associates with EFNB1 to Regulate Cell Adhesion to Fibronectin
Source: Mol Cell Proteomics. 2025 Jul 4;24(8):101027. doi: 10.1016/j.mcpro.2025.101027 (PMC12345308; doi:10.1016/j.mcpro.2025.101027)
Supplement: Table S2 [file mmc2.xlsx]

## Sheet: Sheet1
		Table S2. Peptide sequences and positions for peptide arrays
EFNB1	Y313/317	Y313/317	Y324/329	Y324/329	Y343/344	Y343/344		Y55 (NCK2)
FF	RTTENNFCPHFEK	NNFCPHFEKVSGD	EKVSGDFGHPVFI	DFGHPVFIVQEMP	MPPQSPANIFFKV	MPPQSPANIFFKV
YF	RTTENNYCPHFEK	NNFCPHYEKVSGD	EKVSGDYGHPVFI	DFGHPVYIVQEMP	MPPQSPANIYFKV	MPPQSPANIFYKV		GYVPSNFVERKNS
YY	RTTENNYCPHYEK	NNYCPHYEKVSGD	EKVSGDYGHPVYI	DYGHPVYIVQEMP	MPPQSPANIYYKV	MPPQSPANIYYKV		GYVPSNYVERKNS
