# Supplementary material for: EGFR Phosphorylates and Associates with EFNB1 to Regulate Cell Adhesion to Fibronectin
Source: Mol Cell Proteomics. 2025 Jul 4;24(8):101027. doi: 10.1016/j.mcpro.2025.101027 (PMC12345308; doi:10.1016/j.mcpro.2025.101027)
Supplement: Table S3 [file mmc3.xlsx]

## Sheet: SAINT_EfnB1_HEK
Table S3. SAINT results for EFNB1 proximity labeling in steady state
Proteins with a BFDR ≤0.01 (1%) are considered true interactors and are marked in green.
Bait is the miniTurbo fusion protein: in this case the bait is EFNB1-miniTurbo, 20 min biotinilation, 20min stimulation with HEK cells.
Prey colum contains the UNIPROT accesion number of the identified proteins.
PreyGene colum contains the gene name of the identified proteins
BFDR colum contains the bayesan false discovery rate values.
Bait	Prey	PreyGene	Spec	SpecSum	AvgSpec	NumReplicates	ctrlCounts	AvgP	MaxP	TopoAvgP	TopoMaxP	SaintScore	logOddsScore	FoldChange	BFDR	boosted_by
EFNB1_HEK	A0A6I8PRM6	ADGRL2	23|23|31	77	25.67	3	1|2|0	1	1	1	1	1	25.7	25.67	0
EFNB1_HEK	Q01974	ROR2	3|6|6	15	5	3	0|0|0	1	1	1	1	1	4.24	50	0
EFNB1_HEK	Q9H4G0-2	EPB41L1	8|4|10	22	7.33	3	0|0|0	1	1	1	1	1	5.98	73.33	0
EFNB1_HEK	E7EMK3	FLOT2	11|13|12	36	12	3	1|3|1	1	1	1	1	1	6.28	7.2	0
EFNB1_HEK	A0A1B0GTW6	EPB41L1	7|4|9	20	6.67	3	0|0|0	1	1	1	1	1	5.98	66.67	0
EFNB1_HEK	Q86YQ8	CPNE8	8|13|12	33	11	3	1|1|0	1	1	1	1	1	6.77	16.5	0
EFNB1_HEK	Q8N4S9	MARVELD2	3|9|19	31	10.33	3	0|0|0	1	1	1	1	1	4.24	103.33	0
EFNB1_HEK	Q14644	RASA3	3|16|11	30	10	3	0|0|0	1	1	1	1	1	4.24	100	0
EFNB1_HEK	O60245	PCDH7	10|15|24	49	16.33	3	0|0|0	1	1	1	1	1	15.59	163.33	0
EFNB1_HEK	O95297	MPZL1	6|7|3	16	5.33	3	0|0|0	1	1	1	1	1	4.24	53.33	0
EFNB1_HEK	Q8TAB3	PCDH19	5|7|19	31	10.33	3	0|0|0	1	1	1	1	1	7.66	103.33	0
EFNB1_HEK	A0A2R8YE63	EPS8	8|10|8	26	8.67	3	0|0|1	1	1	1	1	1	16.75	26	0
EFNB1_HEK	P04920	SLC4A2	5|13|8	26	8.67	3	0|0|0	1	1	1	1	1	7.66	86.67	0
EFNB1_HEK	Q9ULF5	SLC39A10	5|9|21	35	11.67	3	0|0|0	1	1	1	1	1	7.66	116.67	0
EFNB1_HEK	O00459	PIK3R2	4|8|5	17	5.67	3	0|0|0	1	1	1	1	1	5.98	56.67	0
EFNB1_HEK	Q13813	SPTAN1	33|72|19	124	41.33	3	1|6|2	1	1	1	1	1	4.45	13.78	0
EFNB1_HEK	Q8N4C8	MINK1	17|25|17	59	19.67	3	1|3|1	1	1	1	1	1	13.83	11.8	0
EFNB1_HEK	Q04721	NOTCH2	4|12|12	28	9.33	3	0|0|0	1	1	1	1	1	5.98	93.33	0
EFNB1_HEK	P11171	EPB41	26|36|55	117	39	3	2|7|6	1	1	1	1	1	10.89	7.8	0
EFNB1_HEK	X6RAB3	USP6NL	15|13|26	54	18	3	0|0|0	1	1	1	1	1	20.17	180	0
EFNB1_HEK	O60716-5	CTNND1	13|27|26	66	22	3	1|2|3	1	1	1	1	1	7.52	11	0
EFNB1_HEK	Q9UIW2	PLXNA1	5|6|8	19	6.33	3	0|0|0	1	1	1	1	1	7.66	63.33	0
EFNB1_HEK	Q9NUP9	LIN7C	5|4|4	13	4.33	3	0|1|0	1	1	1	1	1	4.93	13	0
EFNB1_HEK	Q9Y2A7	NCKAP1	22|29|14	65	21.67	3	2|4|1	1	1	1	1	1	7.64	9.29	0
EFNB1_HEK	Q9BYG5	PARD6B	5|7|13	25	8.33	3	1|0|0	1	1	1	1	1	7.64	25	0
EFNB1_HEK	A0A087X295	WDR6	22|31|23	76	25.33	3	0|4|0	1	1	1	1	1	5.22	19	0
EFNB1_HEK	P43121	MCAM	7|7|14	28	9.33	3	0|0|0	1	1	1	1	1	10.91	93.33	0
EFNB1_HEK	P23634	ATP2B4	7|14|12	33	11	3	0|0|0	1	1	1	1	1	10.91	110	0
EFNB1_HEK	Q9Y2J2-2	EPB41L3	32|44|54	130	43.33	3	5|12|5	1	1	1	1	1	5.75	5.91	0
EFNB1_HEK	Q9UQB8	BAIAP2	32|32|37	101	33.67	3	1|2|1	1	1	1	1	1	36.11	25.25	0
EFNB1_HEK	P27986	PIK3R1	10|13|9	32	10.67	3	0|1|0	1	1	1	1	1	20.05	32	0
EFNB1_HEK	P52799	EFNB2	12|24|41	77	25.67	3	0|0|0	1	1	1	1	1	18.65	256.67	0
EFNB1_HEK	Q86X29	LSR	9|11|17	37	12.33	3	0|0|1	1	1	1	1	1	20.05	37	0
EFNB1_HEK	O43491	EPB41L2	53|72|98	223	74.33	3	7|13|10	1	1	1	1	1	29.34	7.43	0
EFNB1_HEK	Q9C0B5	ZDHHC5	10|6|16	32	10.67	3	0|0|0	1	1	1	1	1	9.3	106.67	0
EFNB1_HEK	F6TDL0	PIK3R3	4|5|5	14	4.67	3	0|0|0	1	1	1	1	1	5.98	46.67	0
EFNB1_HEK	Q92859	NEO1	7|11|18	36	12	3	0|0|0	1	1	1	1	1	10.91	120	0
EFNB1_HEK	P98172	EFNB1	45|53|73	171	57	3	0|0|0	1	1	1	1	1	66.84	570	0
EFNB1_HEK	Q9UHR4	BAIAP2L1	19|22|16	57	19	3	1|3|1	1	1	1	1	1	12.54	11.4	0
EFNB1_HEK	P35221	CTNNA1	18|23|41	82	27.33	3	4|5|4	1	1	1	1	1	6.64	6.31	0
EFNB1_HEK	O00161	SNAP23	4|14|10	28	9.33	3	0|0|1	1	1	1	1	1	4.93	28	0
EFNB1_HEK	Q9UKE5	TNIK	19|27|32	78	26	3	0|3|2	1	1	1	1	1	13.02	15.6	0
EFNB1_HEK	Q9P273	TENM3	8|8|9	25	8.33	3	0|0|0	1	1	1	1	1	12.49	83.33	0
EFNB1_HEK	Q8IYB1	MB21D2	34|36|43	113	37.67	3	4|9|8	1	1	1	1	1	16.88	5.38	0
EFNB1_HEK	Q99618	CDCA3	14|12|23	49	16.33	3	1|1|3	1	1	1	1	1	7.5	9.8	0
EFNB1_HEK	Q9Y6M7-13	SLC4A7	13|24|20	57	19	3	0|0|0	1	1	1	1	1	20.17	190	0
EFNB1_HEK	O15031	PLXNB2	5|4|6	15	5	3	0|0|0	1	1	1	1	1	5.98	50	0
EFNB1_HEK	E9PHY5	EPB41L2	49|66|88	203	67.67	3	0|0|0	1	1	1	1	1	72.57	676.67	0
EFNB1_HEK	H0YAH0	PCDH7	8|11|25	44	14.67	3	0|0|0	1	1	1	1	1	12.49	146.67	0
EFNB1_HEK	Q9Y5Y0	FLVCR1	5|6|6	17	5.67	3	0|0|0	1	1	1	1	1	7.66	56.67	0
EFNB1_HEK	Q8NFZ8	CADM4	5|9|14	28	9.33	3	0|0|0	1	1	1	1	1	7.66	93.33	0
EFNB1_HEK	J3QRU1	YES1	4|7|5	16	5.33	3	0|0|0	1	1	1	1	1	5.98	53.33	0
EFNB1_HEK	Q12923-3	PTPN13	3|17|14	34	11.33	3	0|0|0	1	1	1	1	1	4.24	113.33	0
EFNB1_HEK	A0A0G2JMZ8	OCLN	14|14|14	42	14	3	1|1|1	1	1	1	1	1	13.14	14	0
EFNB1_HEK	Q6P9H4	CNKSR3	7|5|7	19	6.33	3	0|0|0	1	1	1	1	1	7.66	63.33	0
EFNB1_HEK	Q8TAF3	WDR48	10|19|18	47	15.67	3	1|2|0	1	1	1	1	1	7.71	15.67	0
EFNB1_HEK	O14908	GIPC1	3|5|4	12	4	3	0|0|0	0.99	1	0.99	1	0.99	4.24	40	0
EFNB1_HEK	Q13136	PPFIA1	4|10|3	17	5.67	3	0|0|0	0.99	1	0.99	1	0.99	4.24	56.67	0
EFNB1_HEK	A0A1W2PS24	HLA-A	4|5|3	12	4	3	0|0|0	0.99	1	0.99	1	0.99	4.24	40	0
EFNB1_HEK	Q9P0V3	SH3BP4	3|5|5	13	4.33	3	0|0|0	0.99	1	0.99	1	0.99	4.24	43.33	0
EFNB1_HEK	Q92692	NECTIN2	16|17|20	53	17.67	3	1|0|4	0.99	1	0.99	1	0.99	4.47	10.6	0
EFNB1_HEK	Q8IZ21	PHACTR4	11|13|32	56	18.67	3	1|0|3	0.99	1	0.99	1	0.99	4.39	14	0
EFNB1_HEK	O43301	HSPA12A	3|4|5	12	4	3	0|0|0	0.99	1	0.99	1	0.99	4.24	40	0
EFNB1_HEK	Q7Z2W4	ZC3HAV1	14|13|21	48	16	3	0|3|4	0.98	1	0.98	1	0.98	3.44	6.86	0
EFNB1_HEK	Q9HAU0-4	PLEKHA5	6|13|22	41	13.67	3	1|1|1	0.98	1	0.98	1	0.98	2.53	13.67	0
EFNB1_HEK	Q13480-2	GAB1	10|16|25	51	17	3	0|0|3	0.98	1	0.98	1	0.98	2.71	17	0
EFNB1_HEK	Q7Z2K8	GPRIN1	23|30|65	118	39.33	3	0|0|7	0.98	1	0.98	1	0.98	3.05	16.86	0
EFNB1_HEK	Q9BX67	JAM3	2|6|4	12	4	3	0|0|0	0.97	1	0.97	1	0.97	2.4	40	0
EFNB1_HEK	O00186	STXBP3	5|11|6	22	7.33	3	1|1|0	0.97	1	0.97	1	0.97	2.63	11	0
EFNB1_HEK	P61764	STXBP1	2|7|5	14	4.67	3	0|0|0	0.97	1	0.97	1	0.97	2.4	46.67	0
EFNB1_HEK	Q8IUW5	RELL1	2|7|9	18	6	3	0|0|0	0.97	1	0.97	1	0.97	2.4	60	0
EFNB1_HEK	Q13433	SLC39A6	2|7|5	14	4.67	3	0|0|0	0.97	1	0.97	1	0.97	2.4	46.67	0
EFNB1_HEK	Q5VUB5	FAM171A1	2|6|7	15	5	3	0|0|0	0.97	1	0.97	1	0.97	2.4	50	0
EFNB1_HEK	Q96G01	BICD1	6|5|12	23	7.67	3	0|1|1	0.97	1	0.97	1	0.97	2.63	11.5	0
EFNB1_HEK	Q14126	DSG2	14|20|29	63	21	3	0|1|5	0.97	1	0.97	1	0.97	2.4	10.5	0.01
EFNB1_HEK	O95819-5	MAP4K4	12|21|14	47	15.67	3	0|4|1	0.97	1	0.97	1	0.97	2.75	9.4	0.01
EFNB1_HEK	P61769	B2M	4|3|8	15	5	3	0|1|0	0.97	1	0.97	1	0.97	2.44	15	0.01
EFNB1_HEK	P35613	BSG	2|3|4	9	3	3	0|0|0	0.97	1	0.97	1	0.97	2.4	30	0.01
EFNB1_HEK	P35612	ADD2	2|6|3	11	3.67	3	0|0|0	0.97	1	0.97	1	0.97	2.4	36.67	0.01
EFNB1_HEK	Q9UHN6	TMEM2	2|4|5	11	3.67	3	0|0|0	0.97	1	0.97	1	0.97	2.4	36.67	0.01
EFNB1_HEK	A8MVW0	FAM171A2	2|3|14	19	6.33	3	0|0|0	0.97	1	0.97	1	0.97	2.4	63.33	0.01
EFNB1_HEK	Q9Y6N7	ROBO1	2|4|3	9	3	3	0|0|0	0.97	1	0.97	1	0.97	2.4	30	0.01
EFNB1_HEK	O94910	ADGRL1	2|4|3	9	3	3	0|0|0	0.97	1	0.97	1	0.97	2.4	30	0.01
EFNB1_HEK	Q9HCM4	EPB41L5	4|3|5	12	4	3	0|1|0	0.97	1	0.97	1	0.97	2.44	12	0.01
EFNB1_HEK	Q9BYI3-3	FAM126A	3|5|2	10	3.33	3	0|0|0	0.97	1	0.97	1	0.97	2.4	33.33	0.01
EFNB1_HEK	P55196-3	AFDN	35|53|66	154	51.33	3	0|14|0	0.97	0.99	0.97	0.99	0.97	2.51	11	0.01
EFNB1_HEK	Q9H246	C1ORF21	2|3|3	8	2.67	3	0|0|0	0.96	0.99	0.96	0.99	0.96	2.4	26.67	0.01
EFNB1_HEK	E9PFD7	EGFR	2|3|3	8	2.67	3	0|0|0	0.96	0.99	0.96	0.99	0.96	2.4	26.67	0.01
EFNB1_HEK	A0A087WYF7	APOOL	2|3|2	7	2.33	3	0|0|0	0.94	0.99	0.94	0.99	0.94	2.4	23.33	0.01
EFNB1_HEK	Q5T7V8	GORAB	2|2|3	7	2.33	3	0|0|0	0.94	0.99	0.94	0.99	0.94	2.4	23.33	0.01
EFNB1_HEK	A0A088AWN2	WDR20	2|2|8	12	4	3	0|0|0	0.94	1	0.94	1	0.94	2.4	40	0.01
EFNB1_HEK	Q8NFX7	STXBP6	2|2|3	7	2.33	3	0|0|0	0.94	0.99	0.94	0.99	0.94	2.4	23.33	0.01
EFNB1_HEK	Q9NW97	TMEM51	2|2|3	7	2.33	3	0|0|0	0.94	0.99	0.94	0.99	0.94	2.4	23.33	0.01
EFNB1_HEK	Q9H329-2	EPB41L4B	5|8|9	22	7.33	3	0|2|0	0.92	0.99	0.92	0.99	0.92	1.45	11	0.01
EFNB1_HEK	Q01082	SPTBN1	32|52|15	99	33	3	2|8|2	0.9	1	0.9	1	0.9	0.8	8.25	0.01
EFNB1_HEK	P26232-2	CTNNA2	6|11|16	33	11	3	1|3|1	0.88	1	0.88	1	0.88	0.58	6.6	0.01
EFNB1_HEK	F5GZS6	SLC3A2	6|12|9	27	9	3	2|2|1	0.87	1	0.87	1	0.87	0.58	5.4	0.01
EFNB1_HEK	Q9UEY8-2	ADD3	6|14|15	35	11.67	3	0|2|3	0.86	1	0.86	1	0.86	0.34	7	0.02
EFNB1_HEK	Q9P206-2	KIAA1522	2|4|19	25	8.33	3	0|0|1	0.85	1	0.85	1	0.85	0.25	25	0.02
EFNB1_HEK	P42356	PI4KA	2|6|5	13	4.33	3	0|1|0	0.85	1	0.85	1	0.85	0.25	13	0.02
EFNB1_HEK	Q15464	SHB	4|6|10	20	6.67	3	0|0|2	0.85	0.99	0.85	0.99	0.85	0.7	10	0.02
EFNB1_HEK	P05556	ITGB1	2|7|14	23	7.67	3	0|0|1	0.85	1	0.85	1	0.85	0.25	23	0.02
EFNB1_HEK	Q8TAA9-2	VANGL1	2|5|5	12	4	3	0|1|0	0.85	1	0.85	1	0.85	0.25	12	0.02
EFNB1_HEK	Q9NRW1-2	RAB6B	2|4|5	11	3.67	3	1|0|0	0.85	1	0.85	1	0.85	0.25	11	0.02
EFNB1_HEK	Q96RT1-3	ERBIN	10|18|37	65	21.67	3	0|2|6	0.84	1	0.84	1	0.84	0.27	8.13	0.02
EFNB1_HEK	P27448	MARK3	3|6|9	18	6	3	0|1|1	0.83	1	0.83	1	0.83	0.03	9	0.03
EFNB1_HEK	P78310	CXADR	2|3|5	10	3.33	3	0|0|1	0.83	1	0.83	1	0.83	0.25	10	0.03
EFNB1_HEK	Q9Y6W5	WASF2	2|5|3	10	3.33	3	0|0|1	0.83	1	0.83	1	0.83	0.25	10	0.03
EFNB1_HEK	Q12955	ANK3	4|17|31	52	17.33	3	0|0|3	0.83	1	0.83	1	0.83	-0.05	17.33	0.03
EFNB1_HEK	Q96AC1-3	FERMT2	10|29|22	61	20.33	3	1|2|6	0.83	1	0.83	1	0.83	-0.08	6.78	0.03
EFNB1_HEK	E9PG19	FCHSD2	3|9|9	21	7	3	0|2|0	0.82	0.99	0.82	0.99	0.82	-0.09	10.5	0.03
EFNB1_HEK	E9PC69	MARK2	5|10|11	26	8.67	3	0|3|1	0.82	0.99	0.82	0.99	0.82	0.01	6.5	0.03
EFNB1_HEK	B7ZM87	SRGAP2	7|22|19	48	16	3	1|3|3	0.81	1	0.81	1	0.81	-0.25	6.86	0.04
EFNB1_HEK	P35611	ADD1	12|21|31	64	21.33	3	3|6|4	0.8	1	0.8	1	0.8	-0.36	4.92	0.04
EFNB1_HEK	E7EVJ5	CYFIP2	14|19|8	41	13.67	3	0|6|0	0.8	0.94	0.8	0.94	0.8	0.35	6.83	0.04
EFNB1_HEK	P20020-1	ATP2B1	5|7|12	24	8	3	1|3|0	0.77	0.99	0.77	0.99	0.77	0.01	6	0.04
EFNB1_HEK	J3KN01	AFDN	37|57|72	166	55.33	3	7|14|17	0.77	1	0.77	1	0.77	-0.74	4.37	0.04
EFNB1_HEK	P53985	SLC16A1	4|6|4	14	4.67	3	0|2|0	0.74	0.9	0.74	0.9	0.74	0.7	7	0.04
EFNB1_HEK	Q8IZP0-4	ABI1	2|6|10	18	6	3	0|0|2	0.72	0.99	0.72	0.99	0.72	-0.97	9	0.04
EFNB1_HEK	A0A669KB89	A0A669KB89	8|17|39	64	21.33	3	0|4|5	0.71	1	0.71	1	0.71	-1.68	7.11	0.05
EFNB1_HEK	P55011	SLC12A2	2|13|10	25	8.33	3	0|1|2	0.7	1	0.7	1	0.7	-2.32	8.33	0.05
EFNB1_HEK	Q5T9A4	ATAD3B	9|13|8	30	10	3	0|6|0	0.69	0.83	0.69	0.83	0.69	0.35	5	0.05
EFNB1_HEK	P51812	RPS6KA3	6|7|9	22	7.33	3	2|3|1	0.68	0.95	0.68	0.95	0.68	-0.44	3.67	0.05
EFNB1_HEK	Q7L576	CYFIP1	19|21|5	45	15	3	3|5|2	0.67	1	0.67	1	0.67	-6.22	4.5	0.05
EFNB1_HEK	A0A0A0MQU6	SEMA6A	4|1|11	16	5.33	3	0|0|0	0.67	1	0.67	1	0.67	0.37	53.33	0.06
EFNB1_HEK	P19022	CDH2	1|8|8	17	5.67	3	0|0|0	0.67	1	0.67	1	0.67	0.37	56.67	0.06
EFNB1_HEK	A0A0C4DFT3	DLG1	1|5|6	12	4	3	0|0|0	0.67	1	0.67	1	0.67	0.37	40	0.06
EFNB1_HEK	A0A1B0GTN9	PLEKHA7	1|4|12	17	5.67	3	0|0|0	0.67	1	0.67	1	0.67	0.37	56.67	0.06
EFNB1_HEK	Q9UET6	FTSJ1	1|4|5	10	3.33	3	0|0|0	0.67	1	0.67	1	0.67	0.37	33.33	0.07
EFNB1_HEK	Q9H2D6	TRIOBP	0|5|4	9	3	3	0|0|0	0.67	1	0.67	1	0.67	-2.14	30	0.07
EFNB1_HEK	Q02487	DSC2	0|6|4	10	3.33	3	0|0|0	0.67	1	0.67	1	0.67	-2.14	33.33	0.07
EFNB1_HEK	Q9H3Q1	CDC42EP4	1|3|11	15	5	3	0|0|0	0.66	1	0.66	1	0.66	0.37	50	0.07
EFNB1_HEK	P41743	PRKCI	0|4|4	8	2.67	3	0|0|0	0.66	1	0.66	1	0.66	-2.14	26.67	0.07
EFNB1_HEK	Q9HB21	PLEKHA1	3|1|4	8	2.67	3	0|0|0	0.66	1	0.66	1	0.66	0.37	26.67	0.08
EFNB1_HEK	Q9NYB9-2	ABI2	0|3|3	6	2	3	0|0|0	0.66	0.99	0.66	0.99	0.66	-2.14	20	0.08
EFNB1_HEK	P53384-2	NUBP1	0|3|3	6	2	3	0|0|0	0.66	0.99	0.66	0.99	0.66	-2.14	20	0.08
EFNB1_HEK	Q04656-3	ATP7A	1|3|3	7	2.33	3	0|0|0	0.66	0.99	0.66	0.99	0.66	0.37	23.33	0.08
EFNB1_HEK	Q96TA1	FAM129B	1|3|6	10	3.33	3	0|0|0	0.66	1	0.66	1	0.66	0.37	33.33	0.08
EFNB1_HEK	P29317	EPHA2	1|3|3	7	2.33	3	0|0|0	0.66	0.99	0.66	0.99	0.66	0.37	23.33	0.08
EFNB1_HEK	Q86W92	PPFIBP1	3|3|1	7	2.33	3	0|0|0	0.66	0.99	0.66	0.99	0.66	0.37	23.33	0.08
EFNB1_HEK	O95248-4	SBF1	1|4|4	9	3	3	0|1|0	0.66	0.99	0.66	0.99	0.66	-1.54	9	0.08
EFNB1_HEK	Q9UNF0-2	PACSIN2	1|6|2	9	3	3	0|0|0	0.64	1	0.64	1	0.64	0.37	30	0.09
EFNB1_HEK	Q6UWE0	LRSAM1	3|7|0	10	3.33	3	0|1|0	0.64	1	0.64	1	0.64	-2.95	10	0.09
EFNB1_HEK	Q15599	SLC9A3R2	1|2|6	9	3	3	0|0|0	0.64	1	0.64	1	0.64	0.37	30	0.09
EFNB1_HEK	P23229	ITGA6	1|2|4	7	2.33	3	0|0|0	0.64	1	0.64	1	0.64	0.37	23.33	0.1
EFNB1_HEK	Q9UPQ3	AGAP1	2|1|4	7	2.33	3	0|0|0	0.64	1	0.64	1	0.64	0.37	23.33	0.1
EFNB1_HEK	Q8TEW8	PARD3B	0|5|2	7	2.33	3	0|0|0	0.64	1	0.64	1	0.64	-2.14	23.33	0.1
EFNB1_HEK	Q86YS7-3	C2CD5	0|5|2	7	2.33	3	0|0|0	0.64	1	0.64	1	0.64	-2.14	23.33	0.1
EFNB1_HEK	Q9BTT6	LRRC1	0|4|2	6	2	3	0|0|0	0.64	1	0.64	1	0.64	-2.14	20	0.1
EFNB1_HEK	Q15334	LLGL1	1|6|5	12	4	3	1|1|0	0.64	0.98	0.64	0.98	0.64	-2.57	6	0.1
EFNB1_HEK	Q92558	WASF1	0|2|4	6	2	3	0|0|0	0.64	1	0.64	1	0.64	-2.14	20	0.1
EFNB1_HEK	Q9ULJ8-3	PPP1R9A	1|2|4	7	2.33	3	0|0|0	0.64	1	0.64	1	0.64	0.37	23.33	0.1
EFNB1_HEK	Q9BRT6	LLPH	0|2|5	7	2.33	3	0|0|0	0.64	1	0.64	1	0.64	-2.14	23.33	0.1
EFNB1_HEK	Q8NFY4	SEMA6D	2|1|4	7	2.33	3	0|0|0	0.64	1	0.64	1	0.64	0.37	23.33	0.1
EFNB1_HEK	Q9ULP9	TBC1D24	2|4|1	7	2.33	3	0|0|0	0.64	1	0.64	1	0.64	0.37	23.33	0.1
EFNB1_HEK	Q5VT25-2	CDC42BPA	2|4|1	7	2.33	3	0|0|0	0.64	1	0.64	1	0.64	0.37	23.33	0.1
EFNB1_HEK	Q96EY5	MVB12A	5|5|8	18	6	3	0|3|1	0.64	0.9	0.64	0.9	0.64	0.01	4.5	0.12
EFNB1_HEK	O14936	CASK	3|4|0	7	2.33	3	0|1|0	0.64	0.99	0.64	0.99	0.64	-2.95	7	0.12
EFNB1_HEK	P62491	RAB11A	3|2|1	6	2	3	0|0|0	0.63	0.99	0.63	0.99	0.63	0.37	20	0.12
EFNB1_HEK	P42695	NCAPD3	0|2|3	5	1.67	3	0|0|0	0.63	0.99	0.63	0.99	0.63	-2.14	16.67	0.12
EFNB1_HEK	Q96J84-2	KIRREL	3|1|2	6	2	3	0|0|0	0.63	0.99	0.63	0.99	0.63	0.37	20	0.12
EFNB1_HEK	A0A0A0MTJ5	ROR1	1|2|3	6	2	3	0|0|0	0.63	0.99	0.63	0.99	0.63	0.37	20	0.12
EFNB1_HEK	Q96QD8	SLC38A2	1|2|3	6	2	3	0|0|0	0.63	0.99	0.63	0.99	0.63	0.37	20	0.12
EFNB1_HEK	A0A3B3IRJ9	A0A3B3IRJ9	1|2|2	5	1.67	3	0|0|0	0.61	0.92	0.61	0.92	0.61	0.37	16.67	0.13
EFNB1_HEK	O14775	GNB5	2|1|2	5	1.67	3	0|0|0	0.61	0.92	0.61	0.92	0.61	0.37	16.67	0.13
EFNB1_HEK	Q8N6S4	ANKRD13C	2|2|1	5	1.67	3	0|0|0	0.61	0.92	0.61	0.92	0.61	0.37	16.67	0.13
EFNB1_HEK	Q4KMG0	CDON	0|2|2	4	1.33	3	0|0|0	0.61	0.92	0.61	0.92	0.61	-2.14	13.33	0.13
EFNB1_HEK	P06756	ITGAV	1|2|2	5	1.67	3	0|0|0	0.61	0.92	0.61	0.92	0.61	0.37	16.67	0.13
EFNB1_HEK	P26045	PTPN3	0|2|2	4	1.33	3	0|0|0	0.61	0.92	0.61	0.92	0.61	-2.14	13.33	0.13
EFNB1_HEK	A6NIW2	DOCK11	2|2|1	5	1.67	3	0|0|0	0.61	0.92	0.61	0.92	0.61	0.37	16.67	0.13
EFNB1_HEK	Q96GM8	TOE1	0|2|2	4	1.33	3	0|0|0	0.61	0.92	0.61	0.92	0.61	-2.14	13.33	0.13
EFNB1_HEK	O75446	SAP30	2|0|2	4	1.33	3	0|0|0	0.61	0.92	0.61	0.92	0.61	-2.14	13.33	0.13
EFNB1_HEK	P17301	ITGA2	1|2|2	5	1.67	3	0|0|0	0.61	0.92	0.61	0.92	0.61	0.37	16.67	0.13
EFNB1_HEK	B5ME97	2023-09-10	4|2|4	10	3.33	3	1|1|0	0.6	0.79	0.6	0.79	0.6	-1.19	5	0.14
EFNB1_HEK	P49006	MARCKSL1	2|8|20	30	10	3	1|1|4	0.59	1	0.59	1	0.59	-5.75	5	0.14
EFNB1_HEK	Q5EBL8-2	PDZD11	5|5|10	20	6.67	3	1|2|2	0.56	0.99	0.56	0.99	0.56	-0.63	4	0.15
EFNB1_HEK	P35240-2	NF2	12|20|12	44	14.67	3	1|8|2	0.56	0.92	0.56	0.92	0.56	-0.48	4	0.15
EFNB1_HEK	P49821	NDUFV1	0|7|7	14	4.67	3	0|3|0	0.54	0.8	0.54	0.8	0.54	-4.73	4.67	0.15
EFNB1_HEK	A0A669KBC2	A0A669KBC2	2|1|6	9	3	3	0|0|1	0.52	1	0.52	1	0.52	-1.54	9	0.15
EFNB1_HEK	Q9H223	EHD4	3|5|2	10	3.33	3	0|2|0	0.52	0.81	0.52	0.81	0.52	-0.97	5	0.15
EFNB1_HEK	O60216	RAD21	0|4|4	8	2.67	3	0|1|1	0.52	0.79	0.52	0.79	0.52	-4.18	4	0.15
EFNB1_HEK	Q96II5	ARAF	2|4|1	7	2.33	3	1|0|0	0.52	0.99	0.52	0.99	0.52	-1.54	7	0.16
EFNB1_HEK	Q8TEW0	PARD3	9|14|14	37	12.33	3	2|7|4	0.52	0.77	0.52	0.77	0.52	-4.32	2.85	0.16
EFNB1_HEK	Q9Y3A4	RRP7A	0|2|4	6	2	3	0|1|0	0.52	0.99	0.52	0.99	0.52	-2.95	6	0.16
EFNB1_HEK	Q765P7	MTSS1L	1|2|4	7	2.33	3	0|0|1	0.52	0.99	0.52	0.99	0.52	-1.54	7	0.16
EFNB1_HEK	O43707	ACTN4	2|4|0	6	2	3	0|1|0	0.52	0.99	0.52	0.99	0.52	-2.95	6	0.16
EFNB1_HEK	Q15043-2	SLC39A14	0|2|4	6	2	3	0|0|1	0.52	0.99	0.52	0.99	0.52	-2.95	6	0.16
EFNB1_HEK	P49757	NUMB	1|2|5	8	2.67	3	0|0|1	0.52	1	0.52	1	0.52	-1.54	8	0.16
EFNB1_HEK	Q99959	PKP2	2|8|7	17	5.67	3	1|3|2	0.52	0.87	0.52	0.87	0.52	-5.85	2.83	0.17
EFNB1_HEK	Q9NZB2-6	FAM120A	3|6|8	17	5.67	3	2|3|0	0.51	0.9	0.51	0.9	0.51	-3.18	3.4	0.17
EFNB1_HEK	Q9UEW8-2	STK39	2|4|3	9	3	3	1|0|1	0.51	0.79	0.51	0.79	0.51	-1.19	4.5	0.17
EFNB1_HEK	Q8N766	EMC1	0|2|3	5	1.67	3	0|1|0	0.49	0.92	0.49	0.92	0.49	-2.95	5	0.17
EFNB1_HEK	Q8IXB1-2	DNAJC10	1|3|2	6	2	3	1|0|0	0.49	0.92	0.49	0.92	0.49	-1.54	6	0.17
EFNB1_HEK	Q5VZK9	CARMIL1	0|3|2	5	1.67	3	0|0|1	0.49	0.92	0.49	0.92	0.49	-2.95	5	0.17
EFNB1_HEK	P07196	NEFL	3|13|0	16	5.33	3	0|2|0	0.49	1	0.49	1	0.49	-4.31	8	0.18
EFNB1_HEK	P12235	SLC25A4	16|13|0	29	9.67	3	9|0|0	0.49	0.79	0.49	0.79	0.49	-12.69	3.22	0.18
EFNB1_HEK	Q99569	PKP4	2|6|5	13	4.33	3	1|2|1	0.48	0.82	0.48	0.82	0.48	-3.48	3.25	0.18
EFNB1_HEK	Q00536-2	CDK16	2|2|5	9	3	3	1|1|0	0.47	0.93	0.47	0.93	0.47	-1.19	4.5	0.18
EFNB1_HEK	O43251-6	RBFOX2	3|6|4	13	4.33	3	2|2|0	0.46	0.92	0.46	0.92	0.46	-2.14	3.25	0.19
EFNB1_HEK	Q9HD26-2	GOPC	8|11|21	40	13.33	3	3|6|3	0.46	1	0.46	1	0.46	-4.41	3.33	0.19
EFNB1_HEK	Q969V3	NCLN	4|6|3	13	4.33	3	2|2|0	0.46	0.92	0.46	0.92	0.46	-2.14	3.25	0.19
EFNB1_HEK	M0R2B7	POLD1	2|6|4	12	4	3	0|3|0	0.45	0.72	0.45	0.72	0.45	-1.81	4	0.19
EFNB1_HEK	Q96II8	LRCH3	3|6|3	12	4	3	0|3|0	0.45	0.72	0.45	0.72	0.45	-0.77	4	0.19
EFNB1_HEK	Q16352	INA	5|26|0	31	10.33	3	2|3|0	0.44	1	0.44	1	0.44	-8.06	6.2	0.19
EFNB1_HEK	P40938	RFC3	3|4|0	7	2.33	3	1|1|0	0.43	0.79	0.43	0.79	0.43	-4.18	3.5	0.2
EFNB1_HEK	Q96HP0	DOCK6	3|5|1	9	3	3	0|2|0	0.43	0.81	0.43	0.81	0.43	-2.27	4.5	0.2
EFNB1_HEK	Q13884	SNTB1	2|5|5	12	4	3	1|2|1	0.41	0.6	0.41	0.6	0.41	-3.48	3	0.2
EFNB1_HEK	O15075	DCLK1	3|6|0	9	3	3	1|2|0	0.4	0.93	0.4	0.93	0.4	-5.18	3	0.2
EFNB1_HEK	O14745	SLC9A3R1	5|7|8	20	6.67	3	0|1|5	0.4	0.59	0.4	0.59	0.4	-1.64	3.33	0.2
EFNB1_HEK	J3QR07	YTHDC1	3|6|1	10	3.33	3	1|2|0	0.4	0.93	0.4	0.93	0.4	-3.77	3.33	0.2
EFNB1_HEK	A0A2R8Y4H2	A0A2R8Y4H2	6|1|3	10	3.33	3	1|2|0	0.4	0.93	0.4	0.93	0.4	-3.77	3.33	0.2
EFNB1_HEK	Q99986	VRK1	2|4|4	10	3.33	3	1|1|1	0.4	0.55	0.4	0.55	0.4	-2.32	3.33	0.21
EFNB1_HEK	A0FGR8-2	ESYT2	8|15|7	30	10	3	2|6|1	0.39	0.94	0.39	0.94	0.39	-2.62	3.33	0.21
EFNB1_HEK	Q9NX20	MRPL16	1|2|6	9	3	3	0|2|0	0.39	0.9	0.39	0.9	0.39	-2.27	4.5	0.21
EFNB1_HEK	Q9P0K7-2	RAI14	4|3|12	19	6.33	3	1|2|2	0.39	1	0.39	1	0.39	-3.24	3.8	0.21
EFNB1_HEK	P28331-2	NDUFS1	0|4|3	7	2.33	3	0|2|0	0.38	0.67	0.38	0.67	0.38	-4.31	3.5	0.22
EFNB1_HEK	O94921	CDK14	4|3|1	8	2.67	3	0|2|0	0.38	0.67	0.38	0.67	0.38	-2.27	4	0.22
EFNB1_HEK	P11717	IGF2R	0|2|2	4	1.33	3	0|1|0	0.37	0.56	0.37	0.56	0.37	-2.95	4	0.22
EFNB1_HEK	H3BSH7	UTP4	2|2|0	4	1.33	3	0|1|0	0.37	0.56	0.37	0.56	0.37	-2.95	4	0.22
EFNB1_HEK	A0A0A0MTH3	ILK	0|2|2	4	1.33	3	0|0|1	0.37	0.56	0.37	0.56	0.37	-2.95	4	0.22
EFNB1_HEK	O43639	NCK2	1|2|2	5	1.67	3	0|1|0	0.37	0.56	0.37	0.56	0.37	-1.54	5	0.22
EFNB1_HEK	O94887	FARP2	0|2|2	4	1.33	3	0|1|0	0.37	0.56	0.37	0.56	0.37	-2.95	4	0.22
EFNB1_HEK	Q9NYR9	NKIRAS2	1|2|2	5	1.67	3	0|1|0	0.37	0.56	0.37	0.56	0.37	-1.54	5	0.22
EFNB1_HEK	Q1RLN5	ARHGAP12	0|2|2	4	1.33	3	0|0|1	0.37	0.56	0.37	0.56	0.37	-2.95	4	0.22
EFNB1_HEK	B0QYW5	SLC25A17	2|2|0	4	1.33	3	1|0|0	0.37	0.56	0.37	0.56	0.37	-2.95	4	0.22
EFNB1_HEK	Q99638	RAD9A	2|0|2	4	1.33	3	1|0|0	0.37	0.56	0.37	0.56	0.37	-2.95	4	0.22
EFNB1_HEK	Q9HCG8	CWC22	3|10|0	13	4.33	3	1|3|0	0.37	0.98	0.37	0.98	0.37	-6.54	3.25	0.24
EFNB1_HEK	A0A2R8YE78	A0A2R8YE78	7|11|0	18	6	3	2|5|0	0.37	0.8	0.37	0.8	0.37	-10.52	2.57	0.24
EFNB1_HEK	Q9Y2L1	DIS3	5|14|9	28	9.33	3	3|6|1	0.37	0.92	0.37	0.92	0.37	-6.03	2.8	0.24
EFNB1_HEK	P47985	UQCRFS1	1|4|4	9	3	3	2|1|0	0.37	0.55	0.37	0.55	0.37	-3.77	3	0.24
EFNB1_HEK	Q13425	SNTB2	2|7|1	10	3.33	3	1|2|0	0.36	0.98	0.36	0.98	0.36	-3.77	3.33	0.24
EFNB1_HEK	O60783	MRPS14	0|2|4	6	2	3	0|1|1	0.34	0.79	0.34	0.79	0.34	-4.18	3	0.25
EFNB1_HEK	P49736	MCM2	1|2|4	7	2.33	3	0|1|1	0.34	0.79	0.34	0.79	0.34	-2.57	3.5	0.25
EFNB1_HEK	J3KP75	PHACTR2	1|2|8	11	3.67	3	0|0|3	0.34	0.86	0.34	0.86	0.34	-3.33	3.67	0.25
EFNB1_HEK	P08670	VIM	55|152|35	242	80.67	3	40|38|42	0.33	1	0.33	1	0.33	-92.14	2.02	0.25
EFNB1_HEK	Q15149	PLEC	0|24|0	24	8	3	0|1|0	0.33	1	0.33	1	0.33	-2.95	24	0.25
EFNB1_HEK	A0A2R8Y6D0	A0A2R8Y6D0	17|0|0	17	5.67	3	0|0|0	0.33	1	0.33	1	0.33	-2.14	56.67	0.25
EFNB1_HEK	Q86X95	CIR1	1|0|18	19	6.33	3	5|2|2	0.33	1	0.33	1	0.33	-13.68	2.11	0.26
EFNB1_HEK	Q9UKI2	CDC42EP3	0|1|6	7	2.33	3	0|0|0	0.33	1	0.33	1	0.33	-2.14	23.33	0.26
EFNB1_HEK	P78536	ADAM17	1|0|7	8	2.67	3	0|0|0	0.33	1	0.33	1	0.33	-2.14	26.67	0.26
EFNB1_HEK	P23919-2	DTYMK	0|0|6	6	2	3	0|0|0	0.33	1	0.33	1	0.33	-2.14	20	0.26
EFNB1_HEK	Q3V6T2	CCDC88A	1|0|8	9	3	3	0|0|0	0.33	1	0.33	1	0.33	-2.14	30	0.26
EFNB1_HEK	O15020	SPTBN2	1|9|1	11	3.67	3	0|0|0	0.33	1	0.33	1	0.33	0.37	36.67	0.26
EFNB1_HEK	Q1ED39	KNOP1	0|1|14	15	5	3	0|1|2	0.33	1	0.33	1	0.33	-5.18	5	0.26
EFNB1_HEK	Q9NZH0	GPRC5B	0|1|5	6	2	3	0|0|0	0.33	1	0.33	1	0.33	-2.14	20	0.27
EFNB1_HEK	A0A0U1RQC9	TP53	0|5|0	5	1.67	3	0|0|0	0.33	1	0.33	1	0.33	-2.14	16.67	0.27
EFNB1_HEK	O75052	NOS1AP	0|1|5	6	2	3	0|0|0	0.33	1	0.33	1	0.33	-2.14	20	0.27
EFNB1_HEK	O00159	MYO1C	1|5|0	6	2	3	0|0|0	0.33	1	0.33	1	0.33	-2.14	20	0.27
EFNB1_HEK	A0A494BZV2	A0A494BZV2	0|1|5	6	2	3	0|0|0	0.33	1	0.33	1	0.33	-2.14	20	0.27
EFNB1_HEK	A0A0A0MSK4	GPSM1	0|1|5	6	2	3	0|1|0	0.33	1	0.33	1	0.33	-2.95	6	0.28
EFNB1_HEK	Q16181	2023-09-07	20|22|49	91	30.33	3	14|18|18	0.33	1	0.33	1	0.33	-31.47	1.82	0.28
EFNB1_HEK	Q9HC56	PCDH9	1|1|4	6	2	3	0|0|0	0.33	1	0.33	1	0.33	0.37	20	0.28
EFNB1_HEK	A0A2R8Y4Z8	A0A2R8Y4Z8	0|5|0	5	1.67	3	0|1|0	0.33	1	0.33	1	0.33	-2.95	5	0.28
EFNB1_HEK	Q9Y6M4-4	CSNK1G3	1|4|0	5	1.67	3	0|0|0	0.33	1	0.33	1	0.33	-2.14	16.67	0.28
EFNB1_HEK	Q02153	GUCY1B3	1|4|0	5	1.67	3	0|0|0	0.33	1	0.33	1	0.33	-2.14	16.67	0.28
EFNB1_HEK	P62068	USP46	1|4|1	6	2	3	0|0|0	0.33	1	0.33	1	0.33	0.37	20	0.28
EFNB1_HEK	Q9Y5S2	CDC42BPB	1|4|1	6	2	3	0|0|0	0.33	1	0.33	1	0.33	0.37	20	0.28
EFNB1_HEK	Q13190-4	STX5	0|0|4	4	1.33	3	0|0|0	0.33	1	0.33	1	0.33	-2.14	13.33	0.28
EFNB1_HEK	B0QY54	CBY1	0|0|4	4	1.33	3	0|0|0	0.33	1	0.33	1	0.33	-2.14	13.33	0.28
EFNB1_HEK	F8VX04	SLC38A1	0|4|0	4	1.33	3	0|0|0	0.33	1	0.33	1	0.33	-2.14	13.33	0.28
EFNB1_HEK	Q86TV6	TTC7B	1|4|0	5	1.67	3	0|0|0	0.33	1	0.33	1	0.33	-2.14	16.67	0.28
EFNB1_HEK	P54619-3	PRKAG1	1|4|0	5	1.67	3	0|1|0	0.33	0.99	0.33	0.99	0.33	-2.95	5	0.29
EFNB1_HEK	Q9NVV4	MTPAP	0|4|1	5	1.67	3	0|1|0	0.33	0.99	0.33	0.99	0.33	-2.95	5	0.29
EFNB1_HEK	Q9C0D5	TANC1	0|0|4	4	1.33	3	0|0|1	0.33	0.99	0.33	0.99	0.33	-2.95	4	0.29
EFNB1_HEK	Q8IY63	AMOTL1	6|6|23	35	11.67	3	1|7|5	0.33	0.99	0.33	0.99	0.33	-8.04	2.69	0.29
EFNB1_HEK	P51608-2	MECP2	0|0|4	4	1.33	3	0|0|1	0.33	0.99	0.33	0.99	0.33	-2.95	4	0.29
EFNB1_HEK	H7C3M7	FARP2	0|0|3	3	1	3	0|0|0	0.33	0.99	0.33	0.99	0.33	-2.14	10	0.3
EFNB1_HEK	P16333	NCK1	0|3|0	3	1	3	0|0|0	0.33	0.99	0.33	0.99	0.33	-2.14	10	0.3
EFNB1_HEK	Q9ULJ7	ANKRD50	0|0|3	3	1	3	0|0|0	0.33	0.99	0.33	0.99	0.33	-2.14	10	0.3
EFNB1_HEK	P04626-4	ERBB2	0|1|3	4	1.33	3	0|0|0	0.33	0.99	0.33	0.99	0.33	-2.14	13.33	0.3
EFNB1_HEK	Q8WU20	FRS2	0|1|3	4	1.33	3	0|0|0	0.33	0.99	0.33	0.99	0.33	-2.14	13.33	0.3
EFNB1_HEK	Q4TT34	NME4	0|0|3	3	1	3	0|0|0	0.33	0.99	0.33	0.99	0.33	-2.14	10	0.3
EFNB1_HEK	Q8N9U0	TC2N	1|1|3	5	1.67	3	0|0|0	0.33	0.99	0.33	0.99	0.33	0.37	16.67	0.3
EFNB1_HEK	Q9Y399	MRPS2	0|3|0	3	1	3	0|0|0	0.33	0.99	0.33	0.99	0.33	-2.14	10	0.3
EFNB1_HEK	P11177	PDHB	1|1|3	5	1.67	3	0|0|0	0.33	0.99	0.33	0.99	0.33	0.37	16.67	0.3
EFNB1_HEK	Q86YF9-2	DZIP1	1|1|3	5	1.67	3	0|0|0	0.33	0.99	0.33	0.99	0.33	0.37	16.67	0.3
EFNB1_HEK	Q09666	AHNAK	39|43|146	228	76	3	1|25|43	0.33	0.99	0.33	0.99	0.33	-28.62	3.3	0.3
EFNB1_HEK	Q9HCU4	CELSR2	1|1|3	5	1.67	3	0|0|0	0.33	0.99	0.33	0.99	0.33	0.37	16.67	0.3
EFNB1_HEK	Q6P995	FAM171B	1|1|3	5	1.67	3	0|0|0	0.33	0.99	0.33	0.99	0.33	0.37	16.67	0.3
EFNB1_HEK	Q96J02	ITCH	0|1|3	4	1.33	3	0|0|0	0.33	0.99	0.33	0.99	0.33	-2.14	13.33	0.3
EFNB1_HEK	Q9UID3	VPS51	0|3|0	3	1	3	0|0|0	0.33	0.99	0.33	0.99	0.33	-2.14	10	0.3
EFNB1_HEK	P78504	JAG1	0|0|3	3	1	3	0|0|0	0.33	0.99	0.33	0.99	0.33	-2.14	10	0.3
EFNB1_HEK	Q9Y6M5	SLC30A1	0|1|3	4	1.33	3	0|0|0	0.33	0.99	0.33	0.99	0.33	-2.14	13.33	0.3
EFNB1_HEK	P48059-2	LIMS1	1|1|3	5	1.67	3	0|0|0	0.33	0.99	0.33	0.99	0.33	0.37	16.67	0.3
EFNB1_HEK	O14828	SCAMP3	0|0|3	3	1	3	0|0|0	0.33	0.99	0.33	0.99	0.33	-2.14	10	0.3
EFNB1_HEK	Q15678	PTPN14	0|3|1	4	1.33	3	0|0|0	0.33	0.99	0.33	0.99	0.33	-2.14	13.33	0.3
EFNB1_HEK	Q96JM4-2-DECOY	LRRIQ1	1|0|3	4	1.33	3	0|0|0	0.33	0.99	0.33	0.99	0.33	-2.14	13.33	0.3
EFNB1_HEK	Q15833	STXBP2	0|3|0	3	1	3	0|0|0	0.33	0.99	0.33	0.99	0.33	-2.14	10	0.3
EFNB1_HEK	Q9BYC8	MRPL32	0|0|3	3	1	3	0|0|0	0.33	0.99	0.33	0.99	0.33	-2.14	10	0.3
EFNB1_HEK	I3L1Z5	PALB2	0|3|0	3	1	3	0|0|0	0.33	0.99	0.33	0.99	0.33	-2.14	10	0.3
EFNB1_HEK	Q96ST8	CEP89	0|1|3	4	1.33	3	0|0|0	0.33	0.99	0.33	0.99	0.33	-2.14	13.33	0.3
EFNB1_HEK	Q9H0W5	CCDC8	0|0|3	3	1	3	0|0|0	0.33	0.99	0.33	0.99	0.33	-2.14	10	0.3
EFNB1_HEK	P25440	BRD2	0|3|0	3	1	3	0|0|0	0.33	0.99	0.33	0.99	0.33	-2.14	10	0.3
EFNB1_HEK	P00374	DHFR	1|1|3	5	1.67	3	0|0|0	0.33	0.99	0.33	0.99	0.33	0.37	16.67	0.3
EFNB1_HEK	P57772	EEFSEC	0|0|3	3	1	3	0|0|0	0.33	0.99	0.33	0.99	0.33	-2.14	10	0.3
EFNB1_HEK	P00966	ASS1	0|0|3	3	1	3	0|0|0	0.33	0.99	0.33	0.99	0.33	-2.14	10	0.3
EFNB1_HEK	O60503	ADCY9	0|1|3	4	1.33	3	0|0|0	0.33	0.99	0.33	0.99	0.33	-2.14	13.33	0.3
EFNB1_HEK	P26583	HMGB2	0|13|6	19	6.33	3	0|7|0	0.33	0.79	0.33	0.79	0.33	-10.09	2.71	0.34
EFNB1_HEK	Q7KZF4	SND1	0|1|7	8	2.67	3	0|2|1	0.33	0.98	0.33	0.98	0.33	-5.18	2.67	0.34
EFNB1_HEK	Q9Y478	PRKAB1	2|2|3	7	2.33	3	0|1|1	0.32	0.51	0.32	0.51	0.32	-1.19	3.5	0.34
EFNB1_HEK	Q14141	2023-09-06	9|11|15	35	11.67	3	4|4|6	0.32	0.9	0.32	0.9	0.32	-5.31	2.5	0.34
EFNB1_HEK	Q16891-2	IMMT	6|14|8	28	9.33	3	2|7|0	0.32	0.78	0.32	0.78	0.32	-3.44	3.11	0.34
EFNB1_HEK	Q9NRK6	ABCB10	0|3|3	6	2	3	0|2|0	0.32	0.48	0.32	0.48	0.32	-4.31	3	0.34
EFNB1_HEK	P31749	AKT1	0|6|0	6	2	3	0|2|1	0.31	0.93	0.31	0.93	0.31	-5.18	2	0.35
EFNB1_HEK	P15924	DSP	1|32|5	38	12.67	3	2|13|6	0.31	0.94	0.31	0.94	0.31	-27.28	1.81	0.35
EFNB1_HEK	P23396	RPS3	11|19|45	75	25	3	12|16|21	0.31	0.93	0.31	0.93	0.31	-44.04	1.53	0.35
EFNB1_HEK	Q9Y3B7	MRPL11	0|4|2	6	2	3	0|2|0	0.31	0.67	0.31	0.67	0.31	-4.31	3	0.35
EFNB1_HEK	I3L2C7	GEMIN4	1|6|0	7	2.33	3	2|0|1	0.31	0.93	0.31	0.93	0.31	-5.18	2.33	0.35
EFNB1_HEK	P11387	TOP1	0|5|0	5	1.67	3	1|1|0	0.31	0.93	0.31	0.93	0.31	-4.18	2.5	0.35
EFNB1_HEK	C9JRZ6	CHCHD3	3|5|8	16	5.33	3	1|1|4	0.31	0.78	0.31	0.78	0.31	-4.29	2.67	0.35
EFNB1_HEK	Q6DKI1	RPL7L1	1|5|0	6	2	3	1|1|0	0.31	0.93	0.31	0.93	0.31	-4.18	3	0.35
EFNB1_HEK	P58107	EPPK1	1|12|3	16	5.33	3	0|5|0	0.31	0.86	0.31	0.86	0.31	-5.77	3.2	0.35
EFNB1_HEK	O15446	CD3EAP	1|1|6	8	2.67	3	1|1|1	0.31	0.93	0.31	0.93	0.31	-3.77	2.67	0.35
EFNB1_HEK	Q99538	LGMN	0|3|0	3	1	3	0|1|0	0.31	0.92	0.31	0.92	0.31	-2.95	3	0.36
EFNB1_HEK	J3KN16	KIAA0368	1|3|0	4	1.33	3	0|1|0	0.31	0.92	0.31	0.92	0.31	-2.95	4	0.36
EFNB1_HEK	Q13564	NAE1	0|3|1	4	1.33	3	1|0|0	0.31	0.92	0.31	0.92	0.31	-2.95	4	0.36
EFNB1_HEK	Q9BYG4	PARD6G	1|1|3	5	1.67	3	0|1|0	0.31	0.92	0.31	0.92	0.31	-1.54	5	0.36
EFNB1_HEK	O95810	CAVIN2	0|0|3	3	1	3	0|0|1	0.31	0.92	0.31	0.92	0.31	-2.95	3	0.36
EFNB1_HEK	Q9P2R3-2	ANKFY1	1|3|0	4	1.33	3	0|1|0	0.31	0.92	0.31	0.92	0.31	-2.95	4	0.36
EFNB1_HEK	Q8N9M1	C19ORF47	3|0|1	4	1.33	3	1|0|0	0.31	0.92	0.31	0.92	0.31	-2.95	4	0.36
EFNB1_HEK	Q5JVF3-2	PCID2	1|3|0	4	1.33	3	1|0|0	0.31	0.92	0.31	0.92	0.31	-2.95	4	0.36
EFNB1_HEK	Q8IWQ3-2	BRSK2	0|3|0	3	1	3	0|1|0	0.31	0.92	0.31	0.92	0.31	-2.95	3	0.36
EFNB1_HEK	P19367-3	HK1	0|3|0	3	1	3	0|0|1	0.31	0.92	0.31	0.92	0.31	-2.95	3	0.36
EFNB1_HEK	Q6ZVF9	GPRIN3	0|1|3	4	1.33	3	0|0|1	0.31	0.92	0.31	0.92	0.31	-2.95	4	0.36
EFNB1_HEK	Q96PY5	FMNL2	1|3|1	5	1.67	3	0|1|0	0.31	0.92	0.31	0.92	0.31	-1.54	5	0.36
EFNB1_HEK	Q9NR12	PDLIM7	0|1|3	4	1.33	3	0|0|1	0.31	0.92	0.31	0.92	0.31	-2.95	4	0.36
EFNB1_HEK	Q9UBM7	DHCR7	1|1|2	4	1.33	3	0|0|0	0.31	0.92	0.31	0.92	0.31	0.37	13.33	0.37
EFNB1_HEK	E9PPW7	NDUFS8	0|2|0	2	0.67	3	0|0|0	0.31	0.92	0.31	0.92	0.31	-2.14	6.67	0.37
EFNB1_HEK	Q8N414-2-DECOY	PGBD5	0|2|0	2	0.67	3	0|0|0	0.31	0.92	0.31	0.92	0.31	-2.14	6.67	0.37
EFNB1_HEK	P04049-2	RAF1	1|2|1	4	1.33	3	0|0|0	0.31	0.92	0.31	0.92	0.31	0.37	13.33	0.37
EFNB1_HEK	O00506	STK25	0|2|0	2	0.67	3	0|0|0	0.31	0.92	0.31	0.92	0.31	-2.14	6.67	0.37
EFNB1_HEK	O43920	NDUFS5	0|0|2	2	0.67	3	0|0|0	0.31	0.92	0.31	0.92	0.31	-2.14	6.67	0.37
EFNB1_HEK	Q9H3P7	ACBD3	0|0|2	2	0.67	3	0|0|0	0.31	0.92	0.31	0.92	0.31	-2.14	6.67	0.37
EFNB1_HEK	P40937	RFC5	0|2|0	2	0.67	3	0|0|0	0.31	0.92	0.31	0.92	0.31	-2.14	6.67	0.37
EFNB1_HEK	O15400	STX7	0|0|2	2	0.67	3	0|0|0	0.31	0.92	0.31	0.92	0.31	-2.14	6.67	0.37
EFNB1_HEK	P60953	CDC42	1|0|2	3	1	3	0|0|0	0.31	0.92	0.31	0.92	0.31	-2.14	10	0.37
EFNB1_HEK	Q96Q45-3	TMEM237	0|0|2	2	0.67	3	0|0|0	0.31	0.92	0.31	0.92	0.31	-2.14	6.67	0.37
EFNB1_HEK	P08237-3	PFKM	0|0|2	2	0.67	3	0|0|0	0.31	0.92	0.31	0.92	0.31	-2.14	6.67	0.37
EFNB1_HEK	A0A3B3IT72	A0A3B3IT72	0|2|0	2	0.67	3	0|0|0	0.31	0.92	0.31	0.92	0.31	-2.14	6.67	0.37
EFNB1_HEK	Q96EY7	PTCD3	0|2|0	2	0.67	3	0|0|0	0.31	0.92	0.31	0.92	0.31	-2.14	6.67	0.37
EFNB1_HEK	A0A2R8Y549	A0A2R8Y549	0|2|0	2	0.67	3	0|0|0	0.31	0.92	0.31	0.92	0.31	-2.14	6.67	0.37
EFNB1_HEK	Q5T0Z8	C6ORF132	0|0|2	2	0.67	3	0|0|0	0.31	0.92	0.31	0.92	0.31	-2.14	6.67	0.37
EFNB1_HEK	Q58F21-DECOY	BRDT	0|2|0	2	0.67	3	0|0|0	0.31	0.92	0.31	0.92	0.31	-2.14	6.67	0.37
EFNB1_HEK	P48200	IREB2	0|2|0	2	0.67	3	0|0|0	0.31	0.92	0.31	0.92	0.31	-2.14	6.67	0.37
EFNB1_HEK	O94955	RHOBTB3	1|2|0	3	1	3	0|0|0	0.31	0.92	0.31	0.92	0.31	-2.14	10	0.37
EFNB1_HEK	Q9C0H5	ARHGAP39	0|0|2	2	0.67	3	0|0|0	0.31	0.92	0.31	0.92	0.31	-2.14	6.67	0.37
EFNB1_HEK	Q96EK9	KTI12	0|0|2	2	0.67	3	0|0|0	0.31	0.92	0.31	0.92	0.31	-2.14	6.67	0.37
EFNB1_HEK	A3KMH1	VWA8	1|2|1	4	1.33	3	0|0|0	0.31	0.92	0.31	0.92	0.31	0.37	13.33	0.37
EFNB1_HEK	Q6UXM1	LRIG3	1|1|2	4	1.33	3	0|0|0	0.31	0.92	0.31	0.92	0.31	0.37	13.33	0.37
EFNB1_HEK	Q96C36	PYCR2	1|1|2	4	1.33	3	0|0|0	0.31	0.92	0.31	0.92	0.31	0.37	13.33	0.37
EFNB1_HEK	Q7Z3C6	ATG9A	0|2|1	3	1	3	0|0|0	0.31	0.92	0.31	0.92	0.31	-2.14	10	0.37
EFNB1_HEK	P18859	ATP5J	1|2|0	3	1	3	0|0|0	0.31	0.92	0.31	0.92	0.31	-2.14	10	0.37
EFNB1_HEK	Q86UU1	PHLDB1	0|0|2	2	0.67	3	0|0|0	0.31	0.92	0.31	0.92	0.31	-2.14	6.67	0.37
EFNB1_HEK	K7ELV2	SEH1L	2|0|1	3	1	3	0|0|0	0.31	0.92	0.31	0.92	0.31	-2.14	10	0.37
EFNB1_HEK	Q9Y4D1-2	DAAM1	0|2|0	2	0.67	3	0|0|0	0.31	0.92	0.31	0.92	0.31	-2.14	6.67	0.37
EFNB1_HEK	Q9BXY0	MAK16	0|0|2	2	0.67	3	0|0|0	0.31	0.92	0.31	0.92	0.31	-2.14	6.67	0.37
EFNB1_HEK	Q9P265	DIP2B	2|1|1	4	1.33	3	0|0|0	0.31	0.92	0.31	0.92	0.31	0.37	13.33	0.37
EFNB1_HEK	P09211	GSTP1	2|0|0	2	0.67	3	0|0|0	0.31	0.92	0.31	0.92	0.31	-2.14	6.67	0.37
EFNB1_HEK	O00458	IFRD1	0|2|0	2	0.67	3	0|0|0	0.31	0.92	0.31	0.92	0.31	-2.14	6.67	0.37
EFNB1_HEK	J3KS15	MRPL58	0|0|2	2	0.67	3	0|0|0	0.31	0.92	0.31	0.92	0.31	-2.14	6.67	0.37
EFNB1_HEK	Q99808-2	SLC29A1	0|2|1	3	1	3	0|0|0	0.31	0.92	0.31	0.92	0.31	-2.14	10	0.37
EFNB1_HEK	Q9UPR0	PLCL2	1|2|1	4	1.33	3	0|0|0	0.31	0.92	0.31	0.92	0.31	0.37	13.33	0.37
EFNB1_HEK	Q9P0K1-2	ADAM22	0|0|2	2	0.67	3	0|0|0	0.31	0.92	0.31	0.92	0.31	-2.14	6.67	0.37
EFNB1_HEK	Q9NUL7	DDX28	0|1|2	3	1	3	0|0|0	0.31	0.92	0.31	0.92	0.31	-2.14	10	0.37
EFNB1_HEK	B4DIB3	MARK1	0|0|2	2	0.67	3	0|0|0	0.31	0.92	0.31	0.92	0.31	-2.14	6.67	0.37
EFNB1_HEK	Q9Y219	JAG2	0|1|2	3	1	3	0|0|0	0.31	0.92	0.31	0.92	0.31	-2.14	10	0.37
EFNB1_HEK	Q9BZL1	UBL5	1|2|0	3	1	3	0|0|0	0.31	0.92	0.31	0.92	0.31	-2.14	10	0.37
EFNB1_HEK	Q5VV42	CDKAL1	1|2|0	3	1	3	0|0|0	0.31	0.92	0.31	0.92	0.31	-2.14	10	0.37
EFNB1_HEK	Q13423	NNT	0|0|2	2	0.67	3	0|0|0	0.31	0.92	0.31	0.92	0.31	-2.14	6.67	0.37
EFNB1_HEK	Q8TDN4	CABLES1	0|1|2	3	1	3	0|0|0	0.31	0.92	0.31	0.92	0.31	-2.14	10	0.37
EFNB1_HEK	A0A087X0D9	ZFAND2B	0|0|2	2	0.67	3	0|0|0	0.31	0.92	0.31	0.92	0.31	-2.14	6.67	0.37
EFNB1_HEK	Q969S9	GFM2	0|2|0	2	0.67	3	0|0|0	0.31	0.92	0.31	0.92	0.31	-2.14	6.67	0.37
EFNB1_HEK	F8W782	ADIPOR1	1|2|0	3	1	3	0|0|0	0.31	0.92	0.31	0.92	0.31	-2.14	10	0.37
EFNB1_HEK	Q6SPF0	SAMD1	0|0|2	2	0.67	3	0|0|0	0.31	0.92	0.31	0.92	0.31	-2.14	6.67	0.37
EFNB1_HEK	P98174	FGD1	0|0|2	2	0.67	3	0|0|0	0.31	0.92	0.31	0.92	0.31	-2.14	6.67	0.37
EFNB1_HEK	P46977	STT3A	0|2|0	2	0.67	3	0|0|0	0.31	0.92	0.31	0.92	0.31	-2.14	6.67	0.37
EFNB1_HEK	Q99536	VAT1	0|0|2	2	0.67	3	0|0|0	0.31	0.92	0.31	0.92	0.31	-2.14	6.67	0.37
EFNB1_HEK	A0A2R8YGD3	A0A2R8YGD3	0|2|1	3	1	3	0|0|0	0.31	0.92	0.31	0.92	0.31	-2.14	10	0.37
EFNB1_HEK	P51570	GALK1	0|2|0	2	0.67	3	0|0|0	0.31	0.92	0.31	0.92	0.31	-2.14	6.67	0.37
EFNB1_HEK	Q96JA1	LRIG1	1|0|2	3	1	3	0|0|0	0.31	0.92	0.31	0.92	0.31	-2.14	10	0.37
EFNB1_HEK	Q9Y5J5	PHLDA3	1|0|2	3	1	3	0|0|0	0.31	0.92	0.31	0.92	0.31	-2.14	10	0.37
EFNB1_HEK	P41250	GARS	0|2|0	2	0.67	3	0|0|0	0.31	0.92	0.31	0.92	0.31	-2.14	6.67	0.37
EFNB1_HEK	H7C469	H7C469	0|0|2	2	0.67	3	0|0|0	0.31	0.92	0.31	0.92	0.31	-2.14	6.67	0.37
EFNB1_HEK	Q8WUY9	DEPDC1B	1|2|0	3	1	3	0|0|0	0.31	0.92	0.31	0.92	0.31	-2.14	10	0.37
EFNB1_HEK	P25098	GRK2	0|2|0	2	0.67	3	0|0|0	0.31	0.92	0.31	0.92	0.31	-2.14	6.67	0.37
EFNB1_HEK	O75251	NDUFS7	1|0|2	3	1	3	0|0|0	0.31	0.92	0.31	0.92	0.31	-2.14	10	0.37
EFNB1_HEK	Q8IWP9	CCDC28A	0|0|2	2	0.67	3	0|0|0	0.31	0.92	0.31	0.92	0.31	-2.14	6.67	0.37
EFNB1_HEK	Q16822	PCK2	0|0|2	2	0.67	3	0|0|0	0.31	0.92	0.31	0.92	0.31	-2.14	6.67	0.37
EFNB1_HEK	Q9Y5L4	TIMM13	0|1|2	3	1	3	0|0|0	0.31	0.92	0.31	0.92	0.31	-2.14	10	0.37
EFNB1_HEK	Q9P0U3	SENP1	0|0|2	2	0.67	3	0|0|0	0.31	0.92	0.31	0.92	0.31	-2.14	6.67	0.37
EFNB1_HEK	P06737	PYGL	0|2|0	2	0.67	3	0|0|0	0.31	0.92	0.31	0.92	0.31	-2.14	6.67	0.37
EFNB1_HEK	Q9UPX8-3	SHANK2	0|0|2	2	0.67	3	0|0|0	0.31	0.92	0.31	0.92	0.31	-2.14	6.67	0.37
EFNB1_HEK	Q9H0U4	RAB1B	0|2|0	2	0.67	3	0|0|0	0.31	0.92	0.31	0.92	0.31	-2.14	6.67	0.37
EFNB1_HEK	Q68DC2-4	ANKS6	0|0|2	2	0.67	3	0|0|0	0.31	0.92	0.31	0.92	0.31	-2.14	6.67	0.37
EFNB1_HEK	G3XAJ6	RFTN1	0|1|2	3	1	3	0|0|0	0.31	0.92	0.31	0.92	0.31	-2.14	10	0.37
EFNB1_HEK	P08581	MET	0|2|1	3	1	3	0|0|0	0.31	0.92	0.31	0.92	0.31	-2.14	10	0.37
EFNB1_HEK	Q9NWQ8	PAG1	0|2|0	2	0.67	3	0|0|0	0.31	0.92	0.31	0.92	0.31	-2.14	6.67	0.37
EFNB1_HEK	O43752	STX6	0|2|0	2	0.67	3	0|0|0	0.31	0.92	0.31	0.92	0.31	-2.14	6.67	0.37
EFNB1_HEK	H0YAJ5	APBB2	1|0|2	3	1	3	0|0|0	0.31	0.92	0.31	0.92	0.31	-2.14	10	0.37
EFNB1_HEK	P51398	DAP3	0|2|0	2	0.67	3	0|0|0	0.31	0.92	0.31	0.92	0.31	-2.14	6.67	0.37
EFNB1_HEK	Q9BVQ7	SPATA5L1	0|0|2	2	0.67	3	0|0|0	0.31	0.92	0.31	0.92	0.31	-2.14	6.67	0.37
EFNB1_HEK	Q9H2V7-2	SPNS1	0|2|1	3	1	3	0|0|0	0.31	0.92	0.31	0.92	0.31	-2.14	10	0.37
EFNB1_HEK	A2RUR9-DECOY	CCDC144A	0|2|0	2	0.67	3	0|0|0	0.31	0.92	0.31	0.92	0.31	-2.14	6.67	0.37
EFNB1_HEK	Q5HYJ3	FAM76B	0|2|0	2	0.67	3	0|0|0	0.31	0.92	0.31	0.92	0.31	-2.14	6.67	0.37
EFNB1_HEK	P08559-3	PDHA1	2|1|0	3	1	3	0|0|0	0.31	0.92	0.31	0.92	0.31	-2.14	10	0.37
EFNB1_HEK	P27105	STOM	0|1|2	3	1	3	0|0|0	0.31	0.92	0.31	0.92	0.31	-2.14	10	0.37
EFNB1_HEK	P20339	RAB5A	0|0|2	2	0.67	3	0|0|0	0.31	0.92	0.31	0.92	0.31	-2.14	6.67	0.37
EFNB1_HEK	Q9Y2I1	NISCH	0|1|2	3	1	3	0|0|0	0.31	0.92	0.31	0.92	0.31	-2.14	10	0.37
EFNB1_HEK	P07737	PFN1	0|2|8	10	3.33	3	0|2|3	0.3	0.9	0.3	0.9	0.3	-8.06	2	0.44
EFNB1_HEK	Q9Y673	ALG5	1|6|1	8	2.67	3	0|2|0	0.3	0.9	0.3	0.9	0.3	-2.27	4	0.44
EFNB1_HEK	Q96C24	SYTL4	4|7|25	36	12	3	3|9|10	0.3	0.9	0.3	0.9	0.3	-22.11	1.64	0.44
EFNB1_HEK	Q8N9Q2	SREK1IP1	0|0|8	8	2.67	3	1|0|3	0.3	0.9	0.3	0.9	0.3	-6.54	2	0.44
EFNB1_HEK	P35241	RDX	8|14|20	42	14	3	6|9|0	0.29	0.76	0.29	0.76	0.29	-7.43	2.8	0.44
EFNB1_HEK	Q00577	PURA	7|5|5	17	5.67	3	3|3|0	0.29	0.59	0.29	0.59	0.29	-1.76	2.83	0.44
EFNB1_HEK	Q9Y2S7	POLDIP2	1|5|2	8	2.67	3	1|2|0	0.29	0.79	0.29	0.79	0.29	-3.77	2.67	0.44
EFNB1_HEK	P46940	IQGAP1	8|11|5	24	8	3	4|5|1	0.29	0.78	0.29	0.78	0.29	-6.2	2.4	0.44
EFNB1_HEK	P56545-2	CTBP2	0|5|2	7	2.33	3	1|2|0	0.29	0.79	0.29	0.79	0.29	-5.18	2.33	0.44
EFNB1_HEK	Q14781	CBX2	2|7|0	9	3	3	1|3|0	0.28	0.82	0.28	0.82	0.28	-6.54	2.25	0.44
EFNB1_HEK	Q01813	PFKP	0|2|10	12	4	3	0|3|4	0.28	0.83	0.28	0.83	0.28	-10.69	1.71	0.44
EFNB1_HEK	A0A0A0MQS1	PYCR3	1|2|7	10	3.33	3	1|3|0	0.28	0.82	0.28	0.82	0.28	-4.85	2.5	0.44
EFNB1_HEK	O95478	NSA2	4|4|6	14	4.67	3	2|3|0	0.28	0.58	0.28	0.58	0.28	-1.9	2.8	0.44
EFNB1_HEK	P62273	RPS29	0|4|3	7	2.33	3	0|2|1	0.27	0.55	0.27	0.55	0.27	-5.18	2.33	0.44
EFNB1_HEK	Q5T0N5	FNBP1L	3|6|5	14	4.67	3	0|4|1	0.27	0.47	0.27	0.47	0.27	-2.87	2.8	0.44
EFNB1_HEK	Q9NVP1	DDX18	1|7|0	8	2.67	3	0|3|0	0.27	0.8	0.27	0.8	0.27	-4.73	2.67	0.45
EFNB1_HEK	Q9UI09	NDUFA12	0|4|3	7	2.33	3	0|3|0	0.27	0.49	0.27	0.49	0.27	-4.73	2.33	0.45
EFNB1_HEK	O94804	STK10	0|0|5	5	1.67	3	0|0|2	0.27	0.81	0.27	0.81	0.27	-4.31	2.5	0.45
EFNB1_HEK	Q8WVS4	WDR60	0|7|0	7	2.33	3	0|3|0	0.27	0.8	0.27	0.8	0.27	-4.73	2.33	0.45
EFNB1_HEK	Q12965	MYO1E	3|5|1	9	3	3	0|2|2	0.27	0.71	0.27	0.71	0.27	-5.04	2.25	0.45
EFNB1_HEK	Q6NZI2	CAVIN1	0|1|11	12	4	3	0|2|5	0.27	0.8	0.27	0.8	0.27	-10.52	1.71	0.45
EFNB1_HEK	Q9NTI5	PDS5B	0|7|0	7	2.33	3	0|3|1	0.27	0.82	0.27	0.82	0.27	-6.54	1.75	0.45
EFNB1_HEK	P13647	KRT5	0|9|11	20	6.67	3	2|0|7	0.27	0.54	0.27	0.54	0.27	-13.05	2.22	0.45
EFNB1_HEK	Q96GA3	LTV1	0|1|5	6	2	3	1|1|1	0.26	0.79	0.26	0.79	0.26	-5.18	2	0.45
EFNB1_HEK	Q96A35	MRPL24	0|5|4	9	3	3	0|3|1	0.26	0.5	0.26	0.5	0.26	-6.54	2.25	0.45
EFNB1_HEK	Q8IXI1	RHOT2	0|0|4	4	1.33	3	0|1|1	0.26	0.79	0.26	0.79	0.26	-4.18	2	0.45
EFNB1_HEK	P40616	ARL1	1|5|1	7	2.33	3	1|2|0	0.26	0.79	0.26	0.79	0.26	-3.77	2.33	0.45
EFNB1_HEK	Q96SI9	STRBP	3|6|0	9	3	3	0|4|0	0.26	0.6	0.26	0.6	0.26	-6.21	2.25	0.45
EFNB1_HEK	Q9UNE7	STUB1	2|5|10	17	5.67	3	0|5|2	0.26	0.72	0.26	0.72	0.26	-6.7	2.43	0.45
EFNB1_HEK	E7ESL0	MRPL22	2|5|2	9	3	3	2|2|0	0.25	0.71	0.25	0.71	0.25	-3.61	2.25	0.45
EFNB1_HEK	Q9Y4W6	AFG3L2	2|2|5	9	3	3	2|2|0	0.25	0.71	0.25	0.71	0.25	-3.61	2.25	0.45
EFNB1_HEK	P25685	DNAJB1	2|1|5	8	2.67	3	2|2|0	0.25	0.71	0.25	0.71	0.25	-5.04	2	0.46
EFNB1_HEK	A0A087X054	HYOU1	5|14|2	21	7	3	3|7|0	0.25	0.74	0.25	0.74	0.25	-10.14	2.1	0.46
EFNB1_HEK	A0A087X0K1	CAB39	2|3|1	6	2	3	0|2|0	0.25	0.48	0.25	0.48	0.25	-2.27	3	0.46
EFNB1_HEK	A0A1B0GUL7	A0A1B0GUL7	2|5|0	7	2.33	3	0|3|0	0.25	0.61	0.25	0.61	0.25	-4.73	2.33	0.46
EFNB1_HEK	P42766	RPL35	1|7|10	18	6	3	1|6|1	0.25	0.58	0.25	0.58	0.25	-9.6	2.25	0.46
EFNB1_HEK	J3QQX2	ARHGDIA	2|1|3	6	2	3	0|1|1	0.25	0.51	0.25	0.51	0.25	-2.57	3	0.46
EFNB1_HEK	Q9NVI1	FANCI	3|2|0	5	1.67	3	0|2|0	0.25	0.48	0.25	0.48	0.25	-4.31	2.5	0.46
EFNB1_HEK	Q53GQ0	HSD17B12	2|9|2	13	4.33	3	3|4|1	0.25	0.76	0.25	0.76	0.25	-8.23	1.62	0.46
EFNB1_HEK	Q00587	CDC42EP1	2|2|4	8	2.67	3	0|2|1	0.24	0.55	0.24	0.55	0.24	-2.32	2.67	0.46
EFNB1_HEK	Q6PGP7	TTC37	2|6|0	8	2.67	3	1|3|0	0.24	0.69	0.24	0.69	0.24	-6.54	2	0.46
EFNB1_HEK	Q96KR1	ZFR	0|8|2	10	3.33	3	2|4|1	0.24	0.72	0.24	0.72	0.24	-10.86	1.43	0.46
EFNB1_HEK	P08779	KRT16	2|10|9	21	7	3	0|3|6	0.24	0.43	0.24	0.43	0.24	-8.91	2.33	0.46
EFNB1_HEK	Q04695	KRT17	1|7|0	8	2.67	3	4|0|0	0.23	0.69	0.23	0.69	0.23	-6.21	2	0.46
EFNB1_HEK	Q16540	MRPL23	2|2|2	6	2	3	1|1|0	0.23	0.23	0.23	0.23	0.23	-1.19	3	0.46
EFNB1_HEK	Q93008	USP9X	1|7|2	10	3.33	3	1|3|2	0.23	0.68	0.23	0.68	0.23	-7.27	1.67	0.47
EFNB1_HEK	K7EJE8	LONP1	3|6|2	11	3.67	3	1|3|1	0.23	0.64	0.23	0.64	0.23	-4.66	2.2	0.47
EFNB1_HEK	Q5T0W9	FAM83B	10|13|17	40	13.33	3	0|4|10	0.23	0.54	0.23	0.54	0.23	-4.29	2.86	0.47
EFNB1_HEK	E7ERK9	EIF2B4	5|7|2	14	4.67	3	2|4|0	0.22	0.5	0.22	0.5	0.22	-5.61	2.33	0.47
EFNB1_HEK	O75190	DNAJB6	0|4|0	4	1.33	3	0|2|0	0.22	0.67	0.22	0.67	0.22	-4.31	2	0.47
EFNB1_HEK	H0Y4R1	IMPDH2	0|0|4	4	1.33	3	0|0|2	0.22	0.67	0.22	0.67	0.22	-4.31	2	0.47
EFNB1_HEK	P36507	MAP2K2	2|7|12	21	7	3	4|4|4	0.22	0.66	0.22	0.66	0.22	-13.14	1.75	0.47
EFNB1_HEK	Q969S3	ZNF622	3|6|4	13	4.33	3	0|4|1	0.22	0.47	0.22	0.47	0.22	-2.87	2.6	0.47
EFNB1_HEK	Q9Y3A5	SBDS	0|4|1	5	1.67	3	0|2|0	0.22	0.67	0.22	0.67	0.22	-4.31	2.5	0.47
EFNB1_HEK	Q8WTT2	NOC3L	7|15|2	24	8	3	6|7|2	0.22	0.65	0.22	0.65	0.22	-17.03	1.6	0.47
EFNB1_HEK	Q9BYC9	MRPL20	0|4|0	4	1.33	3	0|2|0	0.22	0.67	0.22	0.67	0.22	-4.31	2	0.47
EFNB1_HEK	Q7L804	RAB11FIP2	3|7|5	15	5	3	0|4|2	0.22	0.5	0.22	0.5	0.22	-4.14	2.5	0.47
EFNB1_HEK	Q96GD0	PDXP	0|4|2	6	2	3	1|2|0	0.21	0.55	0.21	0.55	0.21	-5.18	2	0.47
EFNB1_HEK	Q96QZ7-6	MAGI1	3|11|2	16	5.33	3	1|7|0	0.21	0.64	0.21	0.64	0.21	-7.68	2	0.47
EFNB1_HEK	Q5T5U3	ARHGAP21	4|3|12	19	6.33	3	2|0|7	0.21	0.64	0.21	0.64	0.21	-7.29	2.11	0.47
EFNB1_HEK	P41223	BUD31	4|2|0	6	2	3	2|1|0	0.21	0.55	0.21	0.55	0.21	-5.18	2	0.47
EFNB1_HEK	Q8NFQ8	TOR1AIP2	2|3|3	8	2.67	3	1|2|0	0.21	0.27	0.21	0.27	0.21	-2.32	2.67	0.48
EFNB1_HEK	P62913-2	RPL11	3|4|11	18	6	3	3|4|4	0.21	0.62	0.21	0.62	0.21	-10.29	1.64	0.48
EFNB1_HEK	P60866-2	RPS20	2|6|13	21	7	3	1|5|6	0.21	0.63	0.21	0.63	0.21	-12.97	1.75	0.48
EFNB1_HEK	P82933	MRPS9	1|4|2	7	2.33	3	0|3|0	0.21	0.49	0.21	0.49	0.21	-3.33	2.33	0.48
EFNB1_HEK	O43823	AKAP8	1|3|3	7	2.33	3	0|3|0	0.21	0.32	0.21	0.32	0.21	-3.33	2.33	0.48
EFNB1_HEK	P43897	TSFM	3|3|2	8	2.67	3	0|2|1	0.21	0.27	0.21	0.27	0.21	-2.32	2.67	0.48
EFNB1_HEK	Q9NQ50	MRPL40	0|5|1	6	2	3	0|3|0	0.2	0.61	0.2	0.61	0.2	-4.73	2	0.48
EFNB1_HEK	P04181	OAT	1|7|1	9	3	3	1|4|1	0.2	0.59	0.2	0.59	0.2	-7.18	1.5	0.48
EFNB1_HEK	O76094	SRP72	1|3|12	16	5.33	3	4|6|0	0.2	0.59	0.2	0.59	0.2	-12.2	1.6	0.48
EFNB1_HEK	Q9HCN8	SDF2L1	0|1|5	6	2	3	1|2|1	0.2	0.6	0.2	0.6	0.2	-6.66	1.5	0.48
EFNB1_HEK	A0A590UJ43	A0A590UJ43	1|5|0	6	2	3	1|2|1	0.2	0.6	0.2	0.6	0.2	-6.66	1.5	0.48
EFNB1_HEK	Q9HBR0-DECOY	SLC38A10	0|2|0	2	0.67	3	0|0|1	0.19	0.56	0.19	0.56	0.19	-2.95	2	0.48
EFNB1_HEK	Q5JVZ5	ELMO2	0|1|2	3	1	3	0|1|0	0.19	0.56	0.19	0.56	0.19	-2.95	3	0.48
EFNB1_HEK	Q9NPF4	OSGEP	0|1|2	3	1	3	0|1|0	0.19	0.56	0.19	0.56	0.19	-2.95	3	0.48
EFNB1_HEK	Q9UNX4	WDR3	1|2|1	4	1.33	3	1|0|0	0.19	0.56	0.19	0.56	0.19	-1.54	4	0.48
EFNB1_HEK	P09497	CLTB	0|0|2	2	0.67	3	1|0|0	0.19	0.56	0.19	0.56	0.19	-2.95	2	0.48
EFNB1_HEK	O75390	CS	1|0|2	3	1	3	0|1|0	0.19	0.56	0.19	0.56	0.19	-2.95	3	0.48
EFNB1_HEK	O95182	NDUFA7	1|2|9	12	4	3	0|1|6	0.19	0.56	0.19	0.56	0.19	-8.05	1.71	0.48
EFNB1_HEK	Q15696	ZRSR2	2|0|0	2	0.67	3	0|1|0	0.19	0.56	0.19	0.56	0.19	-2.95	2	0.48
EFNB1_HEK	Q96BN8	OTULIN	0|2|0	2	0.67	3	0|1|0	0.19	0.56	0.19	0.56	0.19	-2.95	2	0.48
EFNB1_HEK	O15381-2	NVL	0|0|2	2	0.67	3	0|1|0	0.19	0.56	0.19	0.56	0.19	-2.95	2	0.48
EFNB1_HEK	A0A5K1VW95	A0A5K1VW95	0|0|2	2	0.67	3	0|0|1	0.19	0.56	0.19	0.56	0.19	-2.95	2	0.48
EFNB1_HEK	O43347	MSI1	0|2|0	2	0.67	3	0|1|0	0.19	0.56	0.19	0.56	0.19	-2.95	2	0.48
EFNB1_HEK	O60763-2	USO1	1|0|2	3	1	3	0|1|0	0.19	0.56	0.19	0.56	0.19	-2.95	3	0.48
EFNB1_HEK	Q8IU81	IRF2BP1	2|0|0	2	0.67	3	1|0|0	0.19	0.56	0.19	0.56	0.19	-2.95	2	0.48
EFNB1_HEK	Q9NWM3	CUEDC1	0|0|2	2	0.67	3	0|0|1	0.19	0.56	0.19	0.56	0.19	-2.95	2	0.48
EFNB1_HEK	Q9NXE8	CWC25	4|15|0	19	6.33	3	4|8|1	0.19	0.57	0.19	0.57	0.19	-19.15	1.46	0.48
EFNB1_HEK	P49840	GSK3A	0|1|2	3	1	3	0|0|1	0.19	0.56	0.19	0.56	0.19	-2.95	3	0.48
EFNB1_HEK	Q5SQI0	ATAT1	0|1|2	3	1	3	0|0|1	0.19	0.56	0.19	0.56	0.19	-2.95	3	0.48
EFNB1_HEK	Q96K37	SLC35E1	0|1|2	3	1	3	0|0|1	0.19	0.56	0.19	0.56	0.19	-2.95	3	0.48
EFNB1_HEK	P08648	ITGA5	1|2|0	3	1	3	0|1|0	0.19	0.56	0.19	0.56	0.19	-2.95	3	0.48
EFNB1_HEK	Q96SB4	SRPK1	0|2|0	2	0.67	3	0|1|0	0.19	0.56	0.19	0.56	0.19	-2.95	2	0.48
EFNB1_HEK	Q5VIR6	VPS53	0|2|0	2	0.67	3	1|0|0	0.19	0.56	0.19	0.56	0.19	-2.95	2	0.48
EFNB1_HEK	P13667	PDIA4	0|0|2	2	0.67	3	0|0|1	0.19	0.56	0.19	0.56	0.19	-2.95	2	0.48
EFNB1_HEK	Q9UKG1	APPL1	0|2|0	2	0.67	3	0|1|0	0.19	0.56	0.19	0.56	0.19	-2.95	2	0.48
EFNB1_HEK	P30101	PDIA3	0|0|2	2	0.67	3	0|0|1	0.19	0.56	0.19	0.56	0.19	-2.95	2	0.48
EFNB1_HEK	Q9BTX1	NDC1	0|1|2	3	1	3	0|1|0	0.19	0.56	0.19	0.56	0.19	-2.95	3	0.48
EFNB1_HEK	J3KS23	CBFB	0|1|2	3	1	3	0|0|1	0.19	0.56	0.19	0.56	0.19	-2.95	3	0.48
EFNB1_HEK	P51148	RAB5C	0|0|2	2	0.67	3	0|0|1	0.19	0.56	0.19	0.56	0.19	-2.95	2	0.48
EFNB1_HEK	P13861	PRKAR2A	1|2|0	3	1	3	0|0|1	0.19	0.56	0.19	0.56	0.19	-2.95	3	0.48
EFNB1_HEK	A0A5F9ZHD5	A0A5F9ZHD5	0|0|2	2	0.67	3	0|0|1	0.19	0.56	0.19	0.56	0.19	-2.95	2	0.48
EFNB1_HEK	P62330	ARF6	2|0|1	3	1	3	0|1|0	0.19	0.56	0.19	0.56	0.19	-2.95	3	0.48
EFNB1_HEK	Q96PU5-6	NEDD4L	0|2|0	2	0.67	3	0|1|0	0.19	0.56	0.19	0.56	0.19	-2.95	2	0.48
EFNB1_HEK	Q9Y221	NIP7	1|2|0	3	1	3	0|1|0	0.19	0.56	0.19	0.56	0.19	-2.95	3	0.48
EFNB1_HEK	Q5T280	SPOUT1	0|2|0	2	0.67	3	0|1|0	0.19	0.56	0.19	0.56	0.19	-2.95	2	0.48
EFNB1_HEK	Q14232	EIF2B1	0|1|2	3	1	3	0|1|0	0.19	0.56	0.19	0.56	0.19	-2.95	3	0.48
EFNB1_HEK	Q13976	PRKG1	0|2|1	3	1	3	0|1|0	0.19	0.56	0.19	0.56	0.19	-2.95	3	0.48
EFNB1_HEK	Q9HC21	SLC25A19	0|1|2	3	1	3	0|1|0	0.19	0.56	0.19	0.56	0.19	-2.95	3	0.48
EFNB1_HEK	Q9NVN8	GNL3L	0|2|0	2	0.67	3	0|1|0	0.19	0.56	0.19	0.56	0.19	-2.95	2	0.48
EFNB1_HEK	F8W1A4	AK2	0|0|2	2	0.67	3	0|0|1	0.19	0.56	0.19	0.56	0.19	-2.95	2	0.48
EFNB1_HEK	Q9H0U6	MRPL18	0|1|2	3	1	3	0|0|1	0.19	0.56	0.19	0.56	0.19	-2.95	3	0.48
EFNB1_HEK	P31751	AKT2	1|2|1	4	1.33	3	0|1|0	0.19	0.56	0.19	0.56	0.19	-1.54	4	0.48
EFNB1_HEK	A6NHR9	SMCHD1	0|2|1	3	1	3	0|1|0	0.19	0.56	0.19	0.56	0.19	-2.95	3	0.48
EFNB1_HEK	Q96KA5-2	CLPTM1L	1|2|1	4	1.33	3	0|1|0	0.19	0.56	0.19	0.56	0.19	-1.54	4	0.48
EFNB1_HEK	A0A0A0MTN0	CUL2	0|2|0	2	0.67	3	0|1|0	0.19	0.56	0.19	0.56	0.19	-2.95	2	0.48
EFNB1_HEK	Q9NVS2	MRPS18A	0|0|2	2	0.67	3	0|0|1	0.19	0.56	0.19	0.56	0.19	-2.95	2	0.48
EFNB1_HEK	Q9NSV4	DIAPH3	0|2|0	2	0.67	3	1|0|0	0.19	0.56	0.19	0.56	0.19	-2.95	2	0.48
EFNB1_HEK	P04818	TYMS	0|1|2	3	1	3	0|0|1	0.19	0.56	0.19	0.56	0.19	-2.95	3	0.48
EFNB1_HEK	E9PMG4	WRAP53	0|2|0	2	0.67	3	0|1|0	0.19	0.56	0.19	0.56	0.19	-2.95	2	0.48
EFNB1_HEK	H0YN26	ANP32A	0|0|4	4	1.33	3	0|1|2	0.18	0.55	0.18	0.55	0.18	-5.18	1.33	0.51
EFNB1_HEK	P14923	JUP	0|4|0	4	1.33	3	0|1|2	0.18	0.55	0.18	0.55	0.18	-5.18	1.33	0.51
EFNB1_HEK	Q14697	GANAB	0|0|4	4	1.33	3	1|1|1	0.18	0.55	0.18	0.55	0.18	-5.18	1.33	0.51
EFNB1_HEK	P49674	CSNK1E	0|4|1	5	1.67	3	0|2|1	0.18	0.55	0.18	0.55	0.18	-5.18	1.67	0.51
EFNB1_HEK	P34897	SHMT2	0|1|4	5	1.67	3	0|1|2	0.18	0.55	0.18	0.55	0.18	-5.18	1.67	0.51
EFNB1_HEK	Q01650	SLC7A5	1|1|4	6	2	3	0|1|2	0.18	0.55	0.18	0.55	0.18	-3.77	2	0.51
EFNB1_HEK	H0YKD8	RPL28	4|4|15	23	7.67	3	4|5|7	0.18	0.55	0.18	0.55	0.18	-14.75	1.44	0.52
EFNB1_HEK	Q9NZM5	NOP53	0|5|4	9	3	3	0|5|0	0.18	0.34	0.18	0.34	0.18	-7.69	1.8	0.52
EFNB1_HEK	Q5VUJ6	LRCH2	7|8|4	19	6.33	3	2|5|1	0.18	0.37	0.18	0.37	0.18	-5.18	2.38	0.52
EFNB1_HEK	P14625	HSP90B1	0|8|16	24	8	3	2|9|3	0.18	0.54	0.18	0.54	0.18	-20.63	1.71	0.52
EFNB1_HEK	Q8NDI1	EHBP1	2|1|5	8	2.67	3	0|1|3	0.18	0.5	0.18	0.5	0.18	-4.85	2	0.52
EFNB1_HEK	O14654	IRS4	34|57|73	164	54.67	3	14|30|25	0.18	0.54	0.18	0.54	0.18	-34.35	2.38	0.52
EFNB1_HEK	Q8WVM0	TFB1M	2|2|0	4	1.33	3	0|2|0	0.18	0.28	0.18	0.28	0.18	-4.31	2	0.52
EFNB1_HEK	Q9H4B6	SAV1	0|3|3	6	2	3	1|0|2	0.18	0.27	0.18	0.27	0.18	-5.18	2	0.52
EFNB1_HEK	O43181	NDUFS4	0|3|3	6	2	3	0|2|1	0.18	0.27	0.18	0.27	0.18	-5.18	2	0.52
EFNB1_HEK	P54709	ATP1B3	1|3|3	7	2.33	3	2|1|0	0.18	0.27	0.18	0.27	0.18	-3.77	2.33	0.52
EFNB1_HEK	Q96GX9	APIP	1|0|3	4	1.33	3	1|1|0	0.17	0.51	0.17	0.51	0.17	-4.18	2	0.52
EFNB1_HEK	Q9Y4F1	FARP1	3|4|3	10	3.33	3	2|1|1	0.17	0.31	0.17	0.31	0.17	-2.1	2.5	0.52
EFNB1_HEK	Q9BZI7	UPF3B	3|12|3	18	6	3	1|9|0	0.17	0.51	0.17	0.51	0.17	-8.28	1.8	0.52
EFNB1_HEK	Q9NY93-2	DDX56	1|3|1	5	1.67	3	1|1|0	0.17	0.51	0.17	0.51	0.17	-2.57	2.5	0.52
EFNB1_HEK	Q9NZT2	OGFR	0|0|3	3	1	3	0|1|1	0.17	0.51	0.17	0.51	0.17	-4.18	1.5	0.52
EFNB1_HEK	K4DI92	RWDD4	0|0|3	3	1	3	0|1|1	0.17	0.51	0.17	0.51	0.17	-4.18	1.5	0.52
EFNB1_HEK	Q86Y56	DNAAF5	1|3|0	4	1.33	3	1|1|0	0.17	0.51	0.17	0.51	0.17	-4.18	2	0.52
EFNB1_HEK	Q75N03	CBLL1	0|3|1	4	1.33	3	1|1|0	0.17	0.51	0.17	0.51	0.17	-4.18	2	0.52
EFNB1_HEK	Q5T653	MRPL2	0|0|3	3	1	3	1|0|1	0.17	0.51	0.17	0.51	0.17	-4.18	1.5	0.52
EFNB1_HEK	B7ZM99	MTHFD1L	0|8|5	13	4.33	3	2|5|0	0.17	0.46	0.17	0.46	0.17	-10.52	1.86	0.52
EFNB1_HEK	Q9H9H4	VPS37B	0|4|1	5	1.67	3	0|3|0	0.16	0.49	0.16	0.49	0.16	-4.73	1.67	0.53
EFNB1_HEK	P82914	MRPS15	0|3|0	3	1	3	0|2|0	0.16	0.48	0.16	0.48	0.16	-4.31	1.5	0.53
EFNB1_HEK	Q9H9J2	MRPL44	3|2|4	9	3	3	0|2|2	0.16	0.35	0.16	0.35	0.16	-3.61	2.25	0.53
EFNB1_HEK	Q96EL3	MRPL53	0|0|3	3	1	3	0|0|2	0.16	0.48	0.16	0.48	0.16	-4.31	1.5	0.53
EFNB1_HEK	Q63ZY3-3	KANK2	0|1|3	4	1.33	3	0|0|2	0.16	0.48	0.16	0.48	0.16	-4.31	2	0.53
EFNB1_HEK	Q16795	NDUFA9	1|3|0	4	1.33	3	0|2|0	0.16	0.48	0.16	0.48	0.16	-4.31	2	0.53
EFNB1_HEK	E7EQU1	HMGB3	0|4|0	4	1.33	3	0|3|0	0.16	0.49	0.16	0.49	0.16	-4.73	1.33	0.53
EFNB1_HEK	Q7L2H7	EIF3M	0|3|0	3	1	3	0|2|0	0.16	0.48	0.16	0.48	0.16	-4.31	1.5	0.53
EFNB1_HEK	P78316	NOP14	0|6|0	6	2	3	0|5|0	0.16	0.48	0.16	0.48	0.16	-7.69	1.2	0.53
EFNB1_HEK	O75525	KHDRBS3	0|3|0	3	1	3	0|2|0	0.16	0.48	0.16	0.48	0.16	-4.31	1.5	0.53
EFNB1_HEK	Q8NEY8-9	PPHLN1	0|3|0	3	1	3	2|0|0	0.16	0.48	0.16	0.48	0.16	-4.31	1.5	0.53
EFNB1_HEK	Q92599	2023-09-08	10|9|8	27	9	3	3|5|3	0.16	0.32	0.16	0.32	0.16	-3.29	2.45	0.53
EFNB1_HEK	J3KQ32	OLA1	0|3|1	4	1.33	3	0|2|0	0.16	0.48	0.16	0.48	0.16	-4.31	2	0.53
EFNB1_HEK	Q7Z7L1	SLFN11	0|3|1	4	1.33	3	0|2|0	0.16	0.48	0.16	0.48	0.16	-4.31	2	0.53
EFNB1_HEK	O75582	RPS6KA5	3|0|0	3	1	3	2|0|0	0.16	0.48	0.16	0.48	0.16	-4.31	1.5	0.53
EFNB1_HEK	Q9Y2L9	LRCH1	2|5|4	11	3.67	3	1|2|2	0.16	0.35	0.16	0.35	0.16	-4.66	2.2	0.53
EFNB1_HEK	Q9Y3C1	NOP16	0|3|0	3	1	3	0|2|0	0.16	0.48	0.16	0.48	0.16	-4.31	1.5	0.53
EFNB1_HEK	Q9BW71	HIRIP3	0|3|0	3	1	3	0|2|0	0.16	0.48	0.16	0.48	0.16	-4.31	1.5	0.53
EFNB1_HEK	O95394	PGM3	0|6|1	7	2.33	3	0|4|1	0.16	0.47	0.16	0.47	0.16	-7.9	1.4	0.54
EFNB1_HEK	E7EPT4	NDUFV2	0|2|2	4	1.33	3	0|1|1	0.16	0.23	0.16	0.23	0.16	-4.18	2	0.54
EFNB1_HEK	A0A2Y9D025	A0A2Y9D025	2|1|2	5	1.67	3	1|1|0	0.16	0.23	0.16	0.23	0.16	-2.57	2.5	0.54
EFNB1_HEK	Q9BVS4	RIOK2	0|2|2	4	1.33	3	1|0|1	0.16	0.23	0.16	0.23	0.16	-4.18	2	0.54
EFNB1_HEK	O00330	PDHX	2|1|3	6	2	3	0|3|0	0.15	0.32	0.15	0.32	0.15	-3.33	2	0.54
EFNB1_HEK	Q14331	FRG1	2|2|3	7	2.33	3	2|1|0	0.15	0.27	0.15	0.27	0.15	-2.32	2.33	0.54
EFNB1_HEK	E7ETY2	TCOF1	2|10|22	34	11.33	3	7|12|0	0.15	0.44	0.15	0.44	0.15	-21.8	1.79	0.54
EFNB1_HEK	Q8NI60	COQ8A	4|5|1	10	3.33	3	1|4|0	0.15	0.3	0.15	0.3	0.15	-5.99	2	0.54
EFNB1_HEK	Q9BZX2	UCK2	2|3|2	7	2.33	3	0|2|1	0.15	0.27	0.15	0.27	0.15	-2.32	2.33	0.54
EFNB1_HEK	Q9NXA8	SIRT5	2|3|7	12	4	3	3|2|2	0.15	0.44	0.15	0.44	0.15	-7.04	1.71	0.54
EFNB1_HEK	O15235	MRPS12	0|4|5	9	3	3	1|4|0	0.15	0.3	0.15	0.3	0.15	-7.9	1.8	0.54
EFNB1_HEK	Q9NX58	LYAR	0|10|5	15	5	3	0|7|2	0.14	0.41	0.14	0.41	0.14	-13.05	1.67	0.54
EFNB1_HEK	Q9NRR4	DROSHA	9|30|0	39	13	3	5|20|0	0.14	0.42	0.14	0.42	0.14	-36.06	1.56	0.54
EFNB1_HEK	Q02952-2	AKAP12	1|7|7	15	5	3	1|4|3	0.14	0.21	0.14	0.21	0.14	-9.93	1.88	0.54
EFNB1_HEK	Q06787	FMR1	0|34|0	34	11.33	3	0|28|0	0.14	0.43	0.14	0.43	0.14	-40.12	1.21	0.54
EFNB1_HEK	Q14011	CIRBP	1|10|4	15	5	3	0|8|1	0.14	0.41	0.14	0.41	0.14	-10.36	1.67	0.55
EFNB1_HEK	Q9UHI6	DDX20	3|12|1	16	5.33	3	3|7|2	0.14	0.41	0.14	0.41	0.14	-15.08	1.33	0.55
EFNB1_HEK	P53007	SLC25A1	6|12|6	24	8	3	5|6|1	0.14	0.41	0.14	0.41	0.14	-7	2	0.55
EFNB1_HEK	H0YJ40	SLIRP	2|2|6	10	3.33	3	1|3|2	0.13	0.39	0.13	0.39	0.13	-5.85	1.67	0.55
EFNB1_HEK	B5MCF9	PES1	2|5|3	10	3.33	3	1|3|1	0.13	0.35	0.13	0.35	0.13	-4.66	2	0.55
EFNB1_HEK	Q02750	MAP2K1	1|5|7	13	4.33	3	3|0|4	0.13	0.32	0.13	0.32	0.13	-8.44	1.86	0.55
EFNB1_HEK	Q15311	RALBP1	2|3|6	11	3.67	3	2|3|1	0.13	0.39	0.13	0.39	0.13	-5.85	1.83	0.55
EFNB1_HEK	Q9UBE0	SAE1	2|8|9	19	6.33	3	3|4|3	0.13	0.28	0.13	0.28	0.13	-10.64	1.9	0.55
EFNB1_HEK	B4DR61	SEC61A1	4|2|0	6	2	3	4|0|0	0.13	0.33	0.13	0.33	0.13	-6.21	1.5	0.55
EFNB1_HEK	Q9H4L4	SENP3	1|5|3	9	3	3	2|2|1	0.13	0.35	0.13	0.35	0.13	-6.17	1.8	0.55
EFNB1_HEK	P39748	FEN1	1|4|2	7	2.33	3	0|4|0	0.13	0.33	0.13	0.33	0.13	-4.52	1.75	0.55
EFNB1_HEK	P02768	ALB	2|0|3	5	1.67	3	1|0|2	0.12	0.27	0.12	0.27	0.12	-5.18	1.67	0.55
EFNB1_HEK	Q9HC52	CBX8	1|3|2	6	2	3	0|2|1	0.12	0.27	0.12	0.27	0.12	-3.77	2	0.55
EFNB1_HEK	A0A2R8Y6Y7	A0A2R8Y6Y7	1|3|2	6	2	3	1|2|0	0.12	0.27	0.12	0.27	0.12	-3.77	2	0.55
EFNB1_HEK	Q9HD33-2	MRPL47	2|4|2	8	2.67	3	1|3|0	0.12	0.29	0.12	0.29	0.12	-3.28	2	0.55
EFNB1_HEK	P10606	COX5B	0|2|3	5	1.67	3	0|1|2	0.12	0.27	0.12	0.27	0.12	-5.18	1.67	0.55
EFNB1_HEK	Q96CW1-2	AP2M1	1|3|2	6	2	3	1|2|0	0.12	0.27	0.12	0.27	0.12	-3.77	2	0.55
EFNB1_HEK	Q96J01	THOC3	2|3|1	6	2	3	2|1|0	0.12	0.27	0.12	0.27	0.12	-3.77	2	0.55
EFNB1_HEK	Q96S94	CCNL2	2|3|1	6	2	3	1|2|0	0.12	0.27	0.12	0.27	0.12	-3.77	2	0.55
EFNB1_HEK	Q4KMP7	TBC1D10B	1|3|5	9	3	3	0|2|3	0.12	0.32	0.12	0.32	0.12	-6.15	1.8	0.55
EFNB1_HEK	Q96D46	NMD3	2|3|1	6	2	3	1|1|1	0.12	0.27	0.12	0.27	0.12	-3.77	2	0.55
EFNB1_HEK	Q9UBS4	DNAJB11	3|6|2	11	3.67	3	1|4|1	0.12	0.34	0.12	0.34	0.12	-5.75	1.83	0.56
EFNB1_HEK	Q9Y2X3	NOP58	4|13|1	18	6	3	2|9|1	0.12	0.35	0.12	0.35	0.12	-14.58	1.5	0.56
EFNB1_HEK	O43678	NDUFA2	0|3|6	9	3	3	1|4|1	0.12	0.34	0.12	0.34	0.12	-9.27	1.5	0.56
EFNB1_HEK	P16152	CBR1	3|1|0	4	1.33	3	0|3|0	0.11	0.32	0.11	0.32	0.11	-4.73	1.33	0.56
EFNB1_HEK	Q9UGY1	NOL12	0|3|7	10	3.33	3	0|7|0	0.11	0.33	0.11	0.33	0.11	-10.09	1.43	0.56
EFNB1_HEK	Q9Y5A9	YTHDF2	1|0|3	4	1.33	3	0|0|3	0.11	0.32	0.11	0.32	0.11	-4.73	1.33	0.56
EFNB1_HEK	P83369	LSM11	2|4|1	7	2.33	3	1|3|0	0.11	0.29	0.11	0.29	0.11	-4.85	1.75	0.56
EFNB1_HEK	Q9BXS6	NUSAP1	0|3|0	3	1	3	0|3|0	0.11	0.32	0.11	0.32	0.11	-4.73	1	0.56
EFNB1_HEK	Q2NL82	TSR1	0|6|0	6	2	3	0|6|0	0.11	0.34	0.11	0.34	0.11	-8.58	1	0.56
EFNB1_HEK	Q96TA2	YME1L1	5|8|3	16	5.33	3	1|7|0	0.11	0.29	0.11	0.29	0.11	-5.96	2	0.56
EFNB1_HEK	Q9BSF4	TIMM29	1|0|3	4	1.33	3	0|0|3	0.11	0.32	0.11	0.32	0.11	-4.73	1.33	0.56
EFNB1_HEK	Q8N9T8	KRI1	0|7|1	8	2.67	3	0|7|0	0.11	0.33	0.11	0.33	0.11	-10.09	1.14	0.56
EFNB1_HEK	Q9Y2R4	DDX52	1|5|0	6	2	3	2|3|0	0.11	0.32	0.11	0.32	0.11	-8.06	1.2	0.56
EFNB1_HEK	H0Y6Y8	MRPL43	1|3|1	5	1.67	3	0|3|0	0.11	0.32	0.11	0.32	0.11	-3.33	1.67	0.56
EFNB1_HEK	Q53HC5	KLHL26	1|6|0	7	2.33	3	0|6|0	0.11	0.34	0.11	0.34	0.11	-8.58	1.17	0.56
EFNB1_HEK	Q9NWZ8	GEMIN8	2|4|0	6	2	3	1|2|1	0.11	0.31	0.11	0.31	0.11	-6.66	1.5	0.56
EFNB1_HEK	Q13619	CUL4A	2|6|0	8	2.67	3	3|0|3	0.11	0.34	0.11	0.34	0.11	-9.27	1.33	0.56
EFNB1_HEK	Q8IY37	DHX37	0|3|1	4	1.33	3	0|3|0	0.11	0.32	0.11	0.32	0.11	-4.73	1.33	0.56
EFNB1_HEK	P23284	PPIB	1|4|1	6	2	3	0|4|0	0.11	0.33	0.11	0.33	0.11	-4.52	1.5	0.56
EFNB1_HEK	Q13492	PICALM	1|0|4	5	1.67	3	0|0|4	0.11	0.33	0.11	0.33	0.11	-6.21	1.25	0.56
EFNB1_HEK	Q9GZR2	REXO4	0|4|1	5	1.67	3	0|4|0	0.11	0.33	0.11	0.33	0.11	-6.21	1.25	0.56
EFNB1_HEK	Q9Y281	CFL2	0|3|9	12	4	3	0|0|9	0.1	0.31	0.1	0.31	0.1	-12.69	1.33	0.57
EFNB1_HEK	Q01167	FOXK2	0|1|7	8	2.67	3	0|1|6	0.1	0.3	0.1	0.3	0.1	-10.3	1.14	0.57
EFNB1_HEK	P48668	KRT6C	3|10|10	23	7.67	3	4|7|0	0.1	0.14	0.1	0.14	0.1	-9.89	2.09	0.57
EFNB1_HEK	O94874	UFL1	1|4|1	6	2	3	1|3|0	0.1	0.29	0.1	0.29	0.1	-4.85	1.5	0.57
EFNB1_HEK	Q5C9Z4	NOM1	1|4|1	6	2	3	0|3|1	0.1	0.29	0.1	0.29	0.1	-4.85	1.5	0.57
EFNB1_HEK	P08579	SNRPB2	2|8|0	10	3.33	3	1|7|0	0.1	0.29	0.1	0.29	0.1	-11.77	1.25	0.57
EFNB1_HEK	P38432	COIL	1|5|0	6	2	3	1|4|0	0.1	0.3	0.1	0.3	0.1	-7.9	1.2	0.57
EFNB1_HEK	P10155-5	TROVE2	1|6|2	9	3	3	1|5|0	0.1	0.3	0.1	0.3	0.1	-6.75	1.5	0.57
EFNB1_HEK	Q9BTD8-4	RBM42	0|2|2	4	1.33	3	0|3|0	0.09	0.14	0.09	0.14	0.09	-4.73	1.33	0.57
EFNB1_HEK	Q9UGP8	SEC63	1|2|1	4	1.33	3	0|2|0	0.09	0.28	0.09	0.28	0.09	-2.27	2	0.57
EFNB1_HEK	Q9NRG9	AAAS	1|1|2	4	1.33	3	0|2|0	0.09	0.28	0.09	0.28	0.09	-2.27	2	0.57
EFNB1_HEK	Q6SJ93	FAM111B	0|2|0	2	0.67	3	2|0|0	0.09	0.28	0.09	0.28	0.09	-4.31	1	0.57
EFNB1_HEK	H7C4G6	IVD	0|2|0	2	0.67	3	0|2|0	0.09	0.28	0.09	0.28	0.09	-4.31	1	0.57
EFNB1_HEK	Q5JWF2	GNAS	1|0|2	3	1	3	0|0|2	0.09	0.28	0.09	0.28	0.09	-4.31	1.5	0.57
EFNB1_HEK	A0A087WUT6	EIF5B	0|2|0	2	0.67	3	0|2|0	0.09	0.28	0.09	0.28	0.09	-4.31	1	0.57
EFNB1_HEK	P82932	MRPS6	0|2|0	2	0.67	3	0|2|0	0.09	0.28	0.09	0.28	0.09	-4.31	1	0.57
EFNB1_HEK	O95168	NDUFB4	0|1|2	3	1	3	0|2|0	0.09	0.28	0.09	0.28	0.09	-4.31	1.5	0.57
EFNB1_HEK	P27797	CALR	0|0|2	2	0.67	3	0|0|2	0.09	0.28	0.09	0.28	0.09	-4.31	1	0.57
EFNB1_HEK	O00231	PSMD11	0|2|0	2	0.67	3	0|2|0	0.09	0.28	0.09	0.28	0.09	-4.31	1	0.57
EFNB1_HEK	Q96NB2	SFXN2	0|2|0	2	0.67	3	0|2|0	0.09	0.28	0.09	0.28	0.09	-4.31	1	0.57
EFNB1_HEK	O43819	SCO2	1|2|0	3	1	3	0|2|0	0.09	0.28	0.09	0.28	0.09	-4.31	1.5	0.57
EFNB1_HEK	E9PCH4	E9PCH4	1|2|2	5	1.67	3	0|0|3	0.09	0.14	0.09	0.14	0.09	-3.33	1.67	0.57
EFNB1_HEK	Q9UN30	SCML1	0|2|0	2	0.67	3	0|2|0	0.09	0.28	0.09	0.28	0.09	-4.31	1	0.57
EFNB1_HEK	P82663	MRPS25	0|1|2	3	1	3	0|2|0	0.09	0.28	0.09	0.28	0.09	-4.31	1.5	0.57
EFNB1_HEK	P82912	MRPS11	0|2|1	3	1	3	0|2|0	0.09	0.28	0.09	0.28	0.09	-4.31	1.5	0.57
EFNB1_HEK	Q86XI2	NCAPG2	0|2|0	2	0.67	3	0|2|0	0.09	0.28	0.09	0.28	0.09	-4.31	1	0.57
EFNB1_HEK	A0A494C1L5	A0A494C1L5	1|0|2	3	1	3	0|0|2	0.09	0.28	0.09	0.28	0.09	-4.31	1.5	0.57
EFNB1_HEK	A0A1B0GUI1	RALGAPA1	0|2|0	2	0.67	3	0|2|0	0.09	0.28	0.09	0.28	0.09	-4.31	1	0.57
EFNB1_HEK	Q8WVX9	FAR1	0|2|2	4	1.33	3	0|3|0	0.09	0.14	0.09	0.14	0.09	-4.73	1.33	0.57
EFNB1_HEK	Q13610	PWP1	0|2|0	2	0.67	3	0|2|0	0.09	0.28	0.09	0.28	0.09	-4.31	1	0.57
EFNB1_HEK	Q05048	CSTF1	0|2|0	2	0.67	3	0|2|0	0.09	0.28	0.09	0.28	0.09	-4.31	1	0.57
EFNB1_HEK	K7EN45	PIN1	0|0|2	2	0.67	3	0|0|2	0.09	0.28	0.09	0.28	0.09	-4.31	1	0.57
EFNB1_HEK	P51970	NDUFA8	0|1|2	3	1	3	0|2|0	0.09	0.28	0.09	0.28	0.09	-4.31	1.5	0.57
EFNB1_HEK	Q9Y4J8-15	DTNA	1|1|2	4	1.33	3	0|0|2	0.09	0.28	0.09	0.28	0.09	-2.27	2	0.57
EFNB1_HEK	F8WD26	LMO7	0|0|2	2	0.67	3	0|0|2	0.09	0.28	0.09	0.28	0.09	-4.31	1	0.57
EFNB1_HEK	O75146	HIP1R	0|1|2	3	1	3	0|2|0	0.09	0.28	0.09	0.28	0.09	-4.31	1.5	0.57
EFNB1_HEK	P26196	DDX6	2|8|0	10	3.33	3	1|6|1	0.09	0.28	0.09	0.28	0.09	-11.99	1.25	0.57
EFNB1_HEK	A0A087X0Q1	YTHDF3	0|0|2	2	0.67	3	0|2|0	0.09	0.28	0.09	0.28	0.09	-4.31	1	0.57
EFNB1_HEK	O14893	GEMIN2	0|2|0	2	0.67	3	0|2|0	0.09	0.28	0.09	0.28	0.09	-4.31	1	0.57
EFNB1_HEK	P28072	PSMB6	0|0|2	2	0.67	3	0|0|2	0.09	0.28	0.09	0.28	0.09	-4.31	1	0.57
EFNB1_HEK	Q17RS7	GEN1	1|1|3	5	1.67	3	0|1|2	0.09	0.27	0.09	0.27	0.09	-3.77	1.67	0.59
EFNB1_HEK	A0A0A6YYG9	ARPC4-TTLL3	0|3|0	3	1	3	1|1|1	0.09	0.27	0.09	0.27	0.09	-5.18	1	0.59
EFNB1_HEK	P35250	RFC2	2|2|2	6	2	3	1|1|1	0.09	0.09	0.09	0.09	0.09	-2.32	2	0.59
EFNB1_HEK	P17858	PFKL	0|1|3	4	1.33	3	0|2|1	0.09	0.27	0.09	0.27	0.09	-5.18	1.33	0.59
EFNB1_HEK	Q8WWC4	MAIP1	0|3|0	3	1	3	1|2|0	0.09	0.27	0.09	0.27	0.09	-5.18	1	0.59
EFNB1_HEK	O43913	ORC5	0|3|1	4	1.33	3	2|1|0	0.09	0.27	0.09	0.27	0.09	-5.18	1.33	0.59
EFNB1_HEK	Q8IXT5	RBM12B	4|4|0	8	2.67	3	2|3|0	0.09	0.13	0.09	0.13	0.09	-8.06	1.6	0.59
EFNB1_HEK	A0A140T942	HLA-C	0|3|1	4	1.33	3	0|2|1	0.09	0.27	0.09	0.27	0.09	-5.18	1.33	0.59
EFNB1_HEK	A0A2R8YFH5	A0A2R8YFH5	2|10|3	15	5	3	3|7|0	0.09	0.26	0.09	0.26	0.09	-10.14	1.5	0.59
EFNB1_HEK	Q8IV08	PLD3	1|3|0	4	1.33	3	1|2|0	0.09	0.27	0.09	0.27	0.09	-5.18	1.33	0.59
EFNB1_HEK	Q9Y6E0-2	STK24	1|3|1	5	1.67	3	0|2|1	0.09	0.27	0.09	0.27	0.09	-3.77	1.67	0.59
EFNB1_HEK	P51659	HSD17B4	2|2|2	6	2	3	1|2|0	0.09	0.09	0.09	0.09	0.09	-2.32	2	0.59
EFNB1_HEK	A0A0B4J1V8	PPAN-P2RY11	1|3|3	7	2.33	3	0|3|1	0.08	0.12	0.08	0.12	0.08	-4.85	1.75	0.59
EFNB1_HEK	Q9Y3T9	NOC2L	6|8|1	15	5	3	1|5|3	0.08	0.22	0.08	0.22	0.08	-11.14	1.67	0.59
EFNB1_HEK	P29353-6	SHC1	2|3|3	8	2.67	3	1|2|1	0.08	0.11	0.08	0.11	0.08	-3.48	2	0.59
EFNB1_HEK	Q69YN4	KIAA1429	0|2|0	2	0.67	3	1|1|0	0.08	0.23	0.08	0.23	0.08	-4.18	1	0.6
EFNB1_HEK	A0A1B0GUA3	KIF1BP	0|1|2	3	1	3	1|1|0	0.08	0.23	0.08	0.23	0.08	-4.18	1.5	0.6
EFNB1_HEK	O00154-6	ACOT7	0|0|2	2	0.67	3	0|1|1	0.08	0.23	0.08	0.23	0.08	-4.18	1	0.6
EFNB1_HEK	P35251	RFC1	2|1|0	3	1	3	0|1|1	0.08	0.23	0.08	0.23	0.08	-4.18	1.5	0.6
EFNB1_HEK	O75955	FLOT1	0|2|1	3	1	3	0|1|1	0.08	0.23	0.08	0.23	0.08	-4.18	1.5	0.6
EFNB1_HEK	M0R1U8	XRCC1	0|1|2	3	1	3	0|1|1	0.08	0.23	0.08	0.23	0.08	-4.18	1.5	0.6
EFNB1_HEK	J3KP30	DNTTIP2	0|0|2	2	0.67	3	0|1|1	0.08	0.23	0.08	0.23	0.08	-4.18	1	0.6
EFNB1_HEK	Q9NYY8	FASTKD2	0|2|0	2	0.67	3	1|1|0	0.08	0.23	0.08	0.23	0.08	-4.18	1	0.6
EFNB1_HEK	O95619	YEATS4	1|2|0	3	1	3	1|1|0	0.08	0.23	0.08	0.23	0.08	-4.18	1.5	0.6
EFNB1_HEK	Q9BV44	THUMPD3	0|1|2	3	1	3	0|1|1	0.08	0.23	0.08	0.23	0.08	-4.18	1.5	0.6
EFNB1_HEK	P62191	PSMC1	1|13|5	19	6.33	3	0|12|1	0.08	0.24	0.08	0.24	0.08	-15.67	1.46	0.6
EFNB1_HEK	Q96EX3	WDR34	0|2|0	2	0.67	3	1|1|0	0.08	0.23	0.08	0.23	0.08	-4.18	1	0.6
EFNB1_HEK	P31327	CPS1	0|0|2	2	0.67	3	0|1|1	0.08	0.23	0.08	0.23	0.08	-4.18	1	0.6
EFNB1_HEK	Q13409-3	DYNC1I2	0|0|2	2	0.67	3	0|1|1	0.08	0.23	0.08	0.23	0.08	-4.18	1	0.6
EFNB1_HEK	J9JIC5	C17ORF75	2|1|1	4	1.33	3	1|1|0	0.08	0.23	0.08	0.23	0.08	-2.57	2	0.6
EFNB1_HEK	Q6IEG0	SNRNP48	2|1|0	3	1	3	1|1|0	0.08	0.23	0.08	0.23	0.08	-4.18	1.5	0.6
EFNB1_HEK	O15397	IPO8	0|2|0	2	0.67	3	0|1|1	0.08	0.23	0.08	0.23	0.08	-4.18	1	0.6
EFNB1_HEK	O43542	XRCC3	2|1|0	3	1	3	1|1|0	0.08	0.23	0.08	0.23	0.08	-4.18	1.5	0.6
EFNB1_HEK	Q9BQ95	ECSIT	0|2|1	3	1	3	1|1|0	0.08	0.23	0.08	0.23	0.08	-4.18	1.5	0.6
EFNB1_HEK	H0Y3N9	PHF8	0|0|2	2	0.67	3	0|1|1	0.08	0.23	0.08	0.23	0.08	-4.18	1	0.6
EFNB1_HEK	Q9UNL2	SSR3	1|2|1	4	1.33	3	1|1|0	0.08	0.23	0.08	0.23	0.08	-2.57	2	0.6
EFNB1_HEK	Q6F5E8	CARMIL2	0|0|2	2	0.67	3	0|1|1	0.08	0.23	0.08	0.23	0.08	-4.18	1	0.6
EFNB1_HEK	O75915	ARL6IP5	1|2|1	4	1.33	3	0|1|1	0.08	0.23	0.08	0.23	0.08	-2.57	2	0.6
EFNB1_HEK	Q8N3R9	MPP5	0|1|2	3	1	3	0|1|1	0.08	0.23	0.08	0.23	0.08	-4.18	1.5	0.6
EFNB1_HEK	A0A5F9ZA98	A0A5F9ZA98	0|2|1	3	1	3	1|1|0	0.08	0.23	0.08	0.23	0.08	-4.18	1.5	0.6
EFNB1_HEK	Q9HC07	TMEM165	1|2|1	4	1.33	3	0|1|1	0.08	0.23	0.08	0.23	0.08	-2.57	2	0.6
EFNB1_HEK	Q96SK2	TMEM209	0|2|1	3	1	3	0|1|1	0.08	0.23	0.08	0.23	0.08	-4.18	1.5	0.6
EFNB1_HEK	P46109	CRKL	0|2|0	2	0.67	3	1|1|0	0.08	0.23	0.08	0.23	0.08	-4.18	1	0.6
EFNB1_HEK	Q9ULX3	NOB1	1|4|5	10	3.33	3	0|5|1	0.08	0.16	0.08	0.16	0.08	-6.75	1.67	0.61
EFNB1_HEK	P55084-2	HADHB	0|3|2	5	1.67	3	0|4|0	0.08	0.17	0.08	0.17	0.08	-6.21	1.25	0.61
EFNB1_HEK	P56181-2	NDUFV3	1|3|13	17	5.67	3	0|5|8	0.08	0.23	0.08	0.23	0.08	-16.15	1.31	0.61
EFNB1_HEK	J3QLS3	MRPS7	0|4|5	9	3	3	0|5|1	0.08	0.16	0.08	0.16	0.08	-8.85	1.5	0.61
EFNB1_HEK	P0C0S5	H2AFZ	4|3|5	12	4	3	3|3|0	0.07	0.15	0.07	0.15	0.07	-4.29	2	0.61
EFNB1_HEK	Q96HS1	PGAM5	9|7|7	23	7.67	3	6|4|0	0.07	0.15	0.07	0.15	0.07	-3.55	2.3	0.61
EFNB1_HEK	Q9NPA8	ENY2	1|3|3	7	2.33	3	1|2|1	0.07	0.11	0.07	0.11	0.07	-4.97	1.75	0.61
EFNB1_HEK	O75477	ERLIN1	3|4|3	10	3.33	3	2|3|0	0.07	0.13	0.07	0.13	0.07	-3.18	2	0.61
EFNB1_HEK	P21796	VDAC1	2|6|5	13	4.33	3	1|5|1	0.07	0.15	0.07	0.15	0.07	-6.77	1.86	0.61
EFNB1_HEK	Q9UIG0	BAZ1B	1|13|0	14	4.67	3	1|10|2	0.07	0.22	0.07	0.22	0.07	-18.83	1.08	0.61
EFNB1_HEK	Q6PK04	CCDC137	0|5|3	8	2.67	3	0|6|0	0.07	0.2	0.07	0.2	0.07	-8.58	1.33	0.61
EFNB1_HEK	P82675	MRPS5	1|5|4	10	3.33	3	2|3|1	0.07	0.15	0.07	0.15	0.07	-7.27	1.67	0.61
EFNB1_HEK	Q96QD9	FYTTD1	4|3|5	12	4	3	2|3|1	0.07	0.15	0.07	0.15	0.07	-4.4	2	0.61
EFNB1_HEK	A0A2R8Y522	A0A2R8Y522	4|1|3	8	2.67	3	4|0|1	0.07	0.15	0.07	0.15	0.07	-5.99	1.6	0.61
EFNB1_HEK	A0A3B3IS55	A0A3B3IS55	4|5|7	16	5.33	3	1|2|5	0.07	0.17	0.07	0.17	0.07	-5.18	2	0.61
EFNB1_HEK	O43615	TIMM44	0|5|4	9	3	3	0|4|2	0.07	0.14	0.07	0.14	0.07	-9.13	1.5	0.61
EFNB1_HEK	Q14562	DHX8	1|6|0	7	2.33	3	0|7|0	0.07	0.2	0.07	0.2	0.07	-10.09	1	0.62
EFNB1_HEK	O60869	EDF1	6|4|1	11	3.67	3	1|6|0	0.07	0.17	0.07	0.17	0.07	-8.05	1.57	0.62
EFNB1_HEK	Q9UK59	DBR1	0|5|0	5	1.67	3	0|6|0	0.07	0.2	0.07	0.2	0.07	-8.58	0.83	0.62
EFNB1_HEK	A0A494C028	A0A494C028	3|16|1	20	6.67	3	1|15|0	0.06	0.19	0.06	0.19	0.06	-19.72	1.25	0.62
EFNB1_HEK	Q9BXW7	HDHD5	1|2|2	5	1.67	3	0|2|1	0.06	0.09	0.06	0.09	0.06	-3.77	1.67	0.62
EFNB1_HEK	Q13823	GNL2	3|6|1	10	3.33	3	1|6|0	0.06	0.17	0.06	0.17	0.06	-8.05	1.43	0.62
EFNB1_HEK	G3XAG1	ZNF512	1|6|3	10	3.33	3	1|6|0	0.06	0.17	0.06	0.17	0.06	-8.05	1.43	0.62
EFNB1_HEK	Q5T200	ZC3H13	2|2|0	4	1.33	3	1|2|0	0.06	0.09	0.06	0.09	0.06	-5.18	1.33	0.62
EFNB1_HEK	O75746	SLC25A12	4|6|0	10	3.33	3	3|4|0	0.06	0.15	0.06	0.15	0.06	-10.69	1.43	0.62
EFNB1_HEK	Q96LT9	RNPC3	3|5|0	8	2.67	3	1|5|0	0.06	0.16	0.06	0.16	0.06	-8.85	1.33	0.62
EFNB1_HEK	Q9HAF1	MEAF6	0|2|2	4	1.33	3	1|2|0	0.06	0.09	0.06	0.09	0.06	-5.18	1.33	0.62
EFNB1_HEK	O43592	XPOT	5|7|0	12	4	3	5|3|0	0.06	0.15	0.06	0.15	0.06	-12.09	1.5	0.62
EFNB1_HEK	P82921	MRPS21	0|2|2	4	1.33	3	0|2|1	0.06	0.09	0.06	0.09	0.06	-5.18	1.33	0.62
EFNB1_HEK	Q53GS9	USP39	3|8|0	11	3.67	3	1|8|0	0.06	0.17	0.06	0.17	0.06	-12.86	1.22	0.62
EFNB1_HEK	P05023	ATP1A1	14|18|26	58	19.33	3	7|15|3	0.06	0.19	0.06	0.19	0.06	-11.06	2.32	0.62
EFNB1_HEK	A0A3B3ITW3	A0A3B3ITW3	0|6|0	6	2	3	1|4|2	0.06	0.18	0.06	0.18	0.06	-10.86	0.86	0.62
EFNB1_HEK	P07237	P4HB	0|2|2	4	1.33	3	0|1|2	0.06	0.09	0.06	0.09	0.06	-5.18	1.33	0.62
EFNB1_HEK	Q96A33	CCDC47	1|8|3	12	4	3	1|8|0	0.06	0.17	0.06	0.17	0.06	-10.36	1.33	0.62
EFNB1_HEK	Q7Z7F7-2	MRPL55	0|2|2	4	1.33	3	0|2|1	0.06	0.09	0.06	0.09	0.06	-5.18	1.33	0.62
EFNB1_HEK	P36915	GNL1	0|2|2	4	1.33	3	0|2|1	0.06	0.09	0.06	0.09	0.06	-5.18	1.33	0.62
EFNB1_HEK	Q15418-2	RPS6KA1	2|4|3	9	3	3	3|0|2	0.06	0.13	0.06	0.13	0.06	-4.59	1.8	0.62
EFNB1_HEK	P31689	DNAJA1	5|7|12	24	8	3	1|7|5	0.06	0.18	0.06	0.18	0.06	-9.42	1.85	0.62
EFNB1_HEK	P60981	DSTN	1|1|4	6	2	3	0|0|5	0.06	0.19	0.06	0.19	0.06	-5.77	1.2	0.62
EFNB1_HEK	O75569	PRKRA	0|3|1	4	1.33	3	0|4|0	0.06	0.17	0.06	0.17	0.06	-6.21	1	0.63
EFNB1_HEK	Q9UI12	ATP6V1H	1|4|3	8	2.67	3	3|2|0	0.06	0.13	0.06	0.13	0.06	-6.15	1.6	0.63
EFNB1_HEK	Q6WKZ4	RAB11FIP1	4|6|17	27	9	3	4|5|10	0.06	0.17	0.06	0.17	0.06	-18.35	1.42	0.63
EFNB1_HEK	E9PKP7	UBTF	0|3|0	3	1	3	0|4|0	0.06	0.17	0.06	0.17	0.06	-6.21	0.75	0.63
EFNB1_HEK	Q9UG63	ABCF2	0|4|3	7	2.33	3	0|3|2	0.06	0.13	0.06	0.13	0.06	-8.06	1.4	0.63
EFNB1_HEK	Q14692	BMS1	0|3|0	3	1	3	0|4|0	0.06	0.17	0.06	0.17	0.06	-6.21	0.75	0.63
EFNB1_HEK	H0Y9X1	TMA16	0|3|0	3	1	3	0|4|0	0.06	0.17	0.06	0.17	0.06	-6.21	0.75	0.63
EFNB1_HEK	P53597	SUCLG1	1|4|3	8	2.67	3	0|3|2	0.06	0.13	0.06	0.13	0.06	-6.15	1.6	0.63
EFNB1_HEK	Q8WYQ5	DGCR8	0|3|0	3	1	3	0|4|0	0.06	0.17	0.06	0.17	0.06	-6.21	0.75	0.63
EFNB1_HEK	E9PDF6	MYO1B	0|3|0	3	1	3	0|4|0	0.06	0.17	0.06	0.17	0.06	-6.21	0.75	0.63
EFNB1_HEK	Q04323	UBXN1	0|2|4	6	2	3	1|0|4	0.05	0.15	0.05	0.15	0.05	-7.9	1.2	0.63
EFNB1_HEK	Q9NUU7	DDX19A	4|10|8	22	7.33	3	6|4|2	0.05	0.14	0.05	0.14	0.05	-9.99	1.83	0.63
EFNB1_HEK	Q99729-3	HNRNPAB	6|9|16	31	10.33	3	5|7|7	0.05	0.15	0.05	0.15	0.05	-15.32	1.63	0.63
EFNB1_HEK	O95985	TOP3B	1|9|0	10	3.33	3	3|7|0	0.05	0.15	0.05	0.15	0.05	-14.68	1	0.63
EFNB1_HEK	P04844-2	RPN2	2|6|1	9	3	3	2|5|0	0.05	0.15	0.05	0.15	0.05	-8.27	1.29	0.63
EFNB1_HEK	Q9GZR7	DDX24	0|3|3	6	2	3	0|5|0	0.05	0.07	0.05	0.07	0.05	-7.69	1.2	0.63
EFNB1_HEK	P14635	CCNB1	1|2|6	9	3	3	0|2|5	0.05	0.15	0.05	0.15	0.05	-8.27	1.29	0.63
EFNB1_HEK	P55036	PSMD4	0|2|5	7	2.33	3	0|2|4	0.05	0.14	0.05	0.14	0.05	-9.13	1.17	0.63
EFNB1_HEK	Q9UL25	RAB21	2|2|4	8	2.67	3	1|1|3	0.05	0.13	0.05	0.13	0.05	-4.66	1.6	0.63
EFNB1_HEK	Q96T76-8	MMS19	2|5|0	7	2.33	3	2|4|0	0.05	0.14	0.05	0.14	0.05	-9.13	1.17	0.63
EFNB1_HEK	O95486	SEC24A	0|5|2	7	2.33	3	1|3|2	0.05	0.15	0.05	0.15	0.05	-9.37	1.17	0.63
EFNB1_HEK	Q9Y277-2	VDAC3	3|6|3	12	4	3	0|2|5	0.05	0.15	0.05	0.15	0.05	-5.13	1.71	0.63
EFNB1_HEK	Q9BRL6	SRSF8	6|3|0	9	3	3	3|4|0	0.05	0.15	0.05	0.15	0.05	-10.69	1.29	0.63
EFNB1_HEK	O75489	NDUFS3	1|6|3	10	3.33	3	0|5|2	0.05	0.15	0.05	0.15	0.05	-8.27	1.43	0.63
EFNB1_HEK	Q13131	PRKAA1	2|3|2	7	2.33	3	2|0|2	0.05	0.11	0.05	0.11	0.05	-3.61	1.75	0.63
EFNB1_HEK	P49761	CLK3	0|5|0	5	1.67	3	2|4|0	0.05	0.14	0.05	0.14	0.05	-9.13	0.83	0.63
EFNB1_HEK	F2Z2W7	TRMT2A	1|3|2	6	2	3	1|1|2	0.05	0.11	0.05	0.11	0.05	-4.97	1.5	0.64
EFNB1_HEK	Q9H501	ESF1	0|0|2	2	0.67	3	0|3|0	0.05	0.14	0.05	0.14	0.05	-4.73	0.67	0.64
EFNB1_HEK	Q6ZUT1	C11ORF57	1|2|4	7	2.33	3	2|3|0	0.05	0.13	0.05	0.13	0.05	-6.15	1.4	0.64
EFNB1_HEK	P82909	MRPS36	0|0|2	2	0.67	3	0|0|3	0.05	0.14	0.05	0.14	0.05	-4.73	0.67	0.64
EFNB1_HEK	Q9UNZ5	C19ORF53	0|2|0	2	0.67	3	0|3|0	0.05	0.14	0.05	0.14	0.05	-4.73	0.67	0.64
EFNB1_HEK	Q53F19	NCBP3	4|2|0	6	2	3	3|2|0	0.05	0.13	0.05	0.13	0.05	-8.06	1.2	0.64
EFNB1_HEK	K7EK07	H3F3B	1|2|4	7	2.33	3	1|3|1	0.05	0.13	0.05	0.13	0.05	-6.17	1.4	0.64
EFNB1_HEK	Q9BT78	COPS4	0|2|0	2	0.67	3	0|3|0	0.05	0.14	0.05	0.14	0.05	-4.73	0.67	0.64
EFNB1_HEK	O94832	MYO1D	2|4|1	7	2.33	3	2|3|0	0.05	0.13	0.05	0.13	0.05	-6.15	1.4	0.64
EFNB1_HEK	P27824-2	CANX	2|1|4	7	2.33	3	1|3|1	0.05	0.13	0.05	0.13	0.05	-6.17	1.4	0.64
EFNB1_HEK	Q10567-4	AP1B1	0|2|0	2	0.67	3	0|3|0	0.05	0.14	0.05	0.14	0.05	-4.73	0.67	0.64
EFNB1_HEK	Q8N8D1	PDCD7	4|2|0	6	2	3	2|3|0	0.05	0.13	0.05	0.13	0.05	-8.06	1.2	0.64
EFNB1_HEK	Q9NR50	EIF2B3	0|2|1	3	1	3	0|3|0	0.05	0.14	0.05	0.14	0.05	-4.73	1	0.64
EFNB1_HEK	P63244	RACK1	1|2|10	13	4.33	3	1|2|8	0.05	0.14	0.05	0.14	0.05	-13.48	1.18	0.64
EFNB1_HEK	Q13601	KRR1	0|2|0	2	0.67	3	0|3|0	0.05	0.14	0.05	0.14	0.05	-4.73	0.67	0.64
EFNB1_HEK	P49207	RPL34	1|2|4	7	2.33	3	1|2|2	0.05	0.13	0.05	0.13	0.05	-6.17	1.4	0.64
EFNB1_HEK	P53618	COPB1	9|21|6	36	12	3	7|12|3	0.04	0.13	0.04	0.13	0.04	-18.49	1.64	0.64
EFNB1_HEK	Q9NRW7	VPS45	2|3|0	5	1.67	3	2|2|0	0.04	0.11	0.04	0.11	0.04	-6.74	1.25	0.64
EFNB1_HEK	P29966	MARCKS	7|8|5	20	6.67	3	4|3|3	0.04	0.1	0.04	0.1	0.04	-6.22	2	0.64
EFNB1_HEK	Q9UBU9	NXF1	7|8|7	22	7.33	3	6|4|0	0.04	0.07	0.04	0.07	0.04	-3.55	2.2	0.64
EFNB1_HEK	Q9NRL2	BAZ1A	0|4|1	5	1.67	3	2|3|0	0.04	0.13	0.04	0.13	0.04	-8.06	1	0.64
EFNB1_HEK	Q9BU76	MMTAG2	8|9|26	43	14.33	3	10|10|11	0.04	0.13	0.04	0.13	0.04	-26.67	1.39	0.64
EFNB1_HEK	Q02790	FKBP4	0|4|1	5	1.67	3	0|3|2	0.04	0.13	0.04	0.13	0.04	-8.06	1	0.64
EFNB1_HEK	Q00535	CDK5	4|3|4	11	3.67	3	0|3|3	0.04	0.05	0.04	0.05	0.04	-4.29	1.83	0.65
EFNB1_HEK	Q13595	TRA2A	3|3|0	6	2	3	1|4|0	0.04	0.05	0.04	0.05	0.04	-7.9	1.2	0.65
EFNB1_HEK	J3KRS1	DHRS7B	1|3|0	4	1.33	3	1|3|0	0.04	0.12	0.04	0.12	0.04	-6.54	1	0.65
EFNB1_HEK	O75691	UTP20	0|3|0	3	1	3	1|3|0	0.04	0.12	0.04	0.12	0.04	-6.54	0.75	0.65
EFNB1_HEK	P52747-3	ZNF143	0|0|3	3	1	3	0|1|3	0.04	0.12	0.04	0.12	0.04	-6.54	0.75	0.65
EFNB1_HEK	Q14444	CAPRIN1	2|14|1	17	5.67	3	0|13|2	0.04	0.12	0.04	0.12	0.04	-18.39	1.13	0.65
EFNB1_HEK	Q9UKF6	CPSF3	1|3|1	5	1.67	3	1|3|0	0.04	0.12	0.04	0.12	0.04	-4.85	1.25	0.65
EFNB1_HEK	Q7L0Y3	TRMT10C	6|13|2	21	7	3	3|11|0	0.04	0.12	0.04	0.12	0.04	-15.06	1.5	0.65
EFNB1_HEK	Q9Y676	MRPS18B	0|1|3	4	1.33	3	0|1|3	0.04	0.12	0.04	0.12	0.04	-6.54	1	0.65
EFNB1_HEK	O14734	ACOT8	2|2|1	5	1.67	3	4|0|0	0.04	0.06	0.04	0.06	0.04	-4.52	1.25	0.65
EFNB1_HEK	Q92922	SMARCC1	0|4|3	7	2.33	3	0|6|0	0.04	0.09	0.04	0.09	0.04	-8.58	1.17	0.65
EFNB1_HEK	P21291	CSRP1	0|1|3	4	1.33	3	1|1|2	0.04	0.11	0.04	0.11	0.04	-6.66	1	0.65
EFNB1_HEK	Q9Y305	ACOT9	6|7|1	14	4.67	3	2|7|0	0.04	0.08	0.04	0.08	0.04	-10.55	1.56	0.65
EFNB1_HEK	Q9NWH9	SLTM	5|14|1	20	6.67	3	5|10|0	0.04	0.12	0.04	0.12	0.04	-18.72	1.33	0.65
EFNB1_HEK	Q5VUA4	ZNF318	6|15|0	21	7	3	3|11|2	0.04	0.11	0.04	0.11	0.04	-23.31	1.31	0.65
EFNB1_HEK	Q9UHD8	2023-09-09	16|17|40	73	24.33	3	13|21|14	0.04	0.12	0.04	0.12	0.04	-34.9	1.52	0.65
EFNB1_HEK	Q0VDF9	HSPA14	0|3|1	4	1.33	3	2|2|0	0.04	0.11	0.04	0.11	0.04	-6.74	1	0.65
EFNB1_HEK	P33981	TTK	0|3|1	4	1.33	3	1|1|2	0.04	0.11	0.04	0.11	0.04	-6.66	1	0.65
EFNB1_HEK	Q92522	H1FX	5|5|7	17	5.67	3	4|4|1	0.03	0.08	0.03	0.08	0.03	-5.07	1.89	0.65
EFNB1_HEK	Q9P246-2	STIM2	4|8|9	21	7	3	0|5|6	0.03	0.07	0.03	0.07	0.03	-8.38	1.91	0.65
EFNB1_HEK	Q9Y2T2	AP3M1	6|7|1	14	4.67	3	6|3|0	0.03	0.07	0.03	0.07	0.03	-10.73	1.56	0.65
EFNB1_HEK	Q9BSJ8	ESYT1	11|11|12	34	11.33	3	4|8|3	0.03	0.06	0.03	0.06	0.03	-3.97	2.27	0.65
EFNB1_HEK	P26038	MSN	6|9|17	32	10.67	3	0|5|13	0.03	0.09	0.03	0.09	0.03	-13.26	1.78	0.65
EFNB1_HEK	Q5JTH9	RRP12	5|8|1	14	4.67	3	5|4|1	0.03	0.09	0.03	0.09	0.03	-12.55	1.4	0.65
EFNB1_HEK	Q6P1L8	MRPL14	3|5|8	16	5.33	3	3|4|3	0.03	0.1	0.03	0.1	0.03	-9.1	1.6	0.65
EFNB1_HEK	Q9H9A6	LRRC40	6|16|3	25	8.33	3	3|13|1	0.03	0.1	0.03	0.1	0.03	-16.97	1.47	0.65
EFNB1_HEK	Q13011	ECH1	1|2|1	4	1.33	3	0|2|1	0.03	0.09	0.03	0.09	0.03	-3.77	1.33	0.66
EFNB1_HEK	Q9BSJ2	TUBGCP2	2|4|0	6	2	3	0|6|0	0.03	0.09	0.03	0.09	0.03	-8.58	1	0.66
EFNB1_HEK	P11387-DECOY	TOP1	0|2|0	2	0.67	3	1|2|0	0.03	0.09	0.03	0.09	0.03	-5.18	0.67	0.66
EFNB1_HEK	M0R2P6	SHKBP1	1|0|2	3	1	3	1|2|0	0.03	0.09	0.03	0.09	0.03	-5.18	1	0.66
EFNB1_HEK	J3QRZ1	NDEL1	1|1|2	4	1.33	3	1|1|1	0.03	0.09	0.03	0.09	0.03	-3.77	1.33	0.66
EFNB1_HEK	Q15758	SLC1A5	2|6|5	13	4.33	3	2|3|3	0.03	0.07	0.03	0.07	0.03	-8.23	1.62	0.66
EFNB1_HEK	P50502	ST13	0|1|2	3	1	3	0|2|1	0.03	0.09	0.03	0.09	0.03	-5.18	1	0.66
EFNB1_HEK	Q8NF37	LPCAT1	1|2|1	4	1.33	3	1|2|0	0.03	0.09	0.03	0.09	0.03	-3.77	1.33	0.66
EFNB1_HEK	P02662-CONT	P02662-CONT	0|1|2	3	1	3	0|1|2	0.03	0.09	0.03	0.09	0.03	-5.18	1	0.66
EFNB1_HEK	P19387	POLR2C	0|2|0	2	0.67	3	0|2|1	0.03	0.09	0.03	0.09	0.03	-5.18	0.67	0.66
EFNB1_HEK	Q9UPT5	EXOC7	0|2|0	2	0.67	3	0|2|1	0.03	0.09	0.03	0.09	0.03	-5.18	0.67	0.66
EFNB1_HEK	Q15796-2	SMAD2	1|2|1	4	1.33	3	0|2|1	0.03	0.09	0.03	0.09	0.03	-3.77	1.33	0.66
EFNB1_HEK	P62891	RPL39	1|2|1	4	1.33	3	1|2|0	0.03	0.09	0.03	0.09	0.03	-3.77	1.33	0.66
EFNB1_HEK	Q8NI08	NCOA7	0|0|2	2	0.67	3	0|2|1	0.03	0.09	0.03	0.09	0.03	-5.18	0.67	0.66
EFNB1_HEK	Q13084	MRPL28	0|2|0	2	0.67	3	0|2|1	0.03	0.09	0.03	0.09	0.03	-5.18	0.67	0.66
EFNB1_HEK	Q8TDN6	BRIX1	2|0|0	2	0.67	3	2|1|0	0.03	0.09	0.03	0.09	0.03	-5.18	0.67	0.66
EFNB1_HEK	Q9H900	ZWILCH	1|2|0	3	1	3	1|2|0	0.03	0.09	0.03	0.09	0.03	-5.18	1	0.66
EFNB1_HEK	G3XAN4	TRAM1	0|1|2	3	1	3	0|1|2	0.03	0.09	0.03	0.09	0.03	-5.18	1	0.66
EFNB1_HEK	P14854	COX6B1	0|0|2	2	0.67	3	0|2|1	0.03	0.09	0.03	0.09	0.03	-5.18	0.67	0.66
EFNB1_HEK	Q9Y5X3	SNX5	0|0|2	2	0.67	3	0|1|2	0.03	0.09	0.03	0.09	0.03	-5.18	0.67	0.66
EFNB1_HEK	F5GZF0	CDK2AP1	0|2|0	2	0.67	3	0|2|1	0.03	0.09	0.03	0.09	0.03	-5.18	0.67	0.66
EFNB1_HEK	Q7Z7K6	CENPV	0|5|6	11	3.67	3	0|5|3	0.03	0.07	0.03	0.07	0.03	-12.09	1.38	0.66
EFNB1_HEK	K7ELL7	PRKCSH	0|1|2	3	1	3	0|2|1	0.03	0.09	0.03	0.09	0.03	-5.18	1	0.66
EFNB1_HEK	O43502	RAD51C	2|1|1	4	1.33	3	1|0|2	0.03	0.09	0.03	0.09	0.03	-3.77	1.33	0.66
EFNB1_HEK	A0A3B3IRT8	A0A3B3IRT8	2|0|1	3	1	3	1|2|0	0.03	0.09	0.03	0.09	0.03	-5.18	1	0.66
EFNB1_HEK	Q9H7N4	SCAF1	1|2|0	3	1	3	1|2|0	0.03	0.09	0.03	0.09	0.03	-5.18	1	0.66
EFNB1_HEK	P56385	ATP5I	1|1|2	4	1.33	3	0|2|1	0.03	0.09	0.03	0.09	0.03	-3.77	1.33	0.66
EFNB1_HEK	Q9BXP5	SRRT	1|13|0	14	4.67	3	0|15|0	0.03	0.08	0.03	0.08	0.03	-21.19	0.93	0.67
EFNB1_HEK	S4R417	RPS15	2|8|2	12	4	3	2|8|0	0.03	0.08	0.03	0.08	0.03	-9.98	1.2	0.67
EFNB1_HEK	P62857	RPS28	1|2|5	8	2.67	3	0|1|6	0.03	0.08	0.03	0.08	0.03	-8.05	1.14	0.67
EFNB1_HEK	P47914	RPL29	5|5|12	22	7.33	3	4|4|7	0.03	0.08	0.03	0.08	0.03	-12.07	1.47	0.67
EFNB1_HEK	Q9Y2S6	TMA7	2|1|7	10	3.33	3	1|5|3	0.03	0.08	0.03	0.08	0.03	-11.14	1.11	0.67
EFNB1_HEK	Q15007	WTAP	3|7|0	10	3.33	3	2|7|0	0.03	0.08	0.03	0.08	0.03	-13.05	1.11	0.67
EFNB1_HEK	P18085	ARF4	3|7|3	13	4.33	3	3|4|2	0.03	0.08	0.03	0.08	0.03	-7.92	1.44	0.67
EFNB1_HEK	Q9BRF8	CPPED1	4|6|4	14	4.67	3	5|3|0	0.03	0.07	0.03	0.07	0.03	-4.99	1.75	0.67
EFNB1_HEK	P50225	SULT1A1	1|3|3	7	2.33	3	3|0|2	0.03	0.04	0.03	0.04	0.03	-6.15	1.4	0.67
EFNB1_HEK	Q9BZF1	OSBPL8	4|7|3	14	4.67	3	5|3|1	0.03	0.08	0.03	0.08	0.03	-7.88	1.56	0.67
EFNB1_HEK	Q92621	NUP205	4|7|1	12	4	3	5|3|1	0.03	0.08	0.03	0.08	0.03	-11.14	1.33	0.67
EFNB1_HEK	Q9NZ01	TECR	4|5|3	12	4	3	3|3|1	0.03	0.06	0.03	0.06	0.03	-5.56	1.71	0.67
EFNB1_HEK	O76031	CLPX	3|5|1	9	3	3	2|5|0	0.02	0.06	0.02	0.06	0.02	-8.27	1.29	0.67
EFNB1_HEK	P48047	ATP5O	7|11|7	25	8.33	3	2|9|2	0.02	0.07	0.02	0.07	0.02	-6.52	1.92	0.67
EFNB1_HEK	H0Y368	DPM1	4|8|4	16	5.33	3	4|6|0	0.02	0.07	0.02	0.07	0.02	-7.2	1.6	0.67
EFNB1_HEK	O60493	SNX3	2|4|6	12	4	3	1|4|3	0.02	0.07	0.02	0.07	0.02	-8.23	1.5	0.67
EFNB1_HEK	J3KNZ9	FBRS	2|0|2	4	1.33	3	3|0|1	0.02	0.04	0.02	0.04	0.02	-6.54	1	0.67
EFNB1_HEK	H7C0N4	SF1	0|8|0	8	2.67	3	4|6|0	0.02	0.07	0.02	0.07	0.02	-14.81	0.8	0.67
EFNB1_HEK	Q9BRS2	RIOK1	1|7|3	11	3.67	3	0|6|3	0.02	0.07	0.02	0.07	0.02	-10.73	1.22	0.67
EFNB1_HEK	Q9NP64-3	ZCCHC17	6|5|10	21	7	3	7|5|0	0.02	0.07	0.02	0.07	0.02	-8.04	1.75	0.67
EFNB1_HEK	Q9BYG3	NIFK	0|3|1	4	1.33	3	0|5|0	0.02	0.07	0.02	0.07	0.02	-7.69	0.8	0.67
EFNB1_HEK	Q15645	TRIP13	1|6|4	11	3.67	3	2|5|1	0.02	0.06	0.02	0.06	0.02	-9.84	1.38	0.67
EFNB1_HEK	J3KSI8	MRPS7	1|2|2	5	1.67	3	1|3|0	0.02	0.04	0.02	0.04	0.02	-4.85	1.25	0.67
EFNB1_HEK	B7Z6D5	DDX27	3|8|5	16	5.33	3	1|7|2	0.02	0.07	0.02	0.07	0.02	-8.69	1.6	0.67
EFNB1_HEK	Q9P035	HACD3	4|6|2	12	4	3	4|2|2	0.02	0.07	0.02	0.07	0.02	-8.23	1.5	0.67
EFNB1_HEK	Q86U44	METTL3	0|3|0	3	1	3	0|5|0	0.02	0.07	0.02	0.07	0.02	-7.69	0.6	0.67
EFNB1_HEK	P61006	RAB8A	3|3|4	10	3.33	3	2|3|1	0.02	0.05	0.02	0.05	0.02	-4.4	1.67	0.67
EFNB1_HEK	Q9Y5L0	TNPO3	3|6|0	9	3	3	4|1|3	0.02	0.07	0.02	0.07	0.02	-12.32	1.12	0.67
EFNB1_HEK	Q9BWE0-4	REPIN1	1|3|0	4	1.33	3	0|5|0	0.02	0.07	0.02	0.07	0.02	-7.69	0.8	0.67
EFNB1_HEK	Q9Y237-2	PIN4	1|7|1	9	3	3	3|6|0	0.02	0.07	0.02	0.07	0.02	-10.73	1	0.67
EFNB1_HEK	Q9H0S4	DDX47	6|13|6	25	8.33	3	3|10|2	0.02	0.06	0.02	0.06	0.02	-10.04	1.67	0.68
EFNB1_HEK	Q9NZL9	MAT2B	2|2|3	7	2.33	3	2|2|1	0.02	0.04	0.02	0.04	0.02	-4.66	1.4	0.68
EFNB1_HEK	Q09161	NCBP1	1|4|0	5	1.67	3	2|4|0	0.02	0.05	0.02	0.05	0.02	-9.13	0.83	0.68
EFNB1_HEK	Q15181	PPA1	2|3|2	7	2.33	3	1|2|2	0.02	0.04	0.02	0.04	0.02	-4.66	1.4	0.68
EFNB1_HEK	Q9Y606	PUS1	2|2|1	5	1.67	3	1|2|1	0.02	0.03	0.02	0.03	0.02	-4.97	1.25	0.68
EFNB1_HEK	Q9BXS5-2	AP1M1	0|2|0	2	0.67	3	0|4|0	0.02	0.06	0.02	0.06	0.02	-6.21	0.5	0.68
EFNB1_HEK	Q12768	WASHC5	1|4|1	6	2	3	2|4|0	0.02	0.05	0.02	0.05	0.02	-7.03	1	0.68
EFNB1_HEK	Q9H8G2	CAAP1	0|4|3	7	2.33	3	0|4|2	0.02	0.05	0.02	0.05	0.02	-9.13	1.17	0.68
EFNB1_HEK	C9JFR7	CYCS	2|1|2	5	1.67	3	1|2|1	0.02	0.03	0.02	0.03	0.02	-4.97	1.25	0.68
EFNB1_HEK	Q9BRP8	PYM1	0|1|2	3	1	3	0|0|4	0.02	0.06	0.02	0.06	0.02	-6.21	0.75	0.68
EFNB1_HEK	Q8IX18	DHX40	0|2|2	4	1.33	3	1|2|1	0.02	0.03	0.02	0.03	0.02	-6.66	1	0.68
EFNB1_HEK	Q03701	CEBPZ	0|2|0	2	0.67	3	0|4|0	0.02	0.06	0.02	0.06	0.02	-6.21	0.5	0.68
EFNB1_HEK	Q9Y2P8	RCL1	0|2|0	2	0.67	3	0|4|0	0.02	0.06	0.02	0.06	0.02	-6.21	0.5	0.68
EFNB1_HEK	Q9UQR0	SCML2	0|1|2	3	1	3	0|4|0	0.02	0.06	0.02	0.06	0.02	-6.21	0.75	0.68
EFNB1_HEK	O14972	DSCR3	2|2|0	4	1.33	3	2|2|0	0.02	0.03	0.02	0.03	0.02	-6.74	1	0.68
EFNB1_HEK	P36404	ARL2	0|3|0	3	1	3	0|1|4	0.02	0.05	0.02	0.05	0.02	-7.9	0.6	0.68
EFNB1_HEK	Q86U42	PABPN1	1|2|3	6	2	3	1|4|0	0.02	0.05	0.02	0.05	0.02	-5.99	1.2	0.68
EFNB1_HEK	Q9BSC4	NOL10	0|2|0	2	0.67	3	0|4|0	0.02	0.06	0.02	0.06	0.02	-6.21	0.5	0.68
EFNB1_HEK	Q9UBB4	ATXN10	3|10|3	16	5.33	3	3|7|3	0.02	0.05	0.02	0.05	0.02	-12.69	1.23	0.68
EFNB1_HEK	Q96QV6	HIST1H2AA	5|3|0	8	2.67	3	3|4|0	0.02	0.06	0.02	0.06	0.02	-10.69	1.14	0.68
EFNB1_HEK	Q9BRT8	CBWD1	1|2|2	5	1.67	3	2|1|1	0.02	0.03	0.02	0.03	0.02	-4.97	1.25	0.68
EFNB1_HEK	Q9UMY1	NOL7	0|2|0	2	0.67	3	0|4|0	0.02	0.06	0.02	0.06	0.02	-6.21	0.5	0.68
EFNB1_HEK	Q8TAE8	GADD45GIP1	0|0|5	5	1.67	3	0|5|2	0.02	0.06	0.02	0.06	0.02	-10.52	0.71	0.68
EFNB1_HEK	A0A0A0MT83	IVD	0|3|0	3	1	3	1|4|0	0.02	0.05	0.02	0.05	0.02	-7.9	0.6	0.68
EFNB1_HEK	Q9BVC5	C2ORF49	0|2|1	3	1	3	0|4|0	0.02	0.06	0.02	0.06	0.02	-6.21	0.75	0.68
EFNB1_HEK	O95104	SCAF4	1|4|0	5	1.67	3	2|4|0	0.02	0.05	0.02	0.05	0.02	-9.13	0.83	0.68
EFNB1_HEK	G3V5T9	CDK2	5|7|7	19	6.33	3	4|6|0	0.02	0.03	0.02	0.03	0.02	-5.84	1.9	0.68
EFNB1_HEK	Q8IXL7-2	MSRB3	0|2|2	4	1.33	3	0|2|2	0.02	0.03	0.02	0.03	0.02	-6.74	1	0.68
EFNB1_HEK	Q9Y3D9	MRPS23	1|2|2	5	1.67	3	2|2|0	0.02	0.03	0.02	0.03	0.02	-5.04	1.25	0.68
EFNB1_HEK	Q16543	CDC37	1|3|4	8	2.67	3	1|4|1	0.02	0.05	0.02	0.05	0.02	-7.18	1.33	0.68
EFNB1_HEK	A0A0A0MSI2	PHC2	1|4|3	8	2.67	3	2|3|1	0.02	0.05	0.02	0.05	0.02	-7.27	1.33	0.68
EFNB1_HEK	P63010	AP2B1	0|4|0	4	1.33	3	1|4|1	0.02	0.05	0.02	0.05	0.02	-9.27	0.67	0.69
EFNB1_HEK	P40926	MDH2	2|1|3	6	2	3	1|2|2	0.02	0.04	0.02	0.04	0.02	-6.17	1.2	0.69
EFNB1_HEK	A0A669KBA4	A0A669KBA4	1|3|2	6	2	3	1|3|1	0.02	0.04	0.02	0.04	0.02	-6.17	1.2	0.69
EFNB1_HEK	A0A0B4J2G4	LRRC41	2|0|3	5	1.67	3	2|1|2	0.02	0.04	0.02	0.04	0.02	-8.09	1	0.69
EFNB1_HEK	C9JQV0	C7ORF50	3|1|2	6	2	3	3|2|0	0.02	0.04	0.02	0.04	0.02	-6.15	1.2	0.69
EFNB1_HEK	P02666-CONT	P02666-CONT	2|2|4	8	2.67	3	2|1|3	0.02	0.05	0.02	0.05	0.02	-5.85	1.33	0.69
EFNB1_HEK	O15234	CASC3	0|4|0	4	1.33	3	0|3|3	0.02	0.05	0.02	0.05	0.02	-9.27	0.67	0.69
EFNB1_HEK	Q3KQU3	MAP7D1	0|7|6	13	4.33	3	0|8|2	0.02	0.03	0.02	0.03	0.02	-14.52	1.3	0.69
EFNB1_HEK	Q8TDD1-2	DDX54	5|18|5	28	9.33	3	2|13|5	0.02	0.05	0.02	0.05	0.02	-17.43	1.4	0.69
EFNB1_HEK	Q92878-2	RAD50	3|19|5	27	9	3	7|12|2	0.02	0.05	0.02	0.05	0.02	-22.46	1.29	0.69
EFNB1_HEK	Q9Y5B9	SUPT16H	0|3|0	3	1	3	2|2|1	0.01	0.04	0.01	0.04	0.01	-8.09	0.6	0.69
EFNB1_HEK	F5H365	SEC23A	6|8|5	19	6.33	3	3|6|2	0.01	0.04	0.01	0.04	0.01	-7.4	1.73	0.69
EFNB1_HEK	Q08380	LGALS3BP	0|1|2	3	1	3	0|3|1	0.01	0.04	0.01	0.04	0.01	-6.54	0.75	0.69
EFNB1_HEK	Q9HCE1	MOV10	0|2|0	2	0.67	3	1|3|0	0.01	0.04	0.01	0.04	0.01	-6.54	0.5	0.69
EFNB1_HEK	Q9NX24	NHP2	4|6|9	19	6.33	3	2|5|5	0.01	0.04	0.01	0.04	0.01	-9.99	1.58	0.69
EFNB1_HEK	H3BM74	NUB1	0|0|2	2	0.67	3	1|3|0	0.01	0.04	0.01	0.04	0.01	-6.54	0.5	0.69
EFNB1_HEK	P05114	HMGN1	0|0|2	2	0.67	3	0|3|1	0.01	0.04	0.01	0.04	0.01	-6.54	0.5	0.69
EFNB1_HEK	O00303	EIF3F	1|6|0	7	2.33	3	1|8|0	0.01	0.04	0.01	0.04	0.01	-12.86	0.78	0.69
EFNB1_HEK	Q9Y3B9	RRP15	2|5|5	12	4	3	4|2|2	0.01	0.02	0.01	0.02	0.01	-8.23	1.5	0.69
EFNB1_HEK	P49589-2	CARS	0|2|0	2	0.67	3	0|3|1	0.01	0.04	0.01	0.04	0.01	-6.54	0.5	0.69
EFNB1_HEK	Q99714	HSD17B10	5|5|2	12	4	3	4|3|1	0.01	0.02	0.01	0.02	0.01	-8.23	1.5	0.69
EFNB1_HEK	Q86UE4	MTDH	0|0|2	2	0.67	3	0|1|3	0.01	0.04	0.01	0.04	0.01	-6.54	0.5	0.69
EFNB1_HEK	Q9ULA0	DNPEP	2|0|1	3	1	3	3|1|0	0.01	0.04	0.01	0.04	0.01	-6.54	0.75	0.69
EFNB1_HEK	P61326	MAGOH	1|2|0	3	1	3	1|3|0	0.01	0.04	0.01	0.04	0.01	-6.54	0.75	0.69
EFNB1_HEK	Q9NSI2	FAM207A	0|2|1	3	1	3	0|3|1	0.01	0.04	0.01	0.04	0.01	-6.54	0.75	0.69
EFNB1_HEK	Q05209	PTPN12	0|0|2	2	0.67	3	0|1|3	0.01	0.04	0.01	0.04	0.01	-6.54	0.5	0.69
EFNB1_HEK	P17096	HMGA1	0|2|1	3	1	3	0|3|1	0.01	0.04	0.01	0.04	0.01	-6.54	0.75	0.69
EFNB1_HEK	P61923	COPZ1	0|0|2	2	0.67	3	3|0|1	0.01	0.04	0.01	0.04	0.01	-6.54	0.5	0.69
EFNB1_HEK	C9JC87	AP4M1	0|3|0	3	1	3	2|3|0	0.01	0.04	0.01	0.04	0.01	-8.06	0.6	0.69
EFNB1_HEK	Q8WVK2	SNRNP27	7|12|3	22	7.33	3	4|9|2	0.01	0.03	0.01	0.03	0.01	-14.79	1.47	0.7
EFNB1_HEK	Q8WUQ7-2	CACTIN	3|10|2	15	5	3	3|8|2	0.01	0.03	0.01	0.03	0.01	-14.18	1.15	0.7
EFNB1_HEK	Q6YN16	HSDL2	1|5|6	12	4	3	1|6|2	0.01	0.03	0.01	0.03	0.01	-10.86	1.33	0.7
EFNB1_HEK	Q13045-2	FLII	1|1|2	4	1.33	3	1|2|1	0.01	0.03	0.01	0.03	0.01	-4.97	1	0.7
EFNB1_HEK	Q02040	AKAP17A	3|7|2	12	4	3	3|5|2	0.01	0.03	0.01	0.03	0.01	-10.64	1.2	0.7
EFNB1_HEK	A0A0C4DGS1	DDOST	7|5|4	16	5.33	3	5|3|2	0.01	0.03	0.01	0.03	0.01	-7.64	1.6	0.7
EFNB1_HEK	P13804	ETFA	0|4|2	6	2	3	1|6|0	0.01	0.03	0.01	0.03	0.01	-10.3	0.86	0.7
EFNB1_HEK	Q96QR8	PURB	4|7|5	16	5.33	3	4|5|1	0.01	0.03	0.01	0.03	0.01	-7.61	1.6	0.7
EFNB1_HEK	Q86WJ1	CHD1L	2|0|1	3	1	3	1|2|1	0.01	0.03	0.01	0.03	0.01	-6.66	0.75	0.7
EFNB1_HEK	Q9BRS8	LARP6	0|0|2	2	0.67	3	1|1|2	0.01	0.03	0.01	0.03	0.01	-6.66	0.5	0.7
EFNB1_HEK	Q9NXF1	TEX10	0|2|0	2	0.67	3	2|1|1	0.01	0.03	0.01	0.03	0.01	-6.66	0.5	0.7
EFNB1_HEK	Q9NP66	HMG20A	0|1|2	3	1	3	2|1|1	0.01	0.03	0.01	0.03	0.01	-6.66	0.75	0.7
EFNB1_HEK	P46778	RPL21	6|10|23	39	13	3	7|9|13	0.01	0.03	0.01	0.03	0.01	-27.61	1.34	0.7
EFNB1_HEK	O14818	PSMA7	2|3|3	8	2.67	3	1|4|1	0.01	0.01	0.01	0.01	0.01	-5.75	1.33	0.7
EFNB1_HEK	Q15477	SKIV2L	1|2|1	4	1.33	3	0|2|2	0.01	0.03	0.01	0.03	0.01	-5.04	1	0.7
EFNB1_HEK	Q96KP4	CNDP2	0|2|1	3	1	3	2|0|2	0.01	0.03	0.01	0.03	0.01	-6.74	0.75	0.7
EFNB1_HEK	Q8WTW3	COG1	0|0|2	2	0.67	3	1|1|2	0.01	0.03	0.01	0.03	0.01	-6.66	0.5	0.7
EFNB1_HEK	P52948	NUP98	1|2|8	11	3.67	3	2|4|5	0.01	0.04	0.01	0.04	0.01	-13.94	1	0.7
EFNB1_HEK	O43464-2	HTRA2	1|2|0	3	1	3	0|2|2	0.01	0.03	0.01	0.03	0.01	-6.74	0.75	0.7
EFNB1_HEK	O14980	XPO1	3|13|3	19	6.33	3	0|12|4	0.01	0.03	0.01	0.03	0.01	-15.64	1.19	0.7
EFNB1_HEK	P05423	POLR3D	1|3|3	7	2.33	3	1|4|1	0.01	0.01	0.01	0.01	0.01	-7.18	1.17	0.7
EFNB1_HEK	P55060-3	CSE1L	1|2|0	3	1	3	0|2|2	0.01	0.03	0.01	0.03	0.01	-6.74	0.75	0.7
EFNB1_HEK	Q9GZT9	EGLN1	1|1|2	4	1.33	3	1|1|2	0.01	0.03	0.01	0.03	0.01	-4.97	1	0.7
EFNB1_HEK	Q5T8P6-2	RBM26	1|13|1	15	5	3	2|14|0	0.01	0.03	0.01	0.03	0.01	-19.82	0.94	0.7
EFNB1_HEK	P12270	TPR	0|0|2	2	0.67	3	0|2|2	0.01	0.03	0.01	0.03	0.01	-6.74	0.5	0.7
EFNB1_HEK	Q7Z4Q2	HEATR3	1|1|2	4	1.33	3	1|2|1	0.01	0.03	0.01	0.03	0.01	-4.97	1	0.7
EFNB1_HEK	Q9Y6A4	CFAP20	2|6|0	8	2.67	3	2|7|0	0.01	0.03	0.01	0.03	0.01	-13.05	0.89	0.7
EFNB1_HEK	O43516	WIPF1	4|5|4	13	4.33	3	3|2|3	0.01	0.02	0.01	0.02	0.01	-5.31	1.62	0.7
EFNB1_HEK	Q9UBF2	COPG2	3|11|3	17	5.67	3	4|8|2	0.01	0.04	0.01	0.04	0.01	-13.75	1.21	0.7
EFNB1_HEK	P35268	RPL22	3|8|13	24	8	3	3|10|3	0.01	0.03	0.01	0.03	0.01	-16.04	1.5	0.7
EFNB1_HEK	Q9BXV9	GON7	1|0|4	5	1.67	3	1|0|6	0.01	0.03	0.01	0.03	0.01	-10.3	0.71	0.7
EFNB1_HEK	Q9NPE3	NOP10	1|4|4	9	3	3	2|4|1	0.01	0.02	0.01	0.02	0.01	-8.61	1.29	0.7
EFNB1_HEK	Q99470	SDF2	1|2|1	4	1.33	3	1|2|1	0.01	0.03	0.01	0.03	0.01	-4.97	1	0.7
EFNB1_HEK	E9PRG8	C11ORF98	1|3|3	7	2.33	3	2|4|0	0.01	0.02	0.01	0.02	0.01	-7.03	1.17	0.7
EFNB1_HEK	Q6P1K8	GTF2H2C;GTF2H2C_2	1|2|0	3	1	3	2|2|0	0.01	0.03	0.01	0.03	0.01	-6.74	0.75	0.7
EFNB1_HEK	Q6P996-4	PDXDC1	0|1|2	3	1	3	0|0|5	0.01	0.02	0.01	0.02	0.01	-7.69	0.6	0.71
EFNB1_HEK	Q9H8H2	DDX31	1|2|0	3	1	3	0|5|0	0.01	0.02	0.01	0.02	0.01	-7.69	0.6	0.71
EFNB1_HEK	Q7L2E3-2	DHX30	1|5|4	10	3.33	3	1|5|2	0.01	0.02	0.01	0.02	0.01	-9.84	1.25	0.71
EFNB1_HEK	P16989	YBX3	8|13|27	48	16	3	10|14|10	0.01	0.02	0.01	0.02	0.01	-30.39	1.41	0.71
EFNB1_HEK	Q9UKM9	RALY	5|3|1	9	3	3	4|4|0	0.01	0.02	0.01	0.02	0.01	-9.77	1.12	0.71
EFNB1_HEK	P27695	APEX1	0|3|1	4	1.33	3	0|5|1	0.01	0.02	0.01	0.02	0.01	-8.85	0.67	0.71
EFNB1_HEK	Q15003	NCAPH	3|4|11	18	6	3	4|7|4	0.01	0.02	0.01	0.02	0.01	-15.16	1.2	0.71
EFNB1_HEK	P06730-3	EIF4E	1|2|2	5	1.67	3	2|2|1	0.01	0.01	0.01	0.01	0.01	-6.17	1	0.71
EFNB1_HEK	Q96IZ7	RSRC1	7|15|18	40	13.33	3	4|10|9	0.01	0.02	0.01	0.02	0.01	-18.54	1.74	0.71
EFNB1_HEK	P48507	GCLM	0|6|2	8	2.67	3	4|5|0	0.01	0.03	0.01	0.03	0.01	-13.36	0.89	0.71
EFNB1_HEK	O75340	PDCD6	1|5|0	6	2	3	2|5|1	0.01	0.02	0.01	0.02	0.01	-12.23	0.75	0.71
EFNB1_HEK	P18583-3	SON	0|22|10	32	10.67	3	0|25|0	0.01	0.02	0.01	0.02	0.01	-35.74	1.28	0.71
EFNB1_HEK	Q8N1G4	LRRC47	0|3|3	6	2	3	0|7|0	0.01	0.01	0.01	0.01	0.01	-10.09	0.86	0.71
EFNB1_HEK	K7EK33	DAZAP1	1|1|2	4	1.33	3	0|5|0	0.01	0.02	0.01	0.02	0.01	-5.77	0.8	0.71
EFNB1_HEK	Q13509	TUBB3	38|51|0	89	29.67	3	0|48|0	0.01	0.03	0.01	0.03	0.01	-69.54	1.85	0.71
EFNB1_HEK	Q9BZZ5	API5	0|4|0	4	1.33	3	2|5|0	0.01	0.02	0.01	0.02	0.01	-10.52	0.57	0.71
EFNB1_HEK	Q13112	CHAF1B	0|2|2	4	1.33	3	3|2|0	0.01	0.01	0.01	0.01	0.01	-8.06	0.8	0.71
EFNB1_HEK	Q96EY1	DNAJA3	5|5|5	15	5	3	3|4|2	0.01	0.01	0.01	0.01	0.01	-5.07	1.67	0.71
EFNB1_HEK	C9J9K3	RPSA	0|0|2	2	0.67	3	0|0|5	0.01	0.02	0.01	0.02	0.01	-7.69	0.4	0.71
EFNB1_HEK	P57088	TMEM33	4|5|1	10	3.33	3	2|4|2	0.01	0.02	0.01	0.02	0.01	-9.93	1.25	0.71
EFNB1_HEK	Q52LJ0	FAM98B	0|16|2	18	6	3	4|15|0	0.01	0.03	0.01	0.03	0.01	-27.36	0.95	0.71
EFNB1_HEK	Q9HCD5	NCOA5	2|2|0	4	1.33	3	2|3|0	0.01	0.01	0.01	0.01	0.01	-8.06	0.8	0.71
EFNB1_HEK	P62851	RPS25	5|4|3	12	4	3	3|4|1	0.01	0.02	0.01	0.02	0.01	-6.74	1.5	0.71
EFNB1_HEK	P02786	TFRC	3|5|3	11	3.67	3	1|4|3	0.01	0.02	0.01	0.02	0.01	-6.74	1.38	0.71
EFNB1_HEK	Q15054	POLD3	2|8|8	18	6	3	3|5|4	0.01	0.01	0.01	0.01	0.01	-13.14	1.5	0.71
EFNB1_HEK	P42704	LRPPRC	0|4|0	4	1.33	3	2|5|0	0.01	0.02	0.01	0.02	0.01	-10.52	0.57	0.71
EFNB1_HEK	P10515	DLAT	1|2|6	9	3	3	4|4|1	0.01	0.02	0.01	0.02	0.01	-11.18	1	0.71
EFNB1_HEK	Q9Y2D5-6	AKAP2	1|1|2	4	1.33	3	0|0|5	0.01	0.02	0.01	0.02	0.01	-5.77	0.8	0.71
EFNB1_HEK	Q00688	FKBP3	1|3|4	8	2.67	3	1|1|5	0.01	0.02	0.01	0.02	0.01	-8.35	1.14	0.71
EFNB1_HEK	Q96A65	EXOC4	3|6|3	12	4	3	3|4|2	0.01	0.02	0.01	0.02	0.01	-7.92	1.33	0.71
EFNB1_HEK	Q9H6W3	RIOX1	0|3|0	3	1	3	1|5|0	0.01	0.02	0.01	0.02	0.01	-8.85	0.5	0.71
EFNB1_HEK	P49593	PPM1F	2|5|4	11	3.67	3	1|3|4	0.01	0.02	0.01	0.02	0.01	-8.23	1.38	0.71
EFNB1_HEK	P39019	RPS19	1|10|13	24	8	3	3|9|5	0.01	0.02	0.01	0.02	0.01	-22.15	1.41	0.71
EFNB1_HEK	P18077	RPL35A	1|1|4	6	2	3	1|4|2	0.01	0.02	0.01	0.02	0.01	-8.61	0.86	0.72
EFNB1_HEK	J3QQM2	SS18	0|4|0	4	1.33	3	2|4|1	0.01	0.02	0.01	0.02	0.01	-10.86	0.57	0.72
EFNB1_HEK	O43324	EEF1E1	1|4|2	7	2.33	3	1|4|2	0.01	0.02	0.01	0.02	0.01	-8.61	1	0.72
EFNB1_HEK	P45880	VDAC2	2|2|3	7	2.33	3	0|2|4	0.01	0.02	0.01	0.02	0.01	-5.61	1.17	0.72
EFNB1_HEK	Q8N3F8	MICALL1	1|3|2	6	2	3	0|4|2	0.01	0.02	0.01	0.02	0.01	-7.03	1	0.72
EFNB1_HEK	J3KPL8	APBB1	4|7|9	20	6.67	3	3|6|4	0.01	0.01	0.01	0.01	0.01	-11.18	1.54	0.72
EFNB1_HEK	Q9UNQ2	DIMT1	1|4|2	7	2.33	3	3|3|1	0.01	0.02	0.01	0.02	0.01	-8.61	1	0.72
EFNB1_HEK	C9JJ19	MRPS34	2|4|2	8	2.67	3	2|4|1	0.01	0.02	0.01	0.02	0.01	-7.04	1.14	0.72
EFNB1_HEK	I3L0N3	NSF	4|6|6	16	5.33	3	2|6|2	0.01	0.01	0.01	0.01	0.01	-7.5	1.6	0.72
EFNB1_HEK	P56537	EIF6	0|4|0	4	1.33	3	2|1|4	0.01	0.02	0.01	0.02	0.01	-10.86	0.57	0.72
EFNB1_HEK	O96013	PAK4	6|18|19	43	14.33	3	2|12|9	0.01	0.01	0.01	0.01	0.01	-19.64	1.87	0.72
EFNB1_HEK	Q96GM5	SMARCD1	0|3|0	3	1	3	2|4|0	0.01	0.02	0.01	0.02	0.01	-9.13	0.5	0.72
EFNB1_HEK	O43264	ZW10	0|3|1	4	1.33	3	2|4|0	0.01	0.02	0.01	0.02	0.01	-9.13	0.67	0.72
EFNB1_HEK	P41227-2	NAA10	0|3|3	6	2	3	0|6|1	0.01	0.01	0.01	0.01	0.01	-10.3	0.86	0.72
EFNB1_HEK	Q9H6F5	CCDC86	0|4|4	8	2.67	3	0|6|2	0.01	0.01	0.01	0.01	0.01	-11.94	1	0.72
EFNB1_HEK	Q8WVJ2	NUDCD2	3|0|2	5	1.67	3	2|0|4	0.01	0.02	0.01	0.02	0.01	-9.13	0.83	0.72
EFNB1_HEK	B1AKR6	DYNLRB1	2|2|3	7	2.33	3	2|1|3	0	0.01	0	0.01	0	-5.85	1.17	0.72
EFNB1_HEK	O75380	NDUFS6	2|1|9	12	4	3	1|3|9	0	0.01	0	0.01	0	-16.12	0.92	0.72
EFNB1_HEK	F8VXG7	SCAF11	2|14|1	17	5.67	3	1|15|2	0	0.01	0	0.01	0	-22.6	0.94	0.72
EFNB1_HEK	I3L0E3	HCG_1984214	1|2|3	6	2	3	1|4|1	0	0.01	0	0.01	0	-7.18	1	0.72
EFNB1_HEK	Q9BSV6	TSEN34	1|2|3	6	2	3	1|3|2	0	0.01	0	0.01	0	-7.27	1	0.72
EFNB1_HEK	Q96FJ2	DYNLL2	2|4|3	9	3	3	1|7|0	0	0.01	0	0.01	0	-7.68	1.12	0.72
EFNB1_HEK	P13807	GYS1	3|2|0	5	1.67	3	3|3|0	0	0.01	0	0.01	0	-9.27	0.83	0.72
EFNB1_HEK	A0A087WWF6	POLD2	0|1|3	4	1.33	3	2|3|1	0	0.01	0	0.01	0	-9.37	0.67	0.72
EFNB1_HEK	Q8TA86	RP9	11|7|26	44	14.67	3	15|10|7	0	0.01	0	0.01	0	-29.53	1.38	0.72
EFNB1_HEK	A0A1W2PNX8	UNC45A	2|6|5	13	4.33	3	2|7|1	0	0.01	0	0.01	0	-10.22	1.3	0.72
EFNB1_HEK	Q14684	RRP1B	2|9|4	15	5	3	2|9|2	0	0.01	0	0.01	0	-13.96	1.15	0.72
EFNB1_HEK	Q9NVZ3	NECAP2	0|1|2	3	1	3	0|1|4	0	0.01	0	0.01	0	-7.9	0.6	0.72
EFNB1_HEK	J3KR35	CCDC12	3|2|1	6	2	3	2|2|2	0	0.01	0	0.01	0	-7.27	1	0.72
EFNB1_HEK	Q6PD62	CTR9	0|4|0	4	1.33	3	0|8|0	0	0.01	0	0.01	0	-11.6	0.5	0.72
EFNB1_HEK	E7ERS3	ZC3H18	5|10|3	18	6	3	6|8|0	0	0.01	0	0.01	0	-13.48	1.29	0.72
EFNB1_HEK	Q9UQ80	PA2G4	0|9|12	21	7	3	2|12|2	0	0.01	0	0.01	0	-23.16	1.31	0.72
EFNB1_HEK	Q9H425	C1ORF198	2|7|13	22	7.33	3	4|5|9	0	0.01	0	0.01	0	-21.17	1.22	0.72
EFNB1_HEK	Q9Y5J1	UTP18	4|9|2	15	5	3	2|10|1	0	0.01	0	0.01	0	-13.77	1.15	0.72
EFNB1_HEK	J3QRS9	ZNF207	1|2|3	6	2	3	1|2|3	0	0.01	0	0.01	0	-7.27	1	0.72
EFNB1_HEK	O75475	PSIP1	1|11|2	14	4.67	3	3|12|0	0	0.01	0	0.01	0	-18.5	0.93	0.72
EFNB1_HEK	Q15427	SF3B4	1|2|0	3	1	3	1|4|0	0	0.01	0	0.01	0	-7.9	0.6	0.72
EFNB1_HEK	A0A2U3TZU2	A0A2U3TZU2	1|2|0	3	1	3	0|4|1	0	0.01	0	0.01	0	-7.9	0.6	0.72
EFNB1_HEK	O75494-4	SRSF10	9|7|0	16	5.33	3	6|7|0	0	0.01	0	0.01	0	-19.08	1.23	0.72
EFNB1_HEK	O15260	SURF4	1|3|0	4	1.33	3	2|2|2	0	0.01	0	0.01	0	-9.37	0.67	0.72
EFNB1_HEK	P05386	RPLP1	1|3|8	12	4	3	2|2|8	0	0.01	0	0.01	0	-14.81	1	0.73
EFNB1_HEK	Q99460	PSMD1	0|0|2	2	0.67	3	0|2|3	0	0.01	0	0.01	0	-8.06	0.4	0.73
EFNB1_HEK	O95639	CPSF4	5|14|3	22	7.33	3	6|10|3	0	0.01	0	0.01	0	-20.15	1.16	0.73
EFNB1_HEK	Q5SRE5	NUP188	4|5|2	11	3.67	3	3|4|2	0	0.01	0	0.01	0	-9.35	1.22	0.73
EFNB1_HEK	P62701	RPS4X	10|31|22	63	21	3	5|25|4	0	0.01	0	0.01	0	-26.03	1.85	0.73
EFNB1_HEK	O76021	RSL1D1	2|7|1	10	3.33	3	5|4|2	0	0.01	0	0.01	0	-13.94	0.91	0.73
EFNB1_HEK	O95757	HSPA4L	2|1|1	4	1.33	3	2|2|1	0	0.01	0	0.01	0	-6.17	0.8	0.73
EFNB1_HEK	Q9NW13	RBM28	1|7|1	9	3	3	5|6|0	0	0.01	0	0.01	0	-13.62	0.82	0.73
EFNB1_HEK	Q8TEX9	IPO4	3|5|0	8	2.67	3	1|6|2	0	0.01	0	0.01	0	-13.36	0.89	0.73
EFNB1_HEK	Q14807	KIF22	2|5|2	9	3	3	3|3|3	0	0.01	0	0.01	0	-9.35	1	0.73
EFNB1_HEK	Q08945	SSRP1	2|4|0	6	2	3	4|4|0	0	0.01	0	0.01	0	-12.16	0.75	0.73
EFNB1_HEK	A0A0A0MQS2	CLASRP	10|24|1	35	11.67	3	9|19|0	0	0.01	0	0.01	0	-37.01	1.25	0.73
EFNB1_HEK	A0A087WVQ6	CLTC	0|3|7	10	3.33	3	2|8|1	0	0.01	0	0.01	0	-16.18	0.91	0.73
EFNB1_HEK	A0A0A0MR39	MYEF2	0|1|2	3	1	3	0|3|2	0	0.01	0	0.01	0	-8.06	0.6	0.73
EFNB1_HEK	Q07065	CKAP4	0|5|1	6	2	3	0|4|5	0	0.01	0	0.01	0	-13.36	0.67	0.73
EFNB1_HEK	Q15021	NCAPD2	1|2|0	3	1	3	2|2|1	0	0.01	0	0.01	0	-8.09	0.6	0.73
EFNB1_HEK	H3BNC9	H3BNC9	0|12|10	22	7.33	3	0|13|4	0	0.01	0	0.01	0	-24.59	1.29	0.73
EFNB1_HEK	P27348	YWHAQ	5|5|4	14	4.67	3	0|6|4	0	0	0	0	0	-7.2	1.4	0.73
EFNB1_HEK	P05783	KRT18	8|24|4	36	12	3	9|10|12	0	0.01	0	0.01	0	-34.29	1.16	0.73
EFNB1_HEK	P61204	ARF3	3|5|4	12	4	3	2|4|3	0	0.01	0	0.01	0	-7.92	1.33	0.73
EFNB1_HEK	A0JLT2	MED19	0|1|2	3	1	3	1|2|2	0	0.01	0	0.01	0	-8.09	0.6	0.73
EFNB1_HEK	O14964	HGS	2|1|0	3	1	3	2|3|0	0	0.01	0	0.01	0	-8.06	0.6	0.73
EFNB1_HEK	Q8NI27	THOC2	1|2|0	3	1	3	1|3|1	0	0.01	0	0.01	0	-8.09	0.6	0.73
EFNB1_HEK	M0R026	ILVBL	1|4|3	8	2.67	3	3|5|0	0	0.01	0	0.01	0	-9.71	1	0.73
EFNB1_HEK	O15226	NKRF	2|3|3	8	2.67	3	1|5|1	0	0.01	0	0.01	0	-6.77	1.14	0.73
EFNB1_HEK	O75663	TIPRL	0|2|0	2	0.67	3	1|3|1	0	0.01	0	0.01	0	-8.09	0.4	0.73
EFNB1_HEK	O00178	GTPBP1	0|5|4	9	3	3	1|6|2	0	0.01	0	0.01	0	-13.36	1	0.73
EFNB1_HEK	Q9NVH1	DNAJC11	3|4|0	7	2.33	3	2|6|0	0	0.01	0	0.01	0	-11.94	0.88	0.73
EFNB1_HEK	Q15050	RRS1	3|4|4	11	3.67	3	2|4|2	0	0	0	0	0	-6.74	1.38	0.73
EFNB1_HEK	Q9P289-2	STK26	2|4|2	8	2.67	3	0|5|3	0	0.01	0	0.01	0	-8	1	0.73
EFNB1_HEK	Q9ULX6-2	AKAP8L	3|4|1	8	2.67	3	4|4|0	0	0.01	0	0.01	0	-9.77	1	0.73
EFNB1_HEK	Q9H7B2	RPF2	2|1|0	3	1	3	3|2|0	0	0.01	0	0.01	0	-8.06	0.6	0.73
EFNB1_HEK	Q14008-3	CKAP5	0|2|0	2	0.67	3	1|3|1	0	0.01	0	0.01	0	-8.09	0.4	0.73
EFNB1_HEK	A0A087WZN1	IDH3B	6|8|3	17	5.67	3	5|6|1	0	0.01	0	0.01	0	-11.26	1.42	0.73
EFNB1_HEK	Q9NTJ3	SMC4	8|19|10	37	12.33	3	8|14|1	0	0.01	0	0.01	0	-16.35	1.61	0.73
EFNB1_HEK	O00410	IPO5	1|7|1	9	3	3	0|6|5	0	0.01	0	0.01	0	-13.62	0.82	0.73
EFNB1_HEK	P47897-2	QARS	2|6|0	8	2.67	3	0|7|3	0	0.01	0	0.01	0	-14.68	0.8	0.73
EFNB1_HEK	Q9UNY4	TTF2	0|3|1	4	1.33	3	1|6|0	0	0.01	0	0.01	0	-10.3	0.57	0.73
EFNB1_HEK	Q01105-2	SET	0|0|4	4	1.33	3	1|3|4	0	0	0	0	0	-12.32	0.5	0.74
EFNB1_HEK	Q9NPF5	DMAP1	0|0|3	3	1	3	3|4|0	0	0	0	0	0	-10.69	0.43	0.74
EFNB1_HEK	K7ER00	FARSA	1|3|4	8	2.67	3	2|4|2	0	0	0	0	0	-9.93	1	0.74
EFNB1_HEK	B8ZZ87	MZT2B	2|2|4	8	2.67	3	2|3|3	0	0	0	0	0	-8.23	1	0.74
EFNB1_HEK	Q96D71	REPS1	5|4|8	17	5.67	3	3|2|8	0	0	0	0	0	-10.87	1.31	0.74
EFNB1_HEK	B0QY89	EIF3L	0|6|0	6	2	3	1|9|1	0	0	0	0	0	-16.01	0.55	0.74
EFNB1_HEK	P62633	CNBP	0|1|3	4	1.33	3	0|3|4	0	0	0	0	0	-10.69	0.57	0.74
EFNB1_HEK	P0DPB6	P0DPB6	0|3|1	4	1.33	3	3|2|2	0	0	0	0	0	-10.86	0.57	0.74
EFNB1_HEK	Q9H9J4	USP42	0|0|4	4	1.33	3	3|3|2	0	0	0	0	0	-12.32	0.5	0.74
EFNB1_HEK	O75351	VPS4B	2|3|1	6	2	3	2|5|0	0	0.01	0	0.01	0	-8.27	0.86	0.74
EFNB1_HEK	O14617-5	AP3D1	4|13|6	23	7.67	3	3|10|5	0	0.01	0	0.01	0	-16.92	1.28	0.74
EFNB1_HEK	P42696	RBM34	4|7|4	15	5	3	6|6|0	0	0	0	0	0	-9.55	1.25	0.74
EFNB1_HEK	Q9NZI8	IGF2BP1	16|15|35	66	22	3	16|19|11	0	0	0	0	0	-34.06	1.43	0.74
EFNB1_HEK	Q9NQC3	RTN4	0|2|3	5	1.67	3	2|1|4	0	0	0	0	0	-10.86	0.71	0.74
EFNB1_HEK	E9PLK3	NPEPPS	16|19|6	41	13.67	3	11|10|5	0	0	0	0	0	-23.83	1.58	0.74
EFNB1_HEK	P62244	RPS15A	7|9|12	28	9.33	3	1|7|9	0	0.01	0	0.01	0	-11.07	1.65	0.74
EFNB1_HEK	Q8IY81	FTSJ3	3|14|17	34	11.33	3	1|11|10	0	0	0	0	0	-23.77	1.55	0.74
EFNB1_HEK	Q9ULC4	MCTS1	0|3|2	5	1.67	3	3|4|0	0	0	0	0	0	-10.69	0.71	0.74
EFNB1_HEK	P08243	ASNS	2|11|0	13	4.33	3	4|9|3	0	0.01	0	0.01	0	-23.72	0.81	0.74
EFNB1_HEK	E9PR30	FAU	1|1|3	5	1.67	3	1|3|3	0	0	0	0	0	-8.61	0.71	0.74
EFNB1_HEK	J3KMX2	SMARCD2	2|3|1	6	2	3	2|4|1	0	0	0	0	0	-8.61	0.86	0.74
EFNB1_HEK	P0DN79	CBSL	1|6|9	16	5.33	3	2|6|6	0	0.01	0	0.01	0	-18.1	1.14	0.74
EFNB1_HEK	Q15019	2023-09-02	17|23|38	78	26	3	12|21|15	0	0	0	0	0	-33.4	1.62	0.74
EFNB1_HEK	Q13427	PPIG	17|24|41	82	27.33	3	18|20|14	0	0	0	0	0	-38.13	1.58	0.74
EFNB1_HEK	Q15717-2	ELAVL1	3|5|6	14	4.67	3	1|6|4	0	0	0	0	0	-10.16	1.27	0.74
EFNB1_HEK	Q9H2U1	DHX36	2|3|0	5	1.67	3	2|4|1	0	0	0	0	0	-10.86	0.71	0.74
EFNB1_HEK	P07355	ANXA2	3|8|3	14	4.67	3	2|6|5	0	0	0	0	0	-12.69	1.08	0.74
EFNB1_HEK	Q15008-4	PSMD6	0|0|3	3	1	3	3|3|1	0	0	0	0	0	-10.86	0.43	0.74
EFNB1_HEK	P62304	SNRPE	1|4|1	6	2	3	1|5|2	0	0.01	0	0.01	0	-9.84	0.75	0.74
EFNB1_HEK	Q16763	UBE2S	3|3|3	9	3	3	3|4|1	0	0	0	0	0	-6.74	1.12	0.74
EFNB1_HEK	Q9NWT8	AURKAIP1	2|2|3	7	2.33	3	3|2|2	0	0	0	0	0	-7.04	1	0.74
EFNB1_HEK	Q5HYI8	RABL3	5|5|2	12	4	3	3|6|1	0	0	0	0	0	-10.45	1.2	0.74
EFNB1_HEK	A0A0J9YWD5	PHRF1	2|3|0	5	1.67	3	1|5|1	0	0.01	0	0.01	0	-10.6	0.71	0.74
EFNB1_HEK	P51617-2	IRAK1	2|3|1	6	2	3	1|5|1	0	0.01	0	0.01	0	-8.35	0.86	0.74
EFNB1_HEK	Q9Y2Q9	MRPS28	0|4|2	6	2	3	1|3|4	0	0	0	0	0	-12.32	0.75	0.74
EFNB1_HEK	Q9Y3D0	FAM96B	3|3|7	13	4.33	3	4|4|4	0	0	0	0	0	-11.43	1.08	0.74
EFNB1_HEK	P41240	CSK	0|1|3	4	1.33	3	1|2|4	0	0	0	0	0	-10.86	0.57	0.74
EFNB1_HEK	Q15555	MAPRE2	1|7|3	11	3.67	3	3|8|1	0	0	0	0	0	-14.77	0.92	0.74
EFNB1_HEK	Q9BYV8	CEP41	0|3|2	5	1.67	3	0|3|4	0	0	0	0	0	-10.69	0.71	0.74
EFNB1_HEK	P00492	HPRT1	2|7|4	13	4.33	3	3|5|4	0	0	0	0	0	-13.14	1.08	0.74
EFNB1_HEK	O60749	SNX2	3|4|10	17	5.67	3	4|4|7	0	0.01	0	0.01	0	-15.16	1.13	0.74
EFNB1_HEK	P16403	HIST1H1C	9|12|19	40	13.33	3	11|13|0	0	0	0	0	0	-16.02	1.67	0.74
EFNB1_HEK	Q9NSK0	KLC4	0|3|2	5	1.67	3	0|4|3	0	0	0	0	0	-10.69	0.71	0.74
EFNB1_HEK	Q9P2N5	RBM27	1|6|0	7	2.33	3	1|10|0	0	0.01	0	0.01	0	-15.85	0.64	0.74
EFNB1_HEK	O95793-3	STAU1	4|12|11	27	9	3	5|12|1	0	0	0	0	0	-16.48	1.5	0.75
EFNB1_HEK	O94905	ERLIN2	7|8|7	22	7.33	3	5|8|1	0	0	0	0	0	-7.76	1.57	0.75
EFNB1_HEK	Q13188-2	STK3	2|9|5	16	5.33	3	7|4|4	0	0	0	0	0	-17.09	1.07	0.75
EFNB1_HEK	P49411	TUFM	2|6|29	37	12.33	3	3|10|21	0	0	0	0	0	-42.71	1.09	0.75
EFNB1_HEK	Q9BYN8	MRPS26	2|3|2	7	2.33	3	2|6|0	0	0	0	0	0	-7.85	0.88	0.75
EFNB1_HEK	P46783	RPS10	3|9|5	17	5.67	3	2|8|5	0	0	0	0	0	-14.97	1.13	0.75
EFNB1_HEK	O75175	CNOT3	0|1|3	4	1.33	3	1|6|1	0	0	0	0	0	-11.99	0.5	0.75
EFNB1_HEK	Q9H0G5	NSRP1	1|10|0	11	3.67	3	1|9|6	0	0	0	0	0	-23.51	0.69	0.75
EFNB1_HEK	Q92615	LARP4B	0|5|4	9	3	3	1|5|4	0	0	0	0	0	-15.15	0.9	0.75
EFNB1_HEK	Q9Y597	KCTD3	0|2|4	6	2	3	1|4|4	0	0	0	0	0	-13.68	0.67	0.75
EFNB1_HEK	Q96HC4	PDLIM5	4|2|11	17	5.67	3	5|6|6	0	0	0	0	0	-19.82	1	0.75
EFNB1_HEK	Q5JTV8-3	TOR1AIP1	3|4|5	12	4	3	3|1|6	0	0	0	0	0	-8.91	1.2	0.75
EFNB1_HEK	F8W930	IGF2BP2	6|11|10	27	9	3	7|8|2	0	0	0	0	0	-12.76	1.59	0.75
EFNB1_HEK	Q9NWB6	ARGLU1	4|5|22	31	10.33	3	5|8|15	0	0	0	0	0	-29.85	1.11	0.75
EFNB1_HEK	P00338-3	LDHA	1|4|3	8	2.67	3	3|3|3	0	0	0	0	0	-11.18	0.89	0.75
EFNB1_HEK	L0R819	ASNSD1	0|0|4	4	1.33	3	2|2|5	0	0	0	0	0	-13.68	0.44	0.75
EFNB1_HEK	P62269	RPS18	2|8|11	21	7	3	4|8|5	0	0	0	0	0	-19.82	1.24	0.75
EFNB1_HEK	P62847	RPS24	9|8|14	31	10.33	3	9|8|4	0	0	0	0	0	-14.77	1.48	0.75
EFNB1_HEK	Q5BKY9	FAM133B	3|0|4	7	2.33	3	2|2|5	0	0	0	0	0	-13.68	0.78	0.75
EFNB1_HEK	A0A5F9ZI21	A0A5F9ZI21	6|9|13	28	9.33	3	4|12|3	0	0	0	0	0	-14.78	1.47	0.75
EFNB1_HEK	Q7Z4V5-2	HDGFL2	7|20|1	28	9.33	3	7|19|0	0	0	0	0	0	-34.12	1.08	0.75
EFNB1_HEK	P49458	SRP9	1|3|3	7	2.33	3	2|3|3	0	0	0	0	0	-9.93	0.88	0.75
EFNB1_HEK	Q9UNF1	MAGED2	1|9|7	17	5.67	3	2|8|5	0	0	0	0	0	-19.23	1.13	0.75
EFNB1_HEK	D6RER5	2023-09-11	13|15|17	45	15	3	9|12|2	0	0	0	0	0	-10.18	1.96	0.75
EFNB1_HEK	Q01968-2	OCRL	5|9|8	22	7.33	3	3|5|7	0	0	0	0	0	-12.07	1.47	0.75
EFNB1_HEK	P04406	GAPDH	6|7|19	32	10.67	3	2|10|13	0	0	0	0	0	-22.01	1.28	0.75
EFNB1_HEK	Q96CN7	ISOC1	0|3|2	5	1.67	3	3|5|0	0	0	0	0	0	-12.09	0.63	0.75
EFNB1_HEK	Q92785	DPF2	3|1|2	6	2	3	2|5|1	0	0	0	0	0	-9.84	0.75	0.75
EFNB1_HEK	Q96SB3	PPP1R9B	2|4|3	9	3	3	1|5|3	0	0	0	0	0	-9.32	1	0.75
EFNB1_HEK	Q9C0C2	TNKS1BP1	0|0|7	7	2.33	3	0|0|13	0	0	0	0	0	-18.42	0.54	0.75
EFNB1_HEK	Q71RC2	LARP4	1|4|9	14	4.67	3	1|5|9	0	0	0	0	0	-18.95	0.93	0.75
EFNB1_HEK	Q16775	HAGH	6|9|14	29	9.67	3	8|8|5	0	0	0	0	0	-17.66	1.38	0.75
EFNB1_HEK	H0YMV8	RPS27L	3|6|9	18	6	3	3|8|4	0	0	0	0	0	-15.1	1.2	0.75
EFNB1_HEK	Q9UKD2	MRTO4	8|10|7	25	8.33	3	4|11|1	0	0	0	0	0	-9.68	1.56	0.75
EFNB1_HEK	Q9P2I0	CPSF2	12|38|0	50	16.67	3	9|31|1	0	0	0	0	0	-59.68	1.22	0.75
EFNB1_HEK	P98179	RBM3	1|3|4	8	2.67	3	1|5|3	0	0	0	0	0	-11.14	0.89	0.75
EFNB1_HEK	P04843	RPN1	5|7|6	18	6	3	3|8|2	0	0	0	0	0	-9.37	1.38	0.75
EFNB1_HEK	P51571	SSR4	3|4|4	11	3.67	3	2|4|3	0	0	0	0	0	-7.92	1.22	0.75
EFNB1_HEK	A0A087WWP4	RBM15	7|13|4	24	8	3	3|13|3	0	0	0	0	0	-17.79	1.26	0.75
EFNB1_HEK	Q92665	MRPS31	1|4|5	10	3.33	3	2|5|3	0	0	0	0	0	-12.57	1	0.75
EFNB1_HEK	P15311	EZR	14|22|39	75	25	3	12|17|21	0	0	0	0	0	-40.27	1.5	0.75
EFNB1_HEK	Q9UK58	CCNL1	7|9|2	18	6	3	4|10|1	0	0	0	0	0	-16.48	1.2	0.75
EFNB1_HEK	B1AJY7	PSMD10	3|4|4	11	3.67	3	3|3|3	0	0	0	0	0	-7.92	1.22	0.75
EFNB1_HEK	P49750	YLPM1	2|11|0	13	4.33	3	2|14|1	0	0	0	0	0	-24.51	0.76	0.75
EFNB1_HEK	Q13242	SRSF9	10|14|0	24	8	3	6|14|0	0	0	0	0	0	-29.01	1.2	0.75
EFNB1_HEK	Q16630-3	CPSF6	3|13|0	16	5.33	3	5|14|1	0	0	0	0	0	-29.06	0.8	0.76
EFNB1_HEK	Q9Y6G9	DYNC1LI1	4|8|2	14	4.67	3	5|6|4	0	0	0	0	0	-17.09	0.93	0.76
EFNB1_HEK	Q9UNX3	RPL26L1	17|21|29	67	22.33	3	13|22|0	0	0	0	0	0	-17.77	1.91	0.76
EFNB1_HEK	E9PBG7	CAMK2D	2|2|3	7	2.33	3	2|4|2	0	0	0	0	0	-8.23	0.88	0.76
EFNB1_HEK	Q96N67	DOCK7	49|60|47	156	52	3	10|37|16	0	0	0	0	0	-16.33	2.48	0.76
EFNB1_HEK	Q86YZ3	HRNR	2|3|0	5	1.67	3	1|4|3	0	0	0	0	0	-12.32	0.63	0.76
EFNB1_HEK	Q9BZE4	GTPBP4	1|9|1	11	3.67	3	6|9|1	0	0	0	0	0	-20.43	0.69	0.76
EFNB1_HEK	Q9UDR5	AASS	5|9|0	14	4.67	3	5|10|1	0	0	0	0	0	-23.4	0.88	0.76
EFNB1_HEK	F8VPD4	CAD	6|18|6	30	10	3	7|12|8	0	0	0	0	0	-25.05	1.11	0.76
EFNB1_HEK	Q13114	TRAF3	11|31|1	43	14.33	3	9|29|0	0	0	0	0	0	-51.28	1.13	0.76
EFNB1_HEK	O14776	TCERG1	4|7|2	13	4.33	3	5|8|1	0	0	0	0	0	-15.49	0.93	0.76
EFNB1_HEK	P50402	EMD	4|5|4	13	4.33	3	5|5|1	0	0	0	0	0	-8.73	1.18	0.76
EFNB1_HEK	Q8IX12	CCAR1	0|9|0	9	3	3	1|16|0	0	0	0	0	0	-24.3	0.53	0.76
EFNB1_HEK	P62995	TRA2B	5|7|0	12	4	3	3|8|3	0	0	0	0	0	-20.87	0.86	0.76
EFNB1_HEK	P61981	YWHAG	0|4|4	8	2.67	3	0|6|5	0	0	0	0	0	-16.32	0.73	0.76
EFNB1_HEK	P37108	SRP14	2|7|4	13	4.33	3	4|8|2	0	0	0	0	0	-15.61	0.93	0.76
EFNB1_HEK	O76041-2	NEBL	7|8|8	23	7.67	3	4|10|2	0	0	0	0	0	-9.9	1.44	0.76
EFNB1_HEK	Q8N5M4	TTC9C	3|5|2	10	3.33	3	5|5|1	0	0	0	0	0	-11.86	0.91	0.76
EFNB1_HEK	Q9Y5B6	PAXBP1	11|32|18	61	20.33	3	6|23|9	0	0	0	0	0	-29.64	1.61	0.76
EFNB1_HEK	Q15056	EIF4H	1|4|9	14	4.67	3	2|6|8	0	0	0	0	0	-20.69	0.88	0.76
EFNB1_HEK	H7C561	SF1	5|8|0	13	4.33	3	5|6|4	0	0	0	0	0	-22.44	0.87	0.76
EFNB1_HEK	Q49A26	GLYR1	6|14|0	20	6.67	3	4|16|1	0	0	0	0	0	-30.28	0.95	0.76
EFNB1_HEK	V9GZ56	LSM4	2|7|5	14	4.67	3	3|7|3	0	0	0	0	0	-14.48	1.08	0.76
EFNB1_HEK	Q9HAV4	XPO5	6|5|2	13	4.33	3	4|6|2	0	0	0	0	0	-13.14	1.08	0.76
EFNB1_HEK	P19388	POLR2E	6|4|4	14	4.67	3	4|4|4	0	0	0	0	0	-9.99	1.17	0.76
EFNB1_HEK	Q92973	TNPO1	3|5|2	10	3.33	3	4|2|5	0	0	0	0	0	-11.92	0.91	0.76
EFNB1_HEK	Q7Z5K2-2	WAPL	0|3|1	4	1.33	3	2|2|4	0	0	0	0	0	-12.32	0.5	0.76
EFNB1_HEK	E5RI99	RPL30	5|12|11	28	9.33	3	7|8|4	0	0	0	0	0	-16.81	1.47	0.76
EFNB1_HEK	O00567	NOP56	8|12|0	20	6.67	3	6|12|1	0	0	0	0	0	-27.7	1.05	0.76
EFNB1_HEK	P62899	RPL31	4|11|9	24	8	3	5|11|2	0	0	0	0	0	-16.68	1.33	0.76
EFNB1_HEK	Q9C005	DPY30	0|1|3	4	1.33	3	1|3|4	0	0	0	0	0	-12.32	0.5	0.76
EFNB1_HEK	Q9Y333	LSM2	1|5|1	7	2.33	3	3|8|0	0	0	0	0	0	-13.42	0.64	0.76
EFNB1_HEK	O75396	SEC22B	5|7|8	20	6.67	3	5|6|4	0	0	0	0	0	-12.07	1.33	0.76
EFNB1_HEK	Q99439	CNN2	1|5|2	8	2.67	3	3|5|3	0	0	0	0	0	-13.94	0.73	0.76
EFNB1_HEK	O60884	DNAJA2	3|5|8	16	5.33	3	5|4|6	0	0	0	0	0	-15.16	1.07	0.76
EFNB1_HEK	Q9NSD9	FARSB	0|1|6	7	2.33	3	0|5|8	0	0	0	0	0	-19.02	0.54	0.76
EFNB1_HEK	P46777	RPL5	10|18|30	58	19.33	3	12|18|9	0	0	0	0	0	-33.1	1.49	0.76
EFNB1_HEK	O00203	AP3B1	4|12|6	22	7.33	3	8|9|2	0	0	0	0	0	-18.2	1.16	0.76
EFNB1_HEK	Q9Y5Y2	NUBP2	2|4|4	10	3.33	3	3|6|1	0	0	0	0	0	-10.45	1	0.76
EFNB1_HEK	Q15046	KARS	5|6|7	18	6	3	5|5|3	0	0	0	0	0	-9.72	1.38	0.76
EFNB1_HEK	P02533	KRT14	0|12|8	20	6.67	3	6|4|9	0	0	0	0	0	-28.35	1.05	0.76
EFNB1_HEK	P00390	GSR	2|4|3	9	3	3	3|6|1	0	0	0	0	0	-10.45	0.9	0.76
EFNB1_HEK	I3L1P8	SLC25A11	11|13|4	28	9.33	3	8|10|2	0	0	0	0	0	-19.43	1.4	0.76
EFNB1_HEK	Q9BPX3	NCAPG	2|4|1	7	2.33	3	2|7|1	0	0	0	0	0	-12.15	0.7	0.76
EFNB1_HEK	Q96PV6	LENG8	7|12|0	19	6.33	3	4|15|1	0	0	0	0	0	-28.97	0.95	0.76
EFNB1_HEK	O43809	NUDT21	2|7|0	9	3	3	3|8|2	0	0	0	0	0	-19.24	0.69	0.76
EFNB1_HEK	P18754-2	RCC1	0|8|4	12	4	3	2|13|0	0	0	0	0	0	-21.4	0.8	0.76
EFNB1_HEK	P10636-4	MAPT	0|0|4	4	1.33	3	2|3|5	0	0	0	0	0	-15.18	0.4	0.76
EFNB1_HEK	A0A3B3IRV1	A0A3B3IRV1	5|4|1	10	3.33	3	6|5|0	0	0	0	0	0	-13.62	0.91	0.76
EFNB1_HEK	Q9NY12	GAR1	3|5|1	9	3	3	5|6|0	0	0	0	0	0	-13.62	0.82	0.76
EFNB1_HEK	P0DPI2	P0DPI2	4|6|7	17	5.67	3	1|6|9	0	0	0	0	0	-14.32	1.06	0.77
EFNB1_HEK	O00763	ACACB	7|10|0	17	5.67	3	7|5|6	0	0	0	0	0	-26.85	0.94	0.77
EFNB1_HEK	O43242	PSMD3	12|16|8	36	12	3	11|10|3	0	0	0	0	0	-17.96	1.5	0.77
EFNB1_HEK	Q8WU90	ZC3H15	0|12|3	15	5	3	1|16|4	0	0	0	0	0	-30.28	0.71	0.77
EFNB1_HEK	E7EX90	DCTN1	11|13|9	33	11	3	8|10|4	0	0	0	0	0	-14.49	1.5	0.77
EFNB1_HEK	Q9NW64	RBM22	6|1|1	8	2.67	3	4|7|3	0	0	0	0	0	-18.07	0.57	0.77
EFNB1_HEK	Q6UXN9	WDR82	14|17|1	32	10.67	3	10|15|1	0	0	0	0	0	-34.41	1.23	0.77
EFNB1_HEK	Q9BSD7	NTPCR	3|12|10	25	8.33	3	7|12|2	0	0	0	0	0	-22.46	1.19	0.77
EFNB1_HEK	P14174	MIF	4|3|8	15	5	3	7|4|5	0	0	0	0	0	-16.47	0.94	0.77
EFNB1_HEK	Q16513	PKN2	4|7|5	16	5.33	3	3|5|6	0	0	0	0	0	-12.36	1.14	0.77
EFNB1_HEK	Q13907	IDI1	4|6|5	15	5	3	3|7|4	0	0	0	0	0	-12.36	1.07	0.77
EFNB1_HEK	P61964	WDR5	3|5|2	10	3.33	3	4|6|2	0	0	0	0	0	-13.14	0.83	0.77
EFNB1_HEK	Q9Y5S9-2	RBM8A	11|5|3	19	6.33	3	7|9|3	0	0	0	0	0	-20.28	1	0.77
EFNB1_HEK	Q96I24	FUBP3	2|7|10	19	6.33	3	4|8|7	0	0	0	0	0	-22.53	1	0.77
EFNB1_HEK	O60832	DKC1	5|15|2	22	7.33	3	9|16|0	0	0	0	0	0	-29.96	0.88	0.77
EFNB1_HEK	J3KQN4	RPL36A	5|10|10	25	8.33	3	4|8|7	0	0	0	0	0	-16.81	1.32	0.77
EFNB1_HEK	P54577	YARS	9|24|16	49	16.33	3	5|22|5	0	0	0	0	0	-25.36	1.53	0.77
EFNB1_HEK	P62280	RPS11	10|11|33	54	18	3	9|12|21	0	0	0	0	0	-36.56	1.29	0.77
EFNB1_HEK	P62195	PSMC5	6|16|12	34	11.33	3	8|15|3	0	0	0	0	0	-23.25	1.31	0.77
EFNB1_HEK	O75683	SURF6	10|12|6	28	9.33	3	11|11|0	0	0	0	0	0	-18.16	1.27	0.77
EFNB1_HEK	Q9UJS0	SLC25A13	14|17|6	37	12.33	3	7|15|3	0	0	0	0	0	-21.94	1.48	0.77
EFNB1_HEK	P62277	RPS13	4|8|7	19	6.33	3	5|8|3	0	0	0	0	0	-14.77	1.19	0.77
EFNB1_HEK	P62854	RPS26	4|5|5	14	4.67	3	3|7|3	0	0	0	0	0	-11.18	1.08	0.77
EFNB1_HEK	Q8WUM4	PDCD6IP	6|13|14	33	11	3	4|16|4	0	0	0	0	0	-20.51	1.38	0.77
EFNB1_HEK	Q8WXA9-2	SREK1	6|8|5	19	6.33	3	6|9|1	0	0	0	0	0	-12.82	1.19	0.77
EFNB1_HEK	P62249	RPS16	2|10|15	27	9	3	2|12|9	0	0	0	0	0	-27.6	1.17	0.77
EFNB1_HEK	P53999	SUB1	1|7|4	12	4	3	3|11|2	0	0	0	0	0	-20.24	0.75	0.77
EFNB1_HEK	P55795	HNRNPH2	7|7|8	22	7.33	3	7|9|0	0	0	0	0	0	-9.77	1.38	0.77
EFNB1_HEK	Q12931	TRAP1	4|8|1	13	4.33	3	3|5|8	0	0	0	0	0	-20.87	0.81	0.77
EFNB1_HEK	Q9BUZ4	TRAF4	8|11|0	19	6.33	3	6|13|0	0	0	0	0	0	-27.53	1	0.77
EFNB1_HEK	P33992	MCM5	5|14|9	28	9.33	3	6|13|4	0	0	0	0	0	-21.39	1.22	0.77
EFNB1_HEK	Q8WWY3	PRPF31	3|3|4	10	3.33	3	1|7|3	0	0	0	0	0	-10.01	0.91	0.77
EFNB1_HEK	Q9H444	CHMP4B	2|2|6	10	3.33	3	2|3|10	0	0	0	0	0	-16.53	0.67	0.77
EFNB1_HEK	P62241	RPS8	7|12|21	40	13.33	3	11|10|11	0	0	0	0	0	-29.63	1.25	0.77
EFNB1_HEK	Q8TF01	PNISR	6|11|56	73	24.33	3	6|23|32	0	0	0	0	0	-69.85	1.2	0.77
EFNB1_HEK	P42677	RPS27	4|11|12	27	9	3	4|11|6	0	0	0	0	0	-20.81	1.29	0.77
EFNB1_HEK	Q06787-5	FMR1	13|30|2	45	15	3	10|27|1	0	0	0	0	0	-48.14	1.18	0.77
EFNB1_HEK	Q9H9B4	SFXN1	9|11|15	35	11.67	3	5|12|7	0	0	0	0	0	-16.7	1.46	0.77
EFNB1_HEK	P82673	MRPS35	1|3|5	9	3	3	2|8|2	0	0	0	0	0	-14.81	0.75	0.77
EFNB1_HEK	Q9UJZ1	STOML2	4|5|5	14	4.67	3	5|6|2	0	0	0	0	0	-11.18	1.08	0.77
EFNB1_HEK	Q969G3-4	SMARCE1	1|6|10	17	5.67	3	6|6|6	0	0	0	0	0	-23.65	0.94	0.77
EFNB1_HEK	Q16629	SRSF7	11|14|3	28	9.33	3	9|14|0	0	0	0	0	0	-24.94	1.22	0.77
EFNB1_HEK	Q96CP2	FLYWCH2	0|1|7	8	2.67	3	2|4|9	0	0	0	0	0	-22.06	0.53	0.77
EFNB1_HEK	P0DP23	CALM1	14|11|5	30	10	3	10|12|0	0	0	0	0	0	-19.78	1.36	0.77
EFNB1_HEK	P62308	SNRPG	7|7|2	16	5.33	3	6|7|3	0	0	0	0	0	-18.46	1	0.77
EFNB1_HEK	Q13155	AIMP2	3|7|4	14	4.67	3	5|9|1	0	0	0	0	0	-14.68	0.93	0.77
EFNB1_HEK	Q29RF7	PDS5A	2|6|6	14	4.67	3	2|7|6	0	0	0	0	0	-17.03	0.93	0.77
EFNB1_HEK	Q9NYV4-2	CDK12	4|4|3	11	3.67	3	5|4|2	0	0	0	0	0	-10.29	1	0.77
EFNB1_HEK	P47755	CAPZA2	1|4|1	6	2	3	2|6|3	0	0	0	0	0	-13.96	0.55	0.77
EFNB1_HEK	Q69YL0	NCBP2-AS2	6|2|0	8	2.67	3	8|6|0	0	0	0	0	0	-20.55	0.57	0.77
EFNB1_HEK	Q9NVI7-2	ATAD3A	16|19|11	46	15.33	3	11|12|5	0	0	0	0	0	-18.55	1.64	0.77
EFNB1_HEK	A0A1W2PRV5	SMN2	2|6|4	12	4	3	4|5|4	0	0	0	0	0	-14.48	0.92	0.77
EFNB1_HEK	C9J4Z3	RPL37A	6|8|8	22	7.33	3	6|7|4	0	0	0	0	0	-12.97	1.29	0.77
EFNB1_HEK	Q8NAV1	PRPF38A	9|18|2	29	9.67	3	6|20|1	0	0	0	0	0	-32.55	1.07	0.77
EFNB1_HEK	P83731	RPL24	11|12|25	48	16	3	13|10|14	0	0	0	0	0	-29.23	1.3	0.77
EFNB1_HEK	Q8N684	CPSF7	8|13|0	21	7	3	8|14|3	0	0	0	0	0	-36.68	0.84	0.78
EFNB1_HEK	P31946	YWHAB	7|11|9	27	9	3	7|9|6	0	0	0	0	0	-17.39	1.23	0.78
EFNB1_HEK	Q3ZCQ8-2	TIMM50	9|9|7	25	8.33	3	6|9|5	0	0	0	0	0	-15.04	1.25	0.78
EFNB1_HEK	P43490	NAMPT	13|22|11	46	15.33	3	10|18|6	0	0	0	0	0	-25.21	1.35	0.78
EFNB1_HEK	Q12906-7	ILF3	21|31|10	62	20.67	3	15|23|5	0	0	0	0	0	-37.48	1.44	0.78
EFNB1_HEK	P10599	TXN	1|5|3	9	3	3	3|6|5	0	0	0	0	0	-18.07	0.64	0.78
EFNB1_HEK	P47813	EIF1AX	1|3|8	12	4	3	3|6|8	0	0	0	0	0	-22.32	0.71	0.78
EFNB1_HEK	Q9UDY2	TJP2	7|29|10	46	15.33	3	6|26|9	0	0	0	0	0	-40.36	1.12	0.78
EFNB1_HEK	M0QYS1	RPL13A	7|8|8	23	7.67	3	7|7|5	0	0	0	0	0	-13.87	1.21	0.78
EFNB1_HEK	Q9BWJ5	SF3B5	2|6|4	12	4	3	2|5|8	0	0	0	0	0	-16.9	0.8	0.78
EFNB1_HEK	Q7L2J0	MEPCE	2|8|1	11	3.67	3	6|10|2	0	0	0	0	0	-23.27	0.61	0.78
EFNB1_HEK	Q9BRP1	PDCD2L	1|6|6	13	4.33	3	5|6|6	0	0	0	0	0	-22.28	0.76	0.78
EFNB1_HEK	P22314	UBA1	0|0|5	5	1.67	3	3|4|7	0	0	0	0	0	-21.02	0.36	0.78
EFNB1_HEK	Q13162	PRDX4	3|8|10	21	7	3	3|6|12	0	0	0	0	0	-22.55	1	0.78
EFNB1_HEK	Q02543	RPL18A	6|7|10	23	7.67	3	6|8|7	0	0	0	0	0	-17.66	1.1	0.78
EFNB1_HEK	Q86V81	ALYREF	18|18|15	51	17	3	10|17|4	0	0	0	0	0	-16.26	1.65	0.78
EFNB1_HEK	Q9Y3B4	SF3B6	5|7|4	16	5.33	3	3|10|4	0	0	0	0	0	-15.68	0.94	0.78
EFNB1_HEK	Q86TX2	ACOT1	0|3|6	9	3	3	4|5|6	0	0	0	0	0	-22.44	0.6	0.78
EFNB1_HEK	P08727	KRT19	11|26|14	51	17	3	12|14|14	0	0	0	0	0	-32.85	1.27	0.78
EFNB1_HEK	P46087	NOP2	4|9|5	18	6	3	7|12|1	0	0	0	0	0	-19.18	0.9	0.78
EFNB1_HEK	Q07866-6	KLC1	2|9|10	21	7	3	6|10|5	0	0	0	0	0	-25.26	1	0.78
EFNB1_HEK	Q8TAQ2	SMARCC2	0|8|5	13	4.33	3	4|11|4	0	0	0	0	0	-28	0.68	0.78
EFNB1_HEK	P09874	PARP1	0|7|7	14	4.67	3	0|11|7	0	0	0	0	0	-26.13	0.78	0.78
EFNB1_HEK	Q9Y3U8	RPL36	7|13|10	30	10	3	9|12|3	0	0	0	0	0	-19.36	1.25	0.78
EFNB1_HEK	Q9Y678	COPG1	12|23|14	49	16.33	3	8|20|6	0	0	0	0	0	-23.52	1.44	0.78
EFNB1_HEK	A0A494C050	A0A494C050	8|12|9	29	9.67	3	10|9|4	0	0	0	0	0	-17.07	1.26	0.78
EFNB1_HEK	P14866	HNRNPL	8|14|5	27	9	3	8|15|3	0	0	0	0	0	-25.05	1.04	0.78
EFNB1_HEK	Q5BKZ1	ZNF326	1|4|8	13	4.33	3	4|7|7	0	0	0	0	0	-23.65	0.72	0.78
EFNB1_HEK	Q13151	HNRNPA0	7|13|16	36	12	3	6|12|9	0	0	0	0	0	-23.36	1.33	0.78
EFNB1_HEK	Q04837	SSBP1	8|6|7	21	7	3	7|10|2	0	0	0	0	0	-14.97	1.11	0.78
EFNB1_HEK	P68133	ACTA1	8|8|11	27	9	3	0|8|15	0	0	0	0	0	-16.2	1.17	0.78
EFNB1_HEK	Q5SSJ5	HP1BP3	3|11|4	18	6	3	6|12|3	0	0	0	0	0	-22.55	0.86	0.78
EFNB1_HEK	Q14980	NUMA1	0|7|2	9	3	3	3|10|4	0	0	0	0	0	-25.11	0.53	0.78
EFNB1_HEK	Q08378	GOLGA3	5|3|10	18	6	3	9|4|7	0	0	0	0	0	-21.7	0.9	0.78
EFNB1_HEK	Q04917	YWHAH	4|5|3	12	4	3	3|5|6	0	0	0	0	0	-13.95	0.86	0.78
EFNB1_HEK	H7C2Q8	EBNA1BP2	8|3|7	18	6	3	8|7|3	0	0	0	0	0	-19.06	1	0.78
EFNB1_HEK	P62750	RPL23A	8|17|16	41	13.67	3	11|14|4	0	0	0	0	0	-23.87	1.41	0.78
EFNB1_HEK	P04075	ALDOA	4|4|19	27	9	3	6|14|10	0	0	0	0	0	-32.79	0.9	0.78
EFNB1_HEK	Q96P16	RPRD1A	6|8|6	20	6.67	3	5|9|4	0	0	0	0	0	-14.17	1.11	0.78
EFNB1_HEK	Q3YEC7	RABL6	1|7|5	13	4.33	3	2|10|5	0	0	0	0	0	-21.91	0.76	0.78
EFNB1_HEK	Q9UN86	G3BP2	9|16|7	32	10.67	3	8|17|3	0	0	0	0	0	-23.89	1.14	0.78
EFNB1_HEK	Q9UBT2	UBA2	3|10|12	25	8.33	3	3|7|12	0	0	0	0	0	-23.97	1.14	0.78
EFNB1_HEK	P36542	ATP5C1	4|8|4	16	5.33	3	4|8|5	0	0	0	0	0	-15.99	0.94	0.78
EFNB1_HEK	P23258	TUBG1	5|7|5	17	5.67	3	6|8|3	0	0	0	0	0	-14.47	1	0.78
EFNB1_HEK	P52907	CAPZA1	7|10|10	27	9	3	5|9|6	0	0	0	0	0	-15.04	1.35	0.78
EFNB1_HEK	P61313	RPL15	1|5|6	12	4	3	4|5|6	0	0	0	0	0	-19.42	0.8	0.78
EFNB1_HEK	F8W7C6	RPL10	9|13|21	43	14.33	3	8|15|10	0	0	0	0	0	-27.51	1.3	0.78
EFNB1_HEK	Q96E39	RBMXL1	16|17|0	33	11	3	12|17|0	0	0	0	0	0	-42.26	1.14	0.78
EFNB1_HEK	Q8NCA5	FAM98A	14|28|1	43	14.33	3	15|24|0	0	0	0	0	0	-52.89	1.1	0.78
EFNB1_HEK	Q9H2G2	SLK	7|12|8	27	9	3	4|13|5	0	0	0	0	0	-16.92	1.23	0.78
EFNB1_HEK	P09429	HMGB1	0|17|21	38	12.67	3	2|18|12	0	0	0	0	0	-46.83	1.19	0.78
EFNB1_HEK	P62917	RPL8	15|13|32	60	20	3	14|18|15	0	0	0	0	0	-38.2	1.28	0.78
EFNB1_HEK	Q01130	SRSF2	17|16|2	35	11.67	3	14|13|2	0	0	0	0	0	-35.87	1.21	0.78
EFNB1_HEK	F6WQW2	RANBP1	4|8|13	25	8.33	3	4|9|10	0	0	0	0	0	-23.6	1.09	0.78
EFNB1_HEK	P50914	RPL14	5|6|7	18	6	3	7|5|5	0	0	0	0	0	-14.43	1.06	0.78
EFNB1_HEK	E9PAV3	NACA	3|7|2	12	4	3	3|7|6	0	0	0	0	0	-18.46	0.75	0.78
EFNB1_HEK	P16402	HIST1H1D	8|10|21	39	13	3	9|13|11	0	0	0	0	0	-29.13	1.18	0.78
EFNB1_HEK	P60228	EIF3E	0|10|4	14	4.67	3	3|13|5	0	0	0	0	0	-30.68	0.67	0.78
EFNB1_HEK	Q13243	SRSF5	10|8|4	22	7.33	3	8|10|2	0	0	0	0	0	-19.43	1.1	0.78
EFNB1_HEK	Q9HB71	CACYBP	12|13|9	34	11.33	3	8|12|6	0	0	0	0	0	-19.26	1.31	0.79
EFNB1_HEK	B4DXZ6	FXR1	15|26|4	45	15	3	14|23|4	0	0	0	0	0	-47.24	1.1	0.79
EFNB1_HEK	Q9Y295	DRG1	10|15|7	32	10.67	3	9|15|4	0	0	0	0	0	-24.14	1.14	0.79
EFNB1_HEK	Q08170	SRSF4	10|12|5	27	9	3	11|13|2	0	0	0	0	0	-25.08	1.04	0.79
EFNB1_HEK	Q92734	TFG	5|14|5	24	8	3	10|16|2	0	0	0	0	0	-27.49	0.86	0.79
EFNB1_HEK	J3KTE4	RPL19	9|14|14	37	12.33	3	5|14|9	0	0	0	0	0	-21.27	1.32	0.79
EFNB1_HEK	Q9BQ39	DDX50	8|12|12	32	10.67	3	9|11|6	0	0	0	0	0	-20.65	1.23	0.79
EFNB1_HEK	P58876	HIST1H2BD	14|24|12	50	16.67	3	16|18|3	0	0	0	0	0	-27.04	1.35	0.79
EFNB1_HEK	Q8N1F7	NUP93	6|11|5	22	7.33	3	8|11|4	0	0	0	0	0	-21.67	0.96	0.79
EFNB1_HEK	O95347	SMC2	10|12|6	28	9.33	3	9|16|0	0	0	0	0	0	-21.67	1.12	0.79
EFNB1_HEK	P62829	RPL23	17|17|36	70	23.33	3	13|22|18	0	0	0	0	0	-39.34	1.32	0.79
EFNB1_HEK	O43684	BUB3	6|7|4	17	5.67	3	9|6|3	0	0	0	0	0	-17.1	0.94	0.79
EFNB1_HEK	P41091	EIF2S3	8|11|9	28	9.33	3	7|12|4	0	0	0	0	0	-16.83	1.22	0.79
EFNB1_HEK	B8ZZU8	ELOB	3|6|10	19	6.33	3	6|5|12	0	0	0	0	0	-25.52	0.83	0.79
EFNB1_HEK	H0YA96	HNRNPD	7|13|12	32	10.67	3	8|14|5	0	0	0	0	0	-23.04	1.19	0.79
EFNB1_HEK	P31153	MAT2A	6|9|10	25	8.33	3	5|11|6	0	0	0	0	0	-18.82	1.14	0.79
EFNB1_HEK	Q07666	KHDRBS1	11|19|10	40	13.33	3	11|16|6	0	0	0	0	0	-25.65	1.21	0.79
EFNB1_HEK	O75400	PRPF40A	9|19|12	40	13.33	3	8|17|7	0	0	0	0	0	-25.91	1.25	0.79
EFNB1_HEK	Q96CT7	CCDC124	2|7|7	16	5.33	3	3|10|7	0	0	0	0	0	-23.74	0.8	0.79
EFNB1_HEK	Q13200	PSMD2	5|14|10	29	9.67	3	8|14|6	0	0	0	0	0	-28	1.04	0.79
EFNB1_HEK	O00425	IGF2BP3	15|21|17	53	17.67	3	12|19|4	0	0	0	0	0	-20.58	1.51	0.79
EFNB1_HEK	P62266	RPS23	9|11|7	27	9	3	6|11|6	0	0	0	0	0	-18.63	1.17	0.79
EFNB1_HEK	Q8NE71	ABCF1	0|6|2	8	2.67	3	3|10|4	0	0	0	0	0	-25.11	0.47	0.79
EFNB1_HEK	Q16777	HIST2H2AC	7|7|6	20	6.67	3	7|10|3	0	0	0	0	0	-16.33	1	0.79
EFNB1_HEK	Q14978-3	NOLC1	6|10|5	21	7	3	5|11|6	0	0	0	0	0	-20.45	0.95	0.79
EFNB1_HEK	P35998	PSMC2	8|16|14	38	12.67	3	7|16|6	0	0	0	0	0	-23.8	1.31	0.79
EFNB1_HEK	O95721	SNAP29	11|11|13	35	11.67	3	5|5|17	0	0	0	0	0	-16.78	1.3	0.79
EFNB1_HEK	P51116	FXR2	11|23|6	40	13.33	3	13|24|1	0	0	0	0	0	-38.34	1.05	0.79
EFNB1_HEK	A0A2U3TZH3	A0A2U3TZH3	0|22|34	56	18.67	3	0|27|20	0	0	0	0	0	-68.77	1.19	0.79
EFNB1_HEK	P27635	RPL10	11|15|23	49	16.33	3	8|18|10	0	0	0	0	0	-27.71	1.36	0.79
EFNB1_HEK	P42285	SKIV2L2	3|11|2	16	5.33	3	5|15|5	0	0	0	0	0	-30.28	0.64	0.79
EFNB1_HEK	O60264	SMARCA5	3|15|3	21	7	3	11|14|4	0	0	0	0	0	-33.53	0.72	0.79
EFNB1_HEK	P38919	EIF4A3	10|13|5	28	9.33	3	9|12|6	0	0	0	0	0	-26.88	1.04	0.79
EFNB1_HEK	P41252	IARS	4|12|4	20	6.67	3	8|13|5	0	0	0	0	0	-27.4	0.77	0.79
EFNB1_HEK	Q8TAD8	SNIP1	14|11|1	26	8.67	3	10|18|0	0	0	0	0	0	-37.06	0.93	0.79
EFNB1_HEK	O95232	LUC7L3	12|24|12	48	16	3	9|24|6	0	0	0	0	0	-29.23	1.23	0.79
EFNB1_HEK	A0A087X1X7	EEF1D	0|3|9	12	4	3	3|9|11	0	0	0	0	0	-33.99	0.52	0.79
EFNB1_HEK	A0A087WUK2	HNRNPDL	7|8|11	26	8.67	3	7|12|5	0	0	0	0	0	-19.6	1.08	0.79
EFNB1_HEK	P26373	RPL13	11|17|24	52	17.33	3	8|21|10	0	0	0	0	0	-31.07	1.33	0.79
EFNB1_HEK	P61254	RPL26	16|20|30	66	22	3	15|22|9	0	0	0	0	0	-32.12	1.43	0.79
EFNB1_HEK	Q9BTC0	DIDO1	1|14|0	15	5	3	2|20|6	0	0	0	0	0	-40.65	0.54	0.79
EFNB1_HEK	C9J8B8	HDAC10	7|10|1	18	6	3	8|15|0	0	0	0	0	0	-29.99	0.78	0.79
EFNB1_HEK	Q9Y230	RUVBL2	4|7|3	14	4.67	3	7|11|2	0	0	0	0	0	-21.3	0.7	0.79
EFNB1_HEK	Q92598	HSPH1	6|10|8	24	8	3	6|12|5	0	0	0	0	0	-19.92	1.04	0.79
EFNB1_HEK	Q8TF74	WIPF2	15|20|25	60	20	3	15|15|12	0	0	0	0	0	-29.29	1.43	0.79
EFNB1_HEK	B4DLN1	B4DLN1	3|8|3	14	4.67	3	5|6|9	0	0	0	0	0	-21.7	0.7	0.79
EFNB1_HEK	Q13442	PDAP1	2|4|21	27	9	3	1|6|30	0	0	0	0	0	-46.51	0.73	0.79
EFNB1_HEK	P61247	RPS3A	10|20|31	61	20.33	3	11|21|13	0	0	0	0	0	-40.54	1.36	0.79
EFNB1_HEK	Q7Z6Z7	HUWE1	3|8|7	18	6	3	5|9|6	0	0	0	0	0	-21.7	0.9	0.79
EFNB1_HEK	Q12874	SF3A3	3|7|0	10	3.33	3	5|11|4	0	0	0	0	0	-29.59	0.5	0.79
EFNB1_HEK	P62937	PPIA	1|5|11	17	5.67	3	2|8|13	0	0	0	0	0	-30.29	0.74	0.79
EFNB1_HEK	Q00325-2	SLC25A3	8|11|3	22	7.33	3	9|10|4	0	0	0	0	0	-25.67	0.96	0.79
EFNB1_HEK	Q9H7E2-3	TDRD3	2|8|0	10	3.33	3	2|12|7	0	0	0	0	0	-30.74	0.48	0.79
EFNB1_HEK	Q13838-2	DDX39B	8|10|0	18	6	3	12|12|0	0	0	0	0	0	-34.92	0.75	0.79
EFNB1_HEK	Q92804	TAF15	23|55|4	82	27.33	3	17|43|6	0	0	0	0	0	-82.1	1.24	0.79
EFNB1_HEK	Q13043	STK4	1|10|2	13	4.33	3	9|12|3	0	0	0	0	0	-31.85	0.54	0.79
EFNB1_HEK	P25398	RPS12	5|7|16	28	9.33	3	6|9|14	0	0	0	0	0	-29.37	0.97	0.79
EFNB1_HEK	P43246	MSH2	3|7|5	15	5	3	5|10|5	0	0	0	0	0	-21.69	0.75	0.79
EFNB1_HEK	Q9BVP2	GNL3	6|10|11	27	9	3	7|11|7	0	0	0	0	0	-22.56	1.08	0.79
EFNB1_HEK	P23528	CFL1	7|10|18	35	11.67	3	5|10|18	0	0	0	0	0	-30.3	1.06	0.79
EFNB1_HEK	Q16531	DDB1	1|12|5	18	6	3	6|14|4	0	0	0	0	0	-31.7	0.75	0.79
EFNB1_HEK	P63167	DYNLL1	3|6|7	16	5.33	3	3|9|8	0	0	0	0	0	-21.6	0.8	0.79
EFNB1_HEK	P33993	MCM7	27|30|33	90	30	3	12|26|10	0	0	0	0	0	-20.41	1.88	0.79
EFNB1_HEK	Q99873-3	PRMT1	6|17|4	27	9	3	10|16|5	0	0	0	0	0	-33.87	0.87	0.79
EFNB1_HEK	J3QQ67	RPL18	8|14|13	35	11.67	3	7|12|10	0	0	0	0	0	-24.23	1.21	0.79
EFNB1_HEK	P63173	RPL38	9|9|14	32	10.67	3	8|11|8	0	0	0	0	0	-20.36	1.19	0.79
EFNB1_HEK	P02545	LMNA	21|17|9	47	15.67	3	20|13|4	0	0	0	0	0	-31.73	1.27	0.8
EFNB1_HEK	Q92616	GCN1	6|19|4	29	9.67	3	9|25|4	0	0	0	0	0	-42.91	0.76	0.8
EFNB1_HEK	Q10570	CPSF1	24|53|0	77	25.67	3	22|50|1	0	0	0	0	0	-107.18	1.05	0.8
EFNB1_HEK	Q6UN15	FIP1L1	12|20|4	36	12	3	12|20|7	0	0	0	0	0	-44.76	0.92	0.8
EFNB1_HEK	Q14966	ZNF638	14|32|0	46	15.33	3	10|36|3	0	0	0	0	0	-71.53	0.94	0.8
EFNB1_HEK	P62979	RPS27A	8|11|19	38	12.67	3	12|10|15	0	0	0	0	0	-34.18	1.03	0.8
EFNB1_HEK	P84103-2	SRSF3	27|24|11	62	20.67	3	20|23|3	0	0	0	0	0	-39.37	1.35	0.8
EFNB1_HEK	Q96F63	CCDC97	3|10|0	13	4.33	3	6|17|6	0	0	0	0	0	-42.57	0.45	0.8
EFNB1_HEK	Q9C0J8	WDR33	14|56|3	73	24.33	3	17|51|3	0	0	0	0	0	-92.27	1.03	0.8
EFNB1_HEK	P38159	RBMX	32|28|12	72	24	3	22|28|2	0	0	0	0	0	-45.01	1.38	0.8
EFNB1_HEK	D3YTB1	RPL32	10|14|14	38	12.67	3	10|18|6	0	0	0	0	0	-26.68	1.12	0.8
EFNB1_HEK	Q5T3I0	GPATCH4	1|1|10	12	4	3	10|7|12	0	0	0	0	0	-39.46	0.41	0.8
EFNB1_HEK	F5H2F4	MTHFD1	8|16|18	42	14	3	8|16|11	0	0	0	0	0	-31.6	1.2	0.8
EFNB1_HEK	P18583-5	SON	12|25|9	46	15.33	3	10|30|5	0	0	0	0	0	-41.46	1.02	0.8
EFNB1_HEK	O14744	PRMT5	2|10|2	14	4.67	3	8|12|9	0	0	0	0	0	-36.48	0.48	0.8
EFNB1_HEK	P09234	SNRPC	16|14|4	34	11.33	3	12|15|6	0	0	0	0	0	-36.78	1.03	0.8
EFNB1_HEK	Q9UKY7	CDV3	4|8|14	26	8.67	3	11|9|12	0	0	0	0	0	-35.66	0.81	0.8
EFNB1_HEK	P17812	CTPS1	12|14|13	39	13	3	8|10|14	0	0	0	0	0	-21.89	1.22	0.8
EFNB1_HEK	P25205-2	MCM3	11|20|16	47	15.67	3	13|19|7	0	0	0	0	0	-31.22	1.21	0.8
EFNB1_HEK	A0A590UK80	A0A590UK80	11|13|6	30	10	3	15|13|1	0	0	0	0	0	-26.88	1.03	0.8
EFNB1_HEK	Q13573	SNW1	16|8|5	29	9.67	3	15|12|8	0	0	0	0	0	-37.56	0.83	0.8
EFNB1_HEK	A0A2R8Y811	A0A2R8Y811	9|13|31	53	17.67	3	10|17|22	0	0	0	0	0	-47.51	1.08	0.8
EFNB1_HEK	P32969	RPL9P8;RPL9;RPL9P7;RPL9P9	7|16|15	38	12.67	3	5|11|16	0	0	0	0	0	-29.24	1.19	0.8
EFNB1_HEK	A0A2R8YDT1	A0A2R8YDT1	2|0|9	11	3.67	3	7|8|9	0	0	0	0	0	-35.71	0.46	0.8
EFNB1_HEK	O94842	TOX4	7|14|2	23	7.67	3	6|18|7	0	0	0	0	0	-38.7	0.74	0.8
EFNB1_HEK	P62081	RPS7	14|18|18	50	16.67	3	10|19|9	0	0	0	0	0	-25.71	1.32	0.8
EFNB1_HEK	P50454	SERPINH1	22|25|19	66	22	3	15|24|3	0	0	0	0	0	-23.04	1.57	0.8
EFNB1_HEK	B4DY09	ILF2	9|14|6	29	9.67	3	11|15|6	0	0	0	0	0	-31.28	0.91	0.8
EFNB1_HEK	O60506-3	SYNCRIP	11|24|5	40	13.33	3	18|21|2	0	0	0	0	0	-44.75	0.98	0.8
EFNB1_HEK	P30050	RPL12	8|11|18	37	12.33	3	11|11|15	0	0	0	0	0	-34.18	1	0.8
EFNB1_HEK	P05787-2	KRT8	36|50|19	105	35	3	28|26|23	0	0	0	0	0	-65.35	1.36	0.8
EFNB1_HEK	Q8IVM0-2	CCDC50	3|3|8	14	4.67	3	4|4|15	0	0	0	0	0	-25.04	0.61	0.8
EFNB1_HEK	Q9UPT8	ZC3H4	2|24|10	36	12	3	11|19|11	0	0	0	0	0	-53.5	0.88	0.8
EFNB1_HEK	P62258	YWHAE	9|15|8	32	10.67	3	8|16|9	0	0	0	0	0	-28.96	0.97	0.8
EFNB1_HEK	O00148	DDX39A	9|12|11	32	10.67	3	11|11|5	0	0	0	0	0	-20.33	1.19	0.8
EFNB1_HEK	P14868	DARS	11|12|14	37	12.33	3	12|9|8	0	0	0	0	0	-19.82	1.28	0.8
EFNB1_HEK	Q14739	LBR	10|5|9	24	8	3	10|10|9	0	0	0	0	0	-29.52	0.83	0.8
EFNB1_HEK	P61353	RPL27	9|11|10	30	10	3	9|12|6	0	0	0	0	0	-20.36	1.11	0.8
EFNB1_HEK	P84090	ERH	9|13|3	25	8.33	3	9|17|4	0	0	0	0	0	-34.63	0.83	0.8
EFNB1_HEK	Q8N7H5-3	PAF1	1|10|4	15	5	3	7|14|5	0	0	0	0	0	-34.79	0.58	0.8
EFNB1_HEK	Q08J23	NSUN2	22|36|20	78	26	3	14|35|4	0	0	0	0	0	-33.78	1.47	0.8
EFNB1_HEK	O95831	AIFM1	15|12|17	44	14.67	3	15|16|3	0	0	0	0	0	-23.56	1.29	0.8
EFNB1_HEK	P34932	HSPA4	5|7|9	21	7	3	4|12|7	0	0	0	0	0	-21.54	0.91	0.8
EFNB1_HEK	Q5VTL8	PRPF38B	14|19|16	49	16.33	3	10|21|8	0	0	0	0	0	-26.65	1.26	0.8
EFNB1_HEK	B2R5W2	HNRNPC	26|15|8	49	16.33	3	24|18|2	0	0	0	0	0	-42.28	1.11	0.8
EFNB1_HEK	P17980	PSMC3	2|8|4	14	4.67	3	4|9|9	0	0	0	0	0	-26.7	0.64	0.8
EFNB1_HEK	P46781	RPS9	9|13|8	30	10	3	10|12|6	0	0	0	0	0	-23.02	1.07	0.8
EFNB1_HEK	H3BMM9	RNPS1	27|32|10	69	23	3	18|26|10	0	0	0	0	0	-51.83	1.28	0.8
EFNB1_HEK	P09622	DLD	15|17|12	44	14.67	3	11|16|10	0	0	0	0	0	-27.76	1.19	0.8
EFNB1_HEK	A0A0A6YYL6	RPL17-C18ORF32	12|17|23	52	17.33	3	12|19|11	0	0	0	0	0	-33.65	1.24	0.8
EFNB1_HEK	P46776	RPL27A	9|16|11	36	12	3	10|12|10	0	0	0	0	0	-26.3	1.12	0.8
EFNB1_HEK	P62753	RPS6	12|21|30	63	21	3	11|22|18	0	0	0	0	0	-44.61	1.24	0.8
EFNB1_HEK	O95816	BAG2	7|8|7	22	7.33	3	9|11|3	0	0	0	0	0	-18.3	0.96	0.8
EFNB1_HEK	E7EQ64	PRSS1	4|4|15	23	7.67	3	9|4|22	0	0	0	0	0	-38.9	0.66	0.8
EFNB1_HEK	P05198	EIF2S1	8|13|11	32	10.67	3	9|19|1	0	0	0	0	0	-23.33	1.1	0.8
EFNB1_HEK	Q66PJ3	ARL6IP4	13|13|26	52	17.33	3	10|13|21	0	0	0	0	0	-34.3	1.18	0.8
EFNB1_HEK	P20042	EIF2S2	10|14|11	35	11.67	3	12|16|3	0	0	0	0	0	-23.01	1.13	0.8
EFNB1_HEK	Q96AE4-2	FUBP1	6|15|10	31	10.33	3	8|12|14	0	0	0	0	0	-34.08	0.91	0.8
EFNB1_HEK	P54136	RARS	10|20|7	37	12.33	3	9|16|12	0	0	0	0	0	-36.04	1	0.8
EFNB1_HEK	P26599	PTBP1	6|9|10	25	8.33	3	5|11|11	0	0	0	0	0	-25.01	0.93	0.8
EFNB1_HEK	P06733	ENO1	7|12|37	56	18.67	3	6|15|33	0	0	0	0	0	-57.65	1.04	0.8
EFNB1_HEK	P56192	MARS	10|12|3	25	8.33	3	11|16|2	0	0	0	0	0	-33.22	0.86	0.8
EFNB1_HEK	P54652	HSPA2	19|28|20	67	22.33	3	21|24|0	0	0	0	0	0	-26.17	1.49	0.8
EFNB1_HEK	P52292	KPNA2	5|10|7	22	7.33	3	9|12|8	0	0	0	0	0	-29.52	0.76	0.8
EFNB1_HEK	P63104	YWHAZ	6|10|6	22	7.33	3	5|13|7	0	0	0	0	0	-22.31	0.88	0.8
EFNB1_HEK	P24752	ACAT1	9|14|18	41	13.67	3	12|14|10	0	0	0	0	0	-31.18	1.14	0.8
EFNB1_HEK	Q9Y5M8	SRPRB	6|13|7	26	8.67	3	7|11|11	0	0	0	0	0	-27.61	0.9	0.8
EFNB1_HEK	P49756	RBM25	10|22|16	48	16	3	13|18|8	0	0	0	0	0	-33.01	1.23	0.8
EFNB1_HEK	Q9BQG0-2	MYBBP1A	14|22|1	37	12.33	3	14|18|10	0	0	0	0	0	-58.43	0.88	0.8
EFNB1_HEK	P09012	SNRPA	27|41|9	77	25.67	3	22|34|2	0	0	0	0	0	-58.52	1.33	0.8
EFNB1_HEK	A0A0A0MRJ6	PCMT1	12|9|19	40	13.33	3	11|17|11	0	0	0	0	0	-34.93	1.03	0.8
EFNB1_HEK	P39023	RPL3	7|19|25	51	17	3	13|16|17	0	0	0	0	0	-47.92	1.11	0.8
EFNB1_HEK	Q9BUF5	TUBB6	34|46|27	107	35.67	3	26|35|19	0	0	0	0	0	-56.18	1.34	0.81
EFNB1_HEK	P08621	SNRNP70	28|45|16	89	29.67	3	28|46|5	0	0	0	0	0	-72.02	1.13	0.81
EFNB1_HEK	Q14687	GSE1	8|7|16	31	10.33	3	15|12|10	0	0	0	0	0	-36.04	0.84	0.81
EFNB1_HEK	O94906	PRPF6	13|21|4	38	12.67	3	13|26|9	0	0	0	0	0	-57.13	0.79	0.81
EFNB1_HEK	Q9Y3Y2	CHTOP	34|41|8	83	27.67	3	26|39|3	0	0	0	0	0	-74.34	1.22	0.81
EFNB1_HEK	Q02878	RPL6	19|17|20	56	18.67	3	14|19|13	0	0	0	0	0	-31.09	1.22	0.81
EFNB1_HEK	P60709	ACTB	13|22|15	50	16.67	3	8|14|24	0	0	0	0	0	-36.37	1.09	0.81
EFNB1_HEK	Q9UHB6-4	LIMA1	8|15|18	41	13.67	3	5|20|23	0	0	0	0	0	-47.71	0.85	0.81
EFNB1_HEK	P22087	FBL	32|49|26	107	35.67	3	31|46|5	0	0	0	0	0	-59.06	1.3	0.81
EFNB1_HEK	P05387	RPLP2	15|15|17	47	15.67	3	14|12|23	0	0	0	0	0	-37.26	0.96	0.81
EFNB1_HEK	Q99459	CDC5L	9|15|6	30	10	3	12|17|9	0	0	0	0	0	-39.35	0.79	0.81
EFNB1_HEK	Q15366-2	PCBP2	7|11|14	32	10.67	3	8|12|21	0	0	0	0	0	-40.83	0.78	0.81
EFNB1_HEK	P62424	RPL7A	20|24|29	73	24.33	3	25|22|11	0	0	0	0	0	-40.41	1.26	0.81
EFNB1_HEK	Q9UJV9	DDX41	11|18|20	49	16.33	3	16|22|5	0	0	0	0	0	-35.83	1.14	0.81
EFNB1_HEK	P62805	HIST1H4L;HIST1H4K;HIST4H4;HIST1H4I;HIST1H4C;HIST1H4B;HIST1H4J;HIST2H4A;HIST1H4A;HIST1H4E;HIST1H4F;HIST2H4B;HIST1H4H;HIST1H4D	14|17|14	45	15	3	18|17|7	0	0	0	0	0	-30.35	1.07	0.81
EFNB1_HEK	Q86VP6	CAND1	12|19|7	38	12.67	3	11|21|9	0	0	0	0	0	-40.86	0.93	0.81
EFNB1_HEK	Q9Y3I0	RTCB	20|37|9	66	22	3	14|46|6	0	0	0	0	0	-69.08	1	0.81
EFNB1_HEK	Q14151	SAFB2	25|34|0	59	19.67	3	22|32|7	0	0	0	0	0	-89.84	0.97	0.81
EFNB1_HEK	A0A6I8PIV1	A0A6I8PIV1	11|23|8	42	14	3	21|23|12	0	0	0	0	0	-59	0.75	0.81
EFNB1_HEK	P16615	ATP2A2	12|26|20	58	19.33	3	19|20|11	0	0	0	0	0	-43.48	1.16	0.81
EFNB1_HEK	Q12872-2	SFSWAP	18|24|3	45	15	3	15|30|2	0	0	0	0	0	-58.09	0.96	0.81
EFNB1_HEK	B5MDF5	RAN	6|11|19	36	12	3	7|14|21	0	0	0	0	0	-44.18	0.86	0.81
EFNB1_HEK	Q9P258	RCC2	2|17|11	30	10	3	4|23|12	0	0	0	0	0	-49.85	0.77	0.81
EFNB1_HEK	P15880	RPS2	8|16|18	42	14	3	9|18|21	0	0	0	0	0	-48.14	0.88	0.81
EFNB1_HEK	Q4VCS5	AMOT	7|20|41	68	22.67	3	9|30|26	0	0	0	0	0	-73.1	1.05	0.81
EFNB1_HEK	P48444	ARCN1	18|20|20	58	19.33	3	18|24|8	0	0	0	0	0	-33.76	1.16	0.81
EFNB1_HEK	Q9BUJ2	HNRNPUL1	13|21|4	38	12.67	3	14|22|13	0	0	0	0	0	-59.15	0.78	0.81
EFNB1_HEK	P52597	HNRNPF	9|12|8	29	9.67	3	9|13|11	0	0	0	0	0	-29.13	0.88	0.81
EFNB1_HEK	Q13310-2	PABPC4	13|27|18	58	19.33	3	15|33|9	0	0	0	0	0	-49.67	1.02	0.81
EFNB1_HEK	Q14683	SMC1A	24|41|22	87	29	3	23|37|6	0	0	0	0	0	-46.23	1.32	0.81
EFNB1_HEK	P06493	CDK1	16|18|19	53	17.67	3	9|18|14	0	0	0	0	0	-26.6	1.29	0.81
EFNB1_HEK	P12236	SLC25A6	21|15|15	51	17	3	15|18|17	0	0	0	0	0	-38.72	1.02	0.81
EFNB1_HEK	P09661	SNRPA1	8|15|2	25	8.33	3	9|18|9	0	0	0	0	0	-46.12	0.69	0.81
EFNB1_HEK	Q7Z6E9	RBBP6	5|14|7	26	8.67	3	9|18|8	0	0	0	0	0	-37.14	0.74	0.81
EFNB1_HEK	O43390	HNRNPR	14|24|9	47	15.67	3	18|25|3	0	0	0	0	0	-42.95	1.02	0.81
EFNB1_HEK	Q8WXF1	PSPC1	4|16|5	25	8.33	3	10|20|10	0	0	0	0	0	-46.3	0.62	0.81
EFNB1_HEK	Q96DI7	SNRNP40	10|12|2	24	8	3	14|17|4	0	0	0	0	0	-44.46	0.69	0.81
EFNB1_HEK	Q9UBB9	TFIP11	22|41|35	98	32.67	3	21|33|22	0	0	0	0	0	-59.05	1.29	0.81
EFNB1_HEK	J3KTL2	SRSF1	27|29|16	72	24	3	30|27|6	0	0	0	0	0	-52.03	1.14	0.81
EFNB1_HEK	Q13642-5	FHL1	8|13|23	44	14.67	3	11|17|22	0	0	0	0	0	-50.97	0.88	0.81
EFNB1_HEK	G3V1L9	TJP1	13|37|26	76	25.33	3	15|28|25	0	0	0	0	0	-64.54	1.12	0.81
EFNB1_HEK	P0DN76	U2AF1L5	21|19|8	48	16	3	16|28|7	0	0	0	0	0	-51.64	0.94	0.81
EFNB1_HEK	O15371-3	EIF3D	5|21|18	44	14.67	3	8|25|17	0	0	0	0	0	-57.43	0.88	0.81
EFNB1_HEK	P05141	SLC25A5	24|19|20	63	21	3	16|21|16	0	0	0	0	0	-36.41	1.19	0.81
EFNB1_HEK	P67809	YBX1	8|19|25	52	17.33	3	15|22|12	0	0	0	0	0	-49.69	1.06	0.81
EFNB1_HEK	P62316	SNRPD2	27|43|12	82	27.33	3	30|28|8	0	0	0	0	0	-63.27	1.24	0.81
EFNB1_HEK	P62314	SNRPD1	15|17|4	36	12	3	13|25|3	0	0	0	0	0	-47.1	0.88	0.81
EFNB1_HEK	Q9UHR5	SAP30BP	14|15|19	48	16	3	14|16|16	0	0	0	0	0	-35.45	1.04	0.81
EFNB1_HEK	H0YEM1	PUF60	30|37|18	85	28.33	3	26|35|6	0	0	0	0	0	-53.59	1.27	0.81
EFNB1_HEK	P12004	PCNA	10|13|11	34	11.33	3	12|14|12	0	0	0	0	0	-32.02	0.89	0.81
EFNB1_HEK	Q8WUH6	TMEM263	27|15|15	57	19	3	28|17|7	0	0	0	0	0	-40.31	1.1	0.81
EFNB1_HEK	G8JLB6	HNRNPH1	12|14|16	42	14	3	12|16|11	0	0	0	0	0	-30.1	1.08	0.81
EFNB1_HEK	Q03252	LMNB2	13|11|5	29	9.67	3	18|13|3	0	0	0	0	0	-35.44	0.85	0.81
EFNB1_HEK	P51991	HNRNPA3	15|17|10	42	14	3	15|23|3	0	0	0	0	0	-34.87	1.02	0.81
EFNB1_HEK	Q99613	EIF3C	1|16|7	24	8	3	9|24|10	0	0	0	0	0	-59.19	0.56	0.81
EFNB1_HEK	P19338	NCL	19|33|60	112	37.33	3	24|39|25	0	0	0	0	0	-78.95	1.27	0.81
EFNB1_HEK	Q12904-2	AIMP1	13|13|17	43	14.33	3	13|16|11	0	0	0	0	0	-29.84	1.07	0.81
EFNB1_HEK	P21127-2	CDK11B	17|28|19	64	21.33	3	24|25|9	0	0	0	0	0	-44.66	1.1	0.81
EFNB1_HEK	O43290	SART1	10|21|0	31	10.33	3	10|31|9	0	0	0	0	0	-73.38	0.62	0.81
EFNB1_HEK	Q9UQE7	SMC3	27|30|11	68	22.67	3	24|27|2	0	0	0	0	0	-48.12	1.28	0.81
EFNB1_HEK	Q9Y224	C14ORF166	19|25|7	51	17	3	13|28|9	0	0	0	0	0	-52.54	1.02	0.81
EFNB1_HEK	Q93052	LPP	6|11|19	36	12	3	11|11|22	0	0	0	0	0	-47.04	0.82	0.81
EFNB1_HEK	O43865	AHCYL1	19|16|38	73	24.33	3	18|24|23	0	0	0	0	0	-55.48	1.12	0.81
EFNB1_HEK	J3KPX7	PHB2	15|21|20	56	18.67	3	19|19|16	0	0	0	0	0	-43.53	1.04	0.81
EFNB1_HEK	Q9NQ29	LUC7L	23|28|18	69	23	3	21|26|11	0	0	0	0	0	-43.3	1.19	0.81
EFNB1_HEK	Q13283	G3BP1	16|38|14	68	22.67	3	17|40|10	0	0	0	0	0	-60.49	1.01	0.81
EFNB1_HEK	Q08211	DHX9	15|16|13	44	14.67	3	13|16|14	0	0	0	0	0	-33.38	1.02	0.81
EFNB1_HEK	O00422-2	SAP18	12|22|18	52	17.33	3	10|19|16	0	0	0	0	0	-37.28	1.16	0.81
EFNB1_HEK	H7BY36	EWSR1	26|41|0	67	22.33	3	22|42|0	0	0	0	0	0	-93.83	1.05	0.81
EFNB1_HEK	Q06830	PRDX1	3|8|16	27	9	3	10|11|21	0	0	0	0	0	-51.7	0.64	0.81
EFNB1_HEK	Q15424	SAFB	22|24|1	47	15.67	3	19|24|6	0	0	0	0	0	-67.95	0.96	0.81
EFNB1_HEK	P55884	EIF3B	2|14|3	19	6.33	3	7|25|4	0	0	0	0	0	-45.34	0.53	0.81
EFNB1_HEK	Q92499	DDX1	16|34|1	51	17	3	15|40|2	0	0	0	0	0	-79.05	0.89	0.81
EFNB1_HEK	Q9BUQ8	DDX23	15|28|2	45	15	3	23|30|6	0	0	0	0	0	-78.81	0.76	0.81
EFNB1_HEK	P63162	SNRPN	45|45|13	103	34.33	3	36|40|5	0	0	0	0	0	-80.73	1.27	0.81
EFNB1_HEK	P33991	MCM4	12|24|24	60	20	3	12|29|10	0	0	0	0	0	-43.98	1.18	0.81
EFNB1_HEK	Q96HN2-2	AHCYL2	12|10|19	41	13.67	3	13|15|13	0	0	0	0	0	-35.73	1	0.81
EFNB1_HEK	Q13428-4	TCOF1	1|10|25	36	12	3	6|13|32	0	0	0	0	0	-70.52	0.71	0.81
EFNB1_HEK	P06899	HIST1H2BJ	14|0|0	14	4.67	3	15|16|4	0	0	0	0	0	-51.51	0.4	0.81
EFNB1_HEK	Q8ND56	LSM14A	26|32|6	64	21.33	3	21|30|4	0	0	0	0	0	-61.47	1.16	0.81
EFNB1_HEK	Q9UKJ3	GPATCH8	34|71|64	169	56.33	3	27|66|37	0	0	0	0	0	-104.99	1.3	0.82
EFNB1_HEK	P52272	HNRNPM	32|35|50	117	39	3	32|43|33	0	0	0	0	0	-82.4	1.08	0.82
EFNB1_HEK	Q15365	PCBP1	8|12|20	40	13.33	3	13|17|27	0	0	0	0	0	-60.13	0.7	0.82
EFNB1_HEK	Q9UKV3	ACIN1	33|49|13	95	31.67	3	31|59|11	0	0	0	0	0	-107.68	0.94	0.82
EFNB1_HEK	P22626	HNRNPA2B1	23|30|33	86	28.67	3	17|31|22	0	0	0	0	0	-50.3	1.23	0.82
EFNB1_HEK	E7EPN9	PRRC2C	8|41|12	61	20.33	3	11|47|44	0	0	0	0	0	-121.99	0.6	0.82
EFNB1_HEK	P38646	HSPA9	54|53|68	175	58.33	3	47|58|55	0	0	0	0	0	-112.79	1.09	0.82
EFNB1_HEK	Q9UM82	SPATA2	9|14|26	49	16.33	3	21|19|24	0	0	0	0	0	-67.78	0.77	0.82
EFNB1_HEK	Q9HCC0	MCCC2	39|48|55	142	47.33	3	48|61|55	0	0	0	0	0	-139.99	0.87	0.82
EFNB1_HEK	P68371	TUBB4B	63|81|65	209	69.67	3	61|70|53	0	0	0	0	0	-126.51	1.14	0.82
EFNB1_HEK	P14618	PKM	18|26|27	71	23.67	3	13|34|27	0	0	0	0	0	-62.67	0.96	0.82
EFNB1_HEK	Q96PK6	RBM14	19|24|28	71	23.67	3	20|25|29	0	0	0	0	0	-61.61	0.96	0.82
EFNB1_HEK	Q9BQE3	TUBA1C	37|43|50	130	43.33	3	45|48|42	0	0	0	0	0	-107.23	0.96	0.82
EFNB1_HEK	A0A1X7SBZ2	DDX17	22|37|20	79	26.33	3	24|35|20	0	0	0	0	0	-65.84	1	0.82
EFNB1_HEK	Q9Y383	LUC7L2	52|48|45	145	48.33	3	46|52|28	0	0	0	0	0	-83.95	1.15	0.82
EFNB1_HEK	P35637	FUS	79|122|24	225	75	3	58|114|6	0	0	0	0	0	-186.76	1.26	0.82
EFNB1_HEK	P68363	TUBA1B	48|51|59	158	52.67	3	57|58|52	0	0	0	0	0	-128.71	0.95	0.82
EFNB1_HEK	P35527	KRT9	8|18|18	44	14.67	3	13|14|24	0	0	0	0	0	-52.19	0.86	0.82
EFNB1_HEK	P61978	HNRNPK	24|40|14	78	26	3	24|44|31	0	0	0	0	0	-103.5	0.79	0.82
EFNB1_HEK	Q14247	CTTN	19|22|55	96	32	3	28|31|84	0	0	0	0	0	-151.01	0.67	0.82
EFNB1_HEK	O95218-2	ZRANB2	11|18|4	33	11	3	17|21|14	0	0	0	0	0	-63.47	0.63	0.82
EFNB1_HEK	Q01844	EWSR1	40|67|11	118	39.33	3	37|59|10	0	0	0	0	0	-119.45	1.11	0.82
EFNB1_HEK	Q71U36	TUBA1A	45|50|54	149	49.67	3	52|54|47	0	0	0	0	0	-116.44	0.97	0.82
EFNB1_HEK	Q96QC0	PPP1R10	24|38|3	65	21.67	3	23|48|14	0	0	0	0	0	-113.05	0.76	0.82
EFNB1_HEK	P78527	PRKDC	26|68|29	123	41	3	44|56|44	0	0	0	0	0	-138.63	0.85	0.82
EFNB1_HEK	Q9UM54-6	MYO6	28|49|32	109	36.33	3	21|31|70	0	0	0	0	0	-105.04	0.89	0.82
EFNB1_HEK	Q9H910-3	JPT2	16|12|51	79	26.33	3	17|20|71	0	0	0	0	0	-119.5	0.73	0.82
EFNB1_HEK	Q96RQ3	MCCC1	55|63|91	209	69.67	3	67|74|52	0	0	0	0	0	-149.01	1.08	0.82
EFNB1_HEK	MINITURBO-FLAG	MINITURBO-FLAG	92|90|82	264	88	3	29|37|87	0	0	0	0	0	-68.06	1.73	0.82
EFNB1_HEK	Q96I25	RBM17	37|55|9	101	33.67	3	33|64|16	0	0	0	0	0	-134.65	0.89	0.82
EFNB1_HEK	P23246	SFPQ	57|92|22	171	57	3	46|88|33	0	0	0	0	0	-176.99	1.02	0.82
EFNB1_HEK	Q15029	EFTUD2	12|36|2	50	16.67	3	21|49|21	0	0	0	0	0	-125.65	0.55	0.82
EFNB1_HEK	P04350	TUBB4A	53|71|53	177	59	3	51|61|44	0	0	0	0	0	-108.03	1.13	0.82
EFNB1_HEK	P11940	PABPC1	18|30|28	76	25.33	3	20|35|24	0	0	0	0	0	-69.31	0.96	0.82
EFNB1_HEK	Q9Y266	NUDC	23|19|14	56	18.67	3	18|28|14	0	0	0	0	0	-52.28	0.93	0.82
EFNB1_HEK	Q92945	KHSRP	6|11|23	40	13.33	3	6|17|39	0	0	0	0	0	-71.03	0.65	0.82
EFNB1_HEK	Q00839	HNRNPU	38|45|60	143	47.67	3	33|52|41	0	0	0	0	0	-94.45	1.13	0.82
EFNB1_HEK	Q13435	SF3B2	18|33|9	60	20	3	19|44|17	0	0	0	0	0	-88.73	0.75	0.82
EFNB1_HEK	Q13885	TUBB2A	0|76|57	133	44.33	3	0|65|51	0	0	0	0	0	-171.35	1.15	0.82
EFNB1_HEK	J3QK89	CHERP	29|50|0	79	26.33	3	29|57|17	0	0	0	0	0	-152.35	0.77	0.82
EFNB1_HEK	O75533	SF3B1	50|78|7	135	45	3	43|70|40	0	0	0	0	0	-198.71	0.88	0.82
EFNB1_HEK	P09651	HNRNPA1	19|24|17	60	20	3	19|34|15	0	0	0	0	0	-56.9	0.88	0.82
EFNB1_HEK	P68104	EEF1A1	30|54|81	165	55	3	36|71|47	0	0	0	0	0	-143	1.07	0.82
EFNB1_HEK	A9Z1X7	SRRM1	60|62|14	136	45.33	3	50|70|4	0	0	0	0	0	-136.68	1.1	0.82
EFNB1_HEK	Q14204	DYNC1H1	19|42|8	69	23	3	28|50|11	0	0	0	0	0	-103.62	0.78	0.82
EFNB1_HEK	P07814	EPRS	8|36|10	54	18	3	17|40|15	0	0	0	0	0	-80.12	0.75	0.82
EFNB1_HEK	P22102	GART	21|33|39	93	31	3	21|40|29	0	0	0	0	0	-77.77	1.03	0.82
EFNB1_HEK	O75643	SNRNP200	50|75|4	129	43	3	62|95|22	0	0	0	0	0	-246.98	0.72	0.82
EFNB1_HEK	P62318	SNRPD3	38|46|14	98	32.67	3	31|51|10	0	0	0	0	0	-93.34	1.07	0.82
EFNB1_HEK	Q13523	PRPF4B	37|40|25	102	34	3	32|51|4	0	0	0	0	0	-66.46	1.17	0.82
EFNB1_HEK	Q13547	HDAC1	14|18|20	52	17.33	3	24|23|7	0	0	0	0	0	-44.45	0.96	0.82
EFNB1_HEK	P62136	PPP1CA	15|24|10	49	16.33	3	15|28|17	0	0	0	0	0	-59.92	0.82	0.82
EFNB1_HEK	P11021	HSPA5	54|51|61	166	55.33	3	53|71|47	0	0	0	0	0	-128.46	0.97	0.82
EFNB1_HEK	P05166	PCCB	56|63|72	191	63.67	3	64|59|46	0	0	0	0	0	-118.91	1.13	0.82
EFNB1_HEK	Q15637-5	SF1	20|31|8	59	19.67	3	15|31|24	0	0	0	0	0	-77.91	0.84	0.82
EFNB1_HEK	P08238	HSP90AB1	21|33|32	86	28.67	3	14|38|28	0	0	0	0	0	-64.99	1.07	0.82
EFNB1_HEK	O43143	DHX15	10|28|6	44	14.67	3	22|38|22	0	0	0	0	0	-99.93	0.54	0.82
EFNB1_HEK	P26368	U2AF2	73|83|24	180	60	3	55|88|9	0	0	0	0	0	-151.84	1.18	0.82
EFNB1_HEK	Q14152	EIF3A	0|32|10	42	14	3	10|35|25	0	0	0	0	0	-103.34	0.6	0.82
EFNB1_HEK	Q15393	SF3B3	34|49|11	94	31.33	3	39|64|28	0	0	0	0	0	-154.92	0.72	0.82
EFNB1_HEK	Q9UQ35	SRRM2	66|81|43	190	63.33	3	60|80|39	0	0	0	0	0	-151.03	1.06	0.82
EFNB1_HEK	P48634	PRRC2A	4|27|7	38	12.67	3	14|26|29	0	0	0	0	0	-87.3	0.55	0.82
EFNB1_HEK	J3KTA4	DDX5	22|32|27	81	27	3	21|33|25	0	0	0	0	0	-62.79	1.03	0.82
EFNB1_HEK	Q6P2Q9	PRPF8	21|60|0	81	27	3	38|74|14	0	0	0	0	0	-186.45	0.64	0.82
EFNB1_HEK	Q9NR30	DDX21	19|31|44	94	31.33	3	27|37|23	0	0	0	0	0	-77.81	1.08	0.82
EFNB1_HEK	Q9NQC7	CYLD	12|27|32	71	23.67	3	22|37|20	0	0	0	0	0	-80.92	0.9	0.82
EFNB1_HEK	P54886	ALDH18A1	21|32|25	78	26	3	20|32|18	0	0	0	0	0	-53.2	1.11	0.82
EFNB1_HEK	Q9BVA1	TUBB2B	62|76|57	195	65	3	54|65|50	0	0	0	0	0	-117.64	1.15	0.82
EFNB1_HEK	P06748	NPM1	10|16|49	75	25	3	11|21|58	0	0	0	0	0	-99.64	0.83	0.82
EFNB1_HEK	Q7L4I2	RSRC2	26|41|55	122	40.67	3	25|48|33	0	0	0	0	0	-89.08	1.15	0.82
EFNB1_HEK	P04264	KRT1	17|34|31	82	27.33	3	29|25|38	0	0	0	0	0	-88.22	0.89	0.82
EFNB1_HEK	P07437	TUBB	70|91|72	233	77.67	3	68|79|59	0	0	0	0	0	-142.1	1.13	0.82
EFNB1_HEK	P25705	ATP5A1	24|26|33	83	27.67	3	22|28|41	0	0	0	0	0	-73.89	0.91	0.82
EFNB1_HEK	Q14498-2	RBM39	26|37|18	81	27	3	21|42|16	0	0	0	0	0	-68.74	1.03	0.82
EFNB1_HEK	P60842	EIF4A1	17|24|18	59	19.67	3	15|28|16	0	0	0	0	0	-46.1	1	0.82
EFNB1_HEK	P20700	LMNB1	44|29|27	100	33.33	3	60|42|19	0	0	0	0	0	-105.79	0.83	0.82
EFNB1_HEK	Q15459	SF3A1	12|17|2	31	10.33	3	11|24|15	0	0	0	0	0	-66.25	0.62	0.82
EFNB1_HEK	P36873-2	PPP1CC	12|22|10	44	14.67	3	14|26|17	0	0	0	0	0	-56.04	0.77	0.82
EFNB1_HEK	Q9H307	PNN	39|76|53	168	56	3	37|75|28	0	0	0	0	0	-108.96	1.2	0.82
EFNB1_HEK	Q14157-1	UBAP2L	18|47|24	89	29.67	3	22|43|42	0	0	0	0	0	-105.5	0.83	0.82
EFNB1_HEK	O15042	U2SURP	58|101|9	168	56	3	51|100|16	0	0	0	0	0	-211.6	1.01	0.82
EFNB1_HEK	A0A0J9YXX5	PUF60	40|44|20	104	34.67	3	33|47|7	0	0	0	0	0	-74.97	1.2	0.82
EFNB1_HEK	Q8NC51	SERBP1	23|52|23	98	32.67	3	16|47|35	0	0	0	0	0	-83.92	1	0.82
EFNB1_HEK	P35908	KRT2	2|16|19	37	12.33	3	10|20|22	0	0	0	0	0	-69.19	0.71	0.82
EFNB1_HEK	Q05519	SRSF11	28|33|30	91	30.33	3	31|40|15	0	0	0	0	0	-61.38	1.06	0.82
EFNB1_HEK	Q9H910-2	JPT2	0|0|46	46	15.33	3	12|19|64	0	0	0	0	0	-140.05	0.48	0.82
EFNB1_HEK	P06576	ATP5B	20|26|30	76	25.33	3	14|30|33	0	0	0	0	0	-63.08	0.99	0.82
EFNB1_HEK	P36578	RPL4	18|29|28	75	25	3	25|29|27	0	0	0	0	0	-72.15	0.93	0.82
EFNB1_HEK	P55081	MFAP1	22|35|17	74	24.67	3	20|33|23	0	0	0	0	0	-67.4	0.97	0.82
EFNB1_HEK	Q5TH30	NDRG3	0|0|1	1	0.33	3	0|1|2	0	0	0	0	0	-5.18	0.33	0.83
EFNB1_HEK	Q9H0E3	SAP130	1|0|1	2	0.67	3	0|1|3	0	0	0	0	0	-6.54	0.5	0.83
EFNB1_HEK	Q9H0E2	TOLLIP	2|2|0	4	1.33	3	3|2|1	0	0	0	0	0	-9.37	0.67	0.83
EFNB1_HEK	B1AHD1	SNU13	2|2|2	6	2	3	3|2|2	0	0	0	0	0	-7.04	0.86	0.83
EFNB1_HEK	P60880	SNAP25	0|1|0	1	0.33	3	0|0|0	0	0	0	0	0	-2.14	3.33	0.83
EFNB1_HEK	P40227	CCT6A	6|9|13	28	9.33	3	30|45|40	0	0	0	0	0	-147.59	0.24	0.83
EFNB1_HEK	P40222	TXLNA	0|1|4	5	1.67	3	0|4|9	0	0	0	0	0	-18.92	0.38	0.83
EFNB1_HEK	Q9NQT5	EXOSC3	0|2|2	4	1.33	3	2|8|4	0	0	0	0	0	-20.82	0.29	0.83
EFNB1_HEK	Q9NQT4	EXOSC5	0|1|0	1	0.33	3	3|4|2	0	0	0	0	0	-13.68	0.11	0.83
EFNB1_HEK	A3KN83	SBNO1	0|0|1	1	0.33	3	1|1|6	0	0	0	0	0	-11.99	0.12	0.83
EFNB1_HEK	Q9NUD5	ZCCHC3	0|4|1	5	1.67	3	5|6|2	0	0	0	0	0	-19.54	0.38	0.83
EFNB1_HEK	Q15084-5	PDIA6	0|1|1	2	0.67	3	0|1|1	0	0	0	0	0	-4.18	1	0.83
EFNB1_HEK	P18615	NELFE	0|8|1	9	3	3	6|12|11	0	0	0	0	0	-43.2	0.31	0.83
EFNB1_HEK	Q06587	RING1	3|6|8	17	5.67	3	10|9|8	0	0	0	0	0	-31.12	0.63	0.83
EFNB1_HEK	Q8WXG6-6	MADD	0|1|1	2	0.67	3	1|1|0	0	0	0	0	0	-4.18	1	0.83
EFNB1_HEK	C9JZI1	RFC4	0|1|0	1	0.33	3	0|3|0	0	0	0	0	0	-4.73	0.33	0.83
EFNB1_HEK	E9PN81	RNASEH2C	2|2|2	6	2	3	4|5|5	0	0	0	0	0	-15.81	0.43	0.83
EFNB1_HEK	Q12834	CDC20	0|2|0	2	0.67	3	0|4|2	0	0	0	0	0	-9.13	0.33	0.83
EFNB1_HEK	Q16576-2	RBBP7	2|2|4	8	2.67	3	3|5|9	0	0	0	0	0	-19.7	0.47	0.83
EFNB1_HEK	F8VVX6	COQ5	0|1|0	1	0.33	3	0|0|0	0	0	0	0	0	-2.14	3.33	0.83
EFNB1_HEK	P78345	RPP38	0|2|2	4	1.33	3	5|15|3	0	0	0	0	0	-33.58	0.17	0.83
EFNB1_HEK	Q8N5C8	TAB3	0|0|1	1	0.33	3	0|1|2	0	0	0	0	0	-5.18	0.33	0.83
EFNB1_HEK	Q9Y2U8	LEMD3	0|1|3	4	1.33	3	0|4|6	0	0	0	0	0	-14.81	0.4	0.83
EFNB1_HEK	O60573	EIF4E2	1|2|0	3	1	3	1|4|1	0	0	0	0	0	-9.27	0.5	0.83
EFNB1_HEK	O00401	WASL	2|3|4	9	3	3	2|8|5	0	0	0	0	0	-16.9	0.6	0.83
EFNB1_HEK	Q9H814	PHAX	1|0|1	2	0.67	3	2|5|6	0	0	0	0	0	-19.54	0.15	0.83
EFNB1_HEK	P29401	TKT	1|2|3	6	2	3	2|5|6	0	0	0	0	0	-16.67	0.46	0.83
EFNB1_HEK	O15091	KIAA0391	0|1|0	1	0.33	3	0|0|0	0	0	0	0	0	-2.14	3.33	0.83
EFNB1_HEK	F8W703	ROBO2	1|1|1	3	1	3	0|0|0	0	0	0	0	0	0.37	10	0.83
EFNB1_HEK	O60610	DIAPH1	2|6|1	9	3	3	6|11|1	0	0	0	0	0	-23.04	0.5	0.83
EFNB1_HEK	Q9UKL0	RCOR1	6|3|6	15	5	3	10|9|6	0	0	0	0	0	-28.41	0.6	0.83
EFNB1_HEK	Q92834	RPGR	0|0|1	1	0.33	3	0|0|1	0	0	0	0	0	-2.95	1	0.83
EFNB1_HEK	Q9H1A4	ANAPC1	0|0|1	1	0.33	3	0|3|2	0	0	0	0	0	-8.06	0.2	0.83
EFNB1_HEK	Q99081	TCF12	0|1|4	5	1.67	3	11|7|17	0	0	0	0	0	-51.78	0.14	0.83
EFNB1_HEK	A0A2R8YG42	A0A2R8YG42	2|4|2	8	2.67	3	4|11|4	0	0	0	0	0	-22.18	0.42	0.83
EFNB1_HEK	Q9UKZ1	CNOT11	0|1|0	1	0.33	3	0|3|0	0	0	0	0	0	-4.73	0.33	0.83
EFNB1_HEK	Q9UBC2-2	EPS15L1	1|1|0	2	0.67	3	3|3|7	0	0	0	0	0	-19.54	0.15	0.83
EFNB1_HEK	O75940	SMNDC1	0|2|1	3	1	3	1|4|2	0	0	0	0	0	-10.86	0.43	0.83
EFNB1_HEK	Q03164	KMT2A	0|1|0	1	0.33	3	1|4|0	0	0	0	0	0	-7.9	0.2	0.83
EFNB1_HEK	O94903	PROSC	1|0|0	1	0.33	3	0|0|2	0	0	0	0	0	-4.31	0.5	0.83
EFNB1_HEK	P11498	PC	51|59|57	167	55.67	3	56|67|74	0	0	0	0	0	-160.69	0.85	0.83
EFNB1_HEK	Q13263	TRIM28	2|4|3	9	3	3	8|9|17	0	0	0	0	0	-43.31	0.26	0.83
EFNB1_HEK	Q9UPN7	PPP6R1	0|0|1	1	0.33	3	3|3|6	0	0	0	0	0	-18.04	0.08	0.83
EFNB1_HEK	G3V1V0	MYL6	2|6|6	14	4.67	3	3|10|17	0	0	0	0	0	-37.18	0.47	0.83
EFNB1_HEK	Q641Q2	WASHC2A	0|3|6	9	3	3	5|11|18	0	0	0	0	0	-50.01	0.26	0.83
EFNB1_HEK	O75165	DNAJC13	1|1|0	2	0.67	3	0|1|0	0	0	0	0	0	-2.95	2	0.83
EFNB1_HEK	Q9UGP4	LIMD1	0|1|1	2	0.67	3	1|4|12	0	0	0	0	0	-24.73	0.12	0.83
EFNB1_HEK	Q9BX66-12	SORBS1	0|4|6	10	3.33	3	5|4|11	0	0	0	0	0	-29.59	0.5	0.83
EFNB1_HEK	P51784	USP11	1|0|0	1	0.33	3	1|2|1	0	0	0	0	0	-6.66	0.25	0.83
EFNB1_HEK	A0A087WZ09	GATA4	0|0|1	1	0.33	3	1|1|4	0	0	0	0	0	-9.27	0.17	0.83
EFNB1_HEK	P26641	EEF1G	9|9|8	26	8.67	3	10|15|8	0	0	0	0	0	-29.15	0.79	0.83
EFNB1_HEK	Q96CS3	FAF2	0|1|0	1	0.33	3	0|1|0	0	0	0	0	0	-2.95	1	0.83
EFNB1_HEK	Q9Y617-2	PSAT1	0|1|0	1	0.33	3	0|2|1	0	0	0	0	0	-5.18	0.33	0.83
EFNB1_HEK	P40763	STAT3	0|4|1	5	1.67	3	2|5|5	0	0	0	0	0	-18.04	0.42	0.83
EFNB1_HEK	Q15768	EFNB3	0|0|1	1	0.33	3	0|0|0	0	0	0	0	0	-2.14	3.33	0.83
EFNB1_HEK	Q9BWG6	SCNM1	0|0|4	4	1.33	3	4|6|9	0	0	0	0	0	-28.35	0.21	0.83
EFNB1_HEK	Q13347	EIF3I	2|12|13	27	9	3	14|18|21	0	0	0	0	0	-70.97	0.51	0.83
EFNB1_HEK	Q14C86-2	GAPVD1	1|1|2	4	1.33	3	4|10|4	0	0	0	0	0	-23.41	0.22	0.83
EFNB1_HEK	Q9UK41	VPS28	8|8|4	20	6.67	3	8|9|11	0	0	0	0	0	-30.25	0.71	0.83
EFNB1_HEK	A0A0U1RQV1	ERVK3-1	1|0|1	2	0.67	3	2|2|2	0	0	0	0	0	-9.37	0.33	0.83
EFNB1_HEK	P62495	ETF1	3|5|3	11	3.67	3	5|10|2	0	0	0	0	0	-17.4	0.65	0.83
EFNB1_HEK	P20585	MSH3	0|1|0	1	0.33	3	0|1|1	0	0	0	0	0	-4.18	0.5	0.83
EFNB1_HEK	P50395	GDI2	0|0|1	1	0.33	3	0|1|0	0	0	0	0	0	-2.95	1	0.83
EFNB1_HEK	H7BZ14	PPIL3	0|2|0	2	0.67	3	4|4|0	0	0	0	0	0	-12.16	0.25	0.83
EFNB1_HEK	P46060	RANGAP1	1|4|1	6	2	3	7|23|15	0	0	0	0	0	-62.17	0.13	0.83
EFNB1_HEK	O95251	KAT7	1|1|0	2	0.67	3	0|2|0	0	0	0	0	0	-4.31	1	0.83
EFNB1_HEK	A0MZ66	SHTN1	43|39|93	175	58.33	3	66|66|95	0	0	0	0	0	-221.26	0.77	0.83
EFNB1_HEK	Q68EM7-5	ARHGAP17	1|2|1	4	1.33	3	3|2|1	0	0	0	0	0	-7.27	0.67	0.83
EFNB1_HEK	P0DPB3	P0DPB3	0|0|1	1	0.33	3	0|0|0	0	0	0	0	0	-2.14	3.33	0.83
EFNB1_HEK	Q9H0B6	KLC2	0|3|2	5	1.67	3	2|4|6	0	0	0	0	0	-18.04	0.42	0.83
EFNB1_HEK	Q5RKV6	EXOSC6	1|0|0	1	0.33	3	7|3|5	0	0	0	0	0	-22.44	0.07	0.83
EFNB1_HEK	P00558-2	PGK1	0|1|0	1	0.33	3	0|1|0	0	0	0	0	0	-2.95	1	0.83
EFNB1_HEK	P33552	CKS2	0|0|1	1	0.33	3	0|0|0	0	0	0	0	0	-2.14	3.33	0.83
EFNB1_HEK	P06702	S100A9	0|2|0	2	0.67	3	6|4|1	0	0	0	0	0	-16.52	0.18	0.83
EFNB1_HEK	Q9H6R7	WDCP	1|0|1	2	0.67	3	8|7|5	0	0	0	0	0	-29.83	0.1	0.83
EFNB1_HEK	O43148-2	RNMT	0|1|0	1	0.33	3	4|6|5	0	0	0	0	0	-22.44	0.07	0.83
EFNB1_HEK	P48553	TRAPPC10	0|1|1	2	0.67	3	0|3|0	0	0	0	0	0	-4.73	0.67	0.83
EFNB1_HEK	E9PJH7	SLC25A22	1|1|1	3	1	3	0|0|0	0	0	0	0	0	0.37	10	0.83
EFNB1_HEK	Q8N0X7	SPG20	0|4|3	7	2.33	3	1|9|13	0	0	0	0	0	-33.63	0.3	0.83
EFNB1_HEK	Q86YP4-2	GATAD2A	0|2|5	7	2.33	3	7|9|17	0	0	0	0	0	-48.69	0.21	0.83
EFNB1_HEK	Q9BV20	MRI1	2|2|2	6	2	3	0|4|2	0	0	0	0	0	-5.61	1	0.83
EFNB1_HEK	Q15836	VAMP3	0|1|1	2	0.67	3	0|0|0	0	0	0	0	0	-2.14	6.67	0.83
EFNB1_HEK	Q9UMZ2	SYNRG	0|0|2	2	0.67	3	13|18|39	0	0	0	0	0	-103.25	0.03	0.83
EFNB1_HEK	Q8N5I9	C12ORF45	0|0|1	1	0.33	3	0|1|2	0	0	0	0	0	-5.18	0.33	0.83
EFNB1_HEK	Q05682-5	CALD1	0|2|4	6	2	3	3|4|24	0	0	0	0	0	-44.92	0.19	0.83
EFNB1_HEK	P49790	NUP153	0|0|15	15	5	3	9|12|30	0	0	0	0	0	-74.93	0.29	0.83
EFNB1_HEK	P49792	RANBP2	3|8|7	18	6	3	12|21|19	0	0	0	0	0	-66.33	0.35	0.83
EFNB1_HEK	Q9H2J7	SLC6A15	0|0|1	1	0.33	3	0|0|0	0	0	0	0	0	-2.14	3.33	0.83
EFNB1_HEK	Q93009	USP7	1|3|0	4	1.33	3	5|14|4	0	0	0	0	0	-33.73	0.17	0.83
EFNB1_HEK	Q9BY89	KIAA1671	0|0|2	2	0.67	3	0|3|11	0	0	0	0	0	-20.27	0.14	0.83
EFNB1_HEK	Q96HW7	INTS4	1|1|1	3	1	3	0|1|0	0	0	0	0	0	-1.54	3	0.83
EFNB1_HEK	Q9UFG5	C19ORF25	2|2|1	5	1.67	3	3|5|5	0	0	0	0	0	-16.67	0.38	0.83
EFNB1_HEK	Q6PJT7-9	ZC3H14	0|1|0	1	0.33	3	5|6|21	0	0	0	0	0	-46.73	0.03	0.83
EFNB1_HEK	O15084	ANKRD28	0|1|0	1	0.33	3	12|19|3	0	0	0	0	0	-49.8	0.03	0.83
EFNB1_HEK	P09543	CNP	1|1|0	2	0.67	3	1|1|0	0	0	0	0	0	-4.18	1	0.83
EFNB1_HEK	Q92733	PRCC	0|0|1	1	0.33	3	1|8|5	0	0	0	0	0	-20.7	0.07	0.83
EFNB1_HEK	Q9H773	DCTPP1	0|0|1	1	0.33	3	0|3|4	0	0	0	0	0	-10.69	0.14	0.83
EFNB1_HEK	Q96AB3	ISOC2	0|3|2	5	1.67	3	3|1|7	0	0	0	0	0	-16.36	0.45	0.83
EFNB1_HEK	P18669	PGAM1	0|0|1	1	0.33	3	1|3|3	0	0	0	0	0	-10.86	0.14	0.83
EFNB1_HEK	Q5T5P2	KIAA1217	0|0|1	1	0.33	3	0|0|0	0	0	0	0	0	-2.14	3.33	0.83
EFNB1_HEK	O00505	KPNA3	0|1|0	1	0.33	3	1|1|6	0	0	0	0	0	-11.99	0.12	0.83
EFNB1_HEK	Q9Y4P8	WIPI2	0|1|0	1	0.33	3	0|1|5	0	0	0	0	0	-8.85	0.17	0.83
EFNB1_HEK	E3W994	CLASP2	0|2|1	3	1	3	0|4|4	0	0	0	0	0	-12.16	0.38	0.83
EFNB1_HEK	A0A2R8YCX2	A0A2R8YCX2	0|1|0	1	0.33	3	1|4|2	0	0	0	0	0	-10.86	0.14	0.83
EFNB1_HEK	Q01581	HMGCS1	0|0|1	1	0.33	3	0|3|2	0	0	0	0	0	-8.06	0.2	0.83
EFNB1_HEK	A0A0A0MTS7-DECOY	TTN	1|0|0	1	0.33	3	0|0|1	0	0	0	0	0	-2.95	1	0.83
EFNB1_HEK	P05388	RPLP0	8|8|6	22	7.33	3	11|8|10	0	0	0	0	0	-27.61	0.76	0.83
EFNB1_HEK	Q92604	LPGAT1	0|1|0	1	0.33	3	0|0|0	0	0	0	0	0	-2.14	3.33	0.83
EFNB1_HEK	Q8IYD1	GSPT2	0|0|9	9	3	3	8|16|28	0	0	0	0	0	-76.57	0.17	0.83
EFNB1_HEK	Q92600	CNOT9	0|1|1	2	0.67	3	3|2|2	0	0	0	0	0	-10.86	0.29	0.83
EFNB1_HEK	A0A1B0GTL5	RAB11FIP5	0|0|1	1	0.33	3	0|1|6	0	0	0	0	0	-10.3	0.14	0.83
EFNB1_HEK	E7ESC6	XPO7	1|1|1	3	1	3	1|1|0	0	0	0	0	0	-2.57	1.5	0.83
EFNB1_HEK	Q14566	MCM6	6|9|7	22	7.33	3	7|14|8	0	0	0	0	0	-27.53	0.76	0.83
EFNB1_HEK	Q9BZJ0	CRNKL1	1|1|0	2	0.67	3	1|1|0	0	0	0	0	0	-4.18	1	0.83
EFNB1_HEK	P18124	RPL7	5|8|6	19	6.33	3	7|7|15	0	0	0	0	0	-29.25	0.66	0.83
EFNB1_HEK	H7C3U7	ARMC9	1|0|0	1	0.33	3	1|0|1	0	0	0	0	0	-4.18	0.5	0.83
EFNB1_HEK	P25325-2	MPST	0|0|1	1	0.33	3	0|0|0	0	0	0	0	0	-2.14	3.33	0.83
EFNB1_HEK	Q96PK6-5	RBM14	0|3|0	3	1	3	0|8|2	0	0	0	0	0	-14.52	0.3	0.83
EFNB1_HEK	P27694	RPA1	0|1|0	1	0.33	3	6|6|3	0	0	0	0	0	-22.44	0.07	0.83
EFNB1_HEK	Q9P2K3-3	RCOR3	4|1|3	8	2.67	3	6|7|1	0	0	0	0	0	-17.83	0.57	0.83
EFNB1_HEK	Q15004	PCLAF	0|1|1	2	0.67	3	0|1|3	0	0	0	0	0	-6.54	0.5	0.83
EFNB1_HEK	P41208	CETN2	0|1|0	1	0.33	3	1|3|0	0	0	0	0	0	-6.54	0.25	0.83
EFNB1_HEK	P42771	CDKN2A	2|1|3	6	2	3	2|2|5	0	0	0	0	0	-11.18	0.67	0.83
EFNB1_HEK	Q09028	RBBP4	3|5|5	13	4.33	3	4|9|8	0	0	0	0	0	-23	0.62	0.83
EFNB1_HEK	Q9NYF8	BCLAF1	128|192|119	439	146.33	3	114|194|93	0	0	0	0	0	-299.47	1.09	0.83
EFNB1_HEK	Q15120-2	PDK3	0|0|1	1	0.33	3	0|1|1	0	0	0	0	0	-4.18	0.5	0.83
EFNB1_HEK	P53350	PLK1	0|1|0	1	0.33	3	0|0|0	0	0	0	0	0	-2.14	3.33	0.83
EFNB1_HEK	P55039	DRG2	0|1|0	1	0.33	3	1|2|1	0	0	0	0	0	-6.66	0.25	0.83
EFNB1_HEK	Q5T1J5	CHCHD2P9	0|1|1	2	0.67	3	0|2|1	0	0	0	0	0	-5.18	0.67	0.83
EFNB1_HEK	O60925	PFDN1	1|1|1	3	1	3	3|2|2	0	0	0	0	0	-8.61	0.43	0.83
EFNB1_HEK	P46013	MKI67	1|1|1	3	1	3	6|14|21	0	0	0	0	0	-56.37	0.07	0.83
EFNB1_HEK	O95400	CD2BP2	1|9|2	12	4	3	8|10|15	0	0	0	0	0	-45.27	0.36	0.83
EFNB1_HEK	Q5SY16	NOL9	0|1|0	1	0.33	3	0|1|0	0	0	0	0	0	-2.95	1	0.83
EFNB1_HEK	Q8TD16	BICD2	0|1|0	1	0.33	3	0|0|0	0	0	0	0	0	-2.14	3.33	0.83
EFNB1_HEK	A0A3B3IRP5	A0A3B3IRP5	0|1|0	1	0.33	3	2|3|3	0	0	0	0	0	-12.32	0.12	0.83
EFNB1_HEK	O75376	NCOR1	0|0|2	2	0.67	3	0|6|15	0	0	0	0	0	-30.33	0.1	0.83
EFNB1_HEK	Q16512	PKN1	2|4|5	11	3.67	3	6|6|5	0	0	0	0	0	-19.82	0.65	0.83
EFNB1_HEK	Q8TCU4	ALMS1	0|0|1	1	0.33	3	0|1|5	0	0	0	0	0	-8.85	0.17	0.83
EFNB1_HEK	Q14004	CDK13	0|1|1	2	0.67	3	2|4|1	0	0	0	0	0	-10.86	0.29	0.83
EFNB1_HEK	Q6P2H3	CEP85	1|2|1	4	1.33	3	7|7|8	0	0	0	0	0	-29.37	0.18	0.83
EFNB1_HEK	Q8TDX7	NEK7	0|1|0	1	0.33	3	0|1|0	0	0	0	0	0	-2.95	1	0.83
EFNB1_HEK	O14641	DVL2	1|4|0	5	1.67	3	7|13|9	0	0	0	0	0	-43.14	0.17	0.83
EFNB1_HEK	Q15773	MLF2	1|2|3	6	2	3	1|6|2	0	0	0	0	0	-10.86	0.67	0.83
EFNB1_HEK	P31948-2	STIP1	0|2|0	2	0.67	3	2|5|0	0	0	0	0	0	-10.52	0.29	0.83
EFNB1_HEK	Q9UFC0	LRWD1	3|4|2	9	3	3	5|9|3	0	0	0	0	0	-19.7	0.53	0.83
EFNB1_HEK	P35579	MYH9	1|2|6	9	3	3	6|9|22	0	0	0	0	0	-50.33	0.24	0.83
EFNB1_HEK	A0A0A6YYH1	C15ORF38-AP3S2	0|2|3	5	1.67	3	2|4|3	0	0	0	0	0	-13.68	0.56	0.83
EFNB1_HEK	P31942	HNRNPH3	3|3|1	7	2.33	3	4|4|2	0	0	0	0	0	-12.57	0.7	0.83
EFNB1_HEK	Q13356	PPIL2	0|0|1	1	0.33	3	1|4|3	0	0	0	0	0	-12.32	0.12	0.83
EFNB1_HEK	Q8TBF4	ZCRB1	0|1|1	2	0.67	3	0|0|1	0	0	0	0	0	-2.95	2	0.83
EFNB1_HEK	Q8IZJ1	UNC5B	1|0|1	2	0.67	3	0|0|0	0	0	0	0	0	-2.14	6.67	0.83
EFNB1_HEK	P61604	HSPE1	3|3|7	13	4.33	3	7|3|13	0	0	0	0	0	-25.26	0.57	0.83
EFNB1_HEK	P63151	PPP2R2A	0|1|0	1	0.33	3	0|2|3	0	0	0	0	0	-8.06	0.2	0.83
EFNB1_HEK	Q9UJU6	DBNL	9|8|6	23	7.67	3	11|16|18	0	0	0	0	0	-48.76	0.51	0.83
EFNB1_HEK	K7ELG9	LSM12	1|3|2	6	2	3	2|6|1	0	0	0	0	0	-10.86	0.67	0.83
EFNB1_HEK	P38606	ATP6V1A	0|1|1	2	0.67	3	0|2|1	0	0	0	0	0	-5.18	0.67	0.83
EFNB1_HEK	Q96B01	RAD51AP1	0|0|1	1	0.33	3	1|2|1	0	0	0	0	0	-6.66	0.25	0.83
EFNB1_HEK	Q8N8Z6	DCBLD1	0|0|1	1	0.33	3	0|0|0	0	0	0	0	0	-2.14	3.33	0.83
EFNB1_HEK	Q7Z2T5	TRMT1L	1|1|1	3	1	3	0|0|0	0	0	0	0	0	0.37	10	0.83
EFNB1_HEK	Q9H0C8	ILKAP	0|1|1	2	0.67	3	4|9|9	0	0	0	0	0	-32.81	0.09	0.83
EFNB1_HEK	Q9BUI4	POLR3C	0|1|0	1	0.33	3	6|17|0	0	0	0	0	0	-33.3	0.04	0.83
EFNB1_HEK	P02668-CONT	P02668-CONT	0|0|1	1	0.33	3	0|0|0	0	0	0	0	0	-2.14	3.33	0.83
EFNB1_HEK	Q8IWZ3-6	ANKHD1	0|0|4	4	1.33	3	7|10|9	0	0	0	0	0	-38.69	0.15	0.83
EFNB1_HEK	O00268	TAF4	3|0|2	5	1.67	3	6|4|4	0	0	0	0	0	-21.02	0.36	0.83
EFNB1_HEK	O00267	SUPT5H	0|1|0	1	0.33	3	0|5|3	0	0	0	0	0	-12.09	0.12	0.83
EFNB1_HEK	G5EA06	MRPS27	0|1|0	1	0.33	3	1|1|1	0	0	0	0	0	-5.18	0.33	0.83
EFNB1_HEK	A0A024R4E5	HDLBP	4|8|8	20	6.67	3	9|17|13	0	0	0	0	0	-45.25	0.51	0.83
EFNB1_HEK	Q9ULV4-3	CORO1C	6|8|12	26	8.67	3	14|19|13	0	0	0	0	0	-50.13	0.57	0.83
EFNB1_HEK	Q96C19	EFHD2	3|5|5	13	4.33	3	8|5|8	0	0	0	0	0	-23	0.62	0.83
EFNB1_HEK	P13010	XRCC5	2|3|5	10	3.33	3	4|9|8	0	0	0	0	0	-25.26	0.48	0.83
EFNB1_HEK	Q9UPQ9-1	TNRC6B	0|0|2	2	0.67	3	5|9|36	0	0	0	0	0	-73.08	0.04	0.83
EFNB1_HEK	Q53EZ4	CEP55	3|4|6	13	4.33	3	3|10|5	0	0	0	0	0	-18.75	0.72	0.83
EFNB1_HEK	Q9NRX1	PNO1	0|0|1	1	0.33	3	2|1|1	0	0	0	0	0	-6.66	0.25	0.83
EFNB1_HEK	Q9NRX2	MRPL17	0|1|0	1	0.33	3	0|1|0	0	0	0	0	0	-2.95	1	0.83
EFNB1_HEK	Q9Y2W1	THRAP3	90|124|88	302	100.67	3	78|127|64	0	0	0	0	0	-188.94	1.12	0.83
EFNB1_HEK	Q9Y2W2	WBP11	1|3|1	5	1.67	3	2|6|5	0	0	0	0	0	-16.67	0.38	0.83
EFNB1_HEK	Q9BVJ6	UTP14A	0|2|1	3	1	3	1|4|5	0	0	0	0	0	-15.15	0.3	0.83
EFNB1_HEK	A0A0B4J291-DECOY	CDYL2	0|1|0	1	0.33	3	0|1|0	0	0	0	0	0	-2.95	1	0.83
EFNB1_HEK	Q96SZ6	CDK5RAP1	1|0|0	1	0.33	3	0|0|0	0	0	0	0	0	-2.14	3.33	0.83
EFNB1_HEK	Q96SZ5	ADO	3|1|2	6	2	3	3|1|5	0	0	0	0	0	-11.14	0.67	0.83
EFNB1_HEK	P60174	TPI1	0|0|3	3	1	3	0|1|10	0	0	0	0	0	-15.85	0.27	0.83
EFNB1_HEK	Q9BRR8	GPATCH1	7|11|6	24	8	3	19|16|29	0	0	0	0	0	-74.71	0.38	0.83
EFNB1_HEK	H7C4T5	MBNL1	4|8|5	17	5.67	3	8|12|18	0	0	0	0	0	-43.66	0.45	0.83
EFNB1_HEK	Q9Y4W2	LAS1L	0|0|1	1	0.33	3	1|2|1	0	0	0	0	0	-6.66	0.25	0.83
EFNB1_HEK	O95983	MBD3	0|2|2	4	1.33	3	5|9|7	0	0	0	0	0	-31.27	0.19	0.83
EFNB1_HEK	O95295	SNAPIN	0|1|0	1	0.33	3	3|2|0	0	0	0	0	0	-8.06	0.2	0.83
EFNB1_HEK	O15344	MID1	0|1|1	2	0.67	3	1|1|0	0	0	0	0	0	-4.18	1	0.83
EFNB1_HEK	Q9UKX7	NUP50	0|1|7	8	2.67	3	10|17|17	0	0	0	0	0	-65.47	0.18	0.83
EFNB1_HEK	Q6R327-3	RICTOR	0|1|1	2	0.67	3	0|0|1	0	0	0	0	0	-2.95	2	0.83
EFNB1_HEK	Q99661	KIF2C	0|0|2	2	0.67	3	0|2|4	0	0	0	0	0	-9.13	0.33	0.83
EFNB1_HEK	Q8N5W9	RFLNB	0|0|1	1	0.33	3	0|2|1	0	0	0	0	0	-5.18	0.33	0.83
EFNB1_HEK	P24468	NR2F2	0|0|1	1	0.33	3	0|0|0	0	0	0	0	0	-2.14	3.33	0.83
EFNB1_HEK	O60701	UGDH	0|0|1	1	0.33	3	0|1|0	0	0	0	0	0	-2.95	1	0.83
EFNB1_HEK	Q96P70	IPO9	0|1|1	2	0.67	3	2|3|0	0	0	0	0	0	-8.06	0.4	0.83
EFNB1_HEK	B7ZKQ9	SCARB1	0|0|1	1	0.33	3	0|0|0	0	0	0	0	0	-2.14	3.33	0.83
EFNB1_HEK	F8VVL1	DENR	0|1|1	2	0.67	3	0|1|2	0	0	0	0	0	-5.18	0.67	0.83
EFNB1_HEK	Q8N442	GUF1	1|0|0	1	0.33	3	1|1|0	0	0	0	0	0	-4.18	0.5	0.83
EFNB1_HEK	A0A087WWA3	KIF1B	0|1|0	1	0.33	3	1|2|0	0	0	0	0	0	-5.18	0.33	0.83
EFNB1_HEK	Q9UHD1	CHORDC1	1|1|2	4	1.33	3	3|7|2	0	0	0	0	0	-15.08	0.33	0.83
EFNB1_HEK	Q9NPH2	ISYNA1	2|2|2	6	2	3	4|9|9	0	0	0	0	0	-26.7	0.27	0.83
EFNB1_HEK	Q6ZUT6	C15ORF52	1|1|0	2	0.67	3	0|0|0	0	0	0	0	0	-2.14	6.67	0.83
EFNB1_HEK	Q9H8V3-2	ECT2	0|1|0	1	0.33	3	0|2|0	0	0	0	0	0	-4.31	0.5	0.83
EFNB1_HEK	Q96JM3	CHAMP1	0|1|6	7	2.33	3	5|8|19	0	0	0	0	0	-46.92	0.22	0.83
EFNB1_HEK	P61962	DCAF7	1|5|4	10	3.33	3	4|8|3	0	0	0	0	0	-19.36	0.67	0.83
EFNB1_HEK	Q9BT22-2	ALG1	0|1|1	2	0.67	3	0|3|1	0	0	0	0	0	-6.54	0.5	0.83
EFNB1_HEK	G5E9G0-DECOY	RPL3	1|0|0	1	0.33	3	0|0|0	0	0	0	0	0	-2.14	3.33	0.83
EFNB1_HEK	O94811	TPPP	0|1|0	1	0.33	3	0|1|0	0	0	0	0	0	-2.95	1	0.83
EFNB1_HEK	O95433	AHSA1	8|8|8	24	8	3	7|15|3	0	0	0	0	0	-18.84	0.96	0.83
EFNB1_HEK	P49327	FASN	27|57|35	119	39.67	3	66|109|89	0	0	0	0	0	-299.38	0.45	0.83
EFNB1_HEK	Q9HAD4	WDR41	0|1|1	2	0.67	3	1|2|1	0	0	0	0	0	-6.66	0.5	0.83
EFNB1_HEK	A0A0A0MRI1	GPALPP1	0|1|1	2	0.67	3	8|9|17	0	0	0	0	0	-50.28	0.06	0.83
EFNB1_HEK	P42167	TMPO	14|19|21	54	18	3	19|29|39	0	0	0	0	0	-87.31	0.62	0.83
EFNB1_HEK	P42166	TMPO	10|14|13	37	12.33	3	19|26|31	0	0	0	0	0	-81.73	0.49	0.83
EFNB1_HEK	A0A0G2JIW1	HSPA1B	137|118|145	400	133.33	3	131|123|85	0	0	0	0	0	-228.14	1.18	0.83
EFNB1_HEK	Q9GZS3	WDR61	2|3|3	8	2.67	3	4|6|2	0	0	0	0	0	-13.14	0.67	0.83
EFNB1_HEK	Q13363	CTBP1	0|1|0	1	0.33	3	0|1|0	0	0	0	0	0	-2.95	1	0.83
EFNB1_HEK	P80723	BASP1	1|1|1	3	1	3	0|2|2	0	0	0	0	0	-5.04	0.75	0.83
EFNB1_HEK	Q8N1G0	ZNF687	0|1|0	1	0.33	3	0|1|4	0	0	0	0	0	-7.9	0.2	0.83
EFNB1_HEK	Q6P3X3	TTC27	0|1|0	1	0.33	3	0|0|0	0	0	0	0	0	-2.14	3.33	0.83
EFNB1_HEK	Q96FX7	TRMT61A	0|0|1	1	0.33	3	0|1|0	0	0	0	0	0	-2.95	1	0.83
EFNB1_HEK	Q9ULH1	ASAP1	0|1|0	1	0.33	3	0|1|0	0	0	0	0	0	-2.95	1	0.83
EFNB1_HEK	Q9NS69	TOMM22	0|2|1	3	1	3	2|2|4	0	0	0	0	0	-12.32	0.38	0.83
EFNB1_HEK	Q15691	MAPRE1	0|1|0	1	0.33	3	1|4|2	0	0	0	0	0	-10.86	0.14	0.83
EFNB1_HEK	E7EWR4	CSTF2	0|0|1	1	0.33	3	8|16|21	0	0	0	0	0	-66.48	0.02	0.83
EFNB1_HEK	Q13596	SNX1	1|2|0	3	1	3	1|3|2	0	0	0	0	0	-9.37	0.5	0.83
EFNB1_HEK	Q9UBN7	HDAC6	50|53|54	157	52.33	3	73|78|37	0	0	0	0	0	-150.29	0.84	0.83
EFNB1_HEK	Q3SXY8	ARL13B	0|1|0	1	0.33	3	0|0|0	0	0	0	0	0	-2.14	3.33	0.83
EFNB1_HEK	P08047-2	SP1	0|0|1	1	0.33	3	0|0|1	0	0	0	0	0	-2.95	1	0.83
EFNB1_HEK	Q86V48	LUZP1	0|4|6	10	3.33	3	5|17|29	0	0	0	0	0	-74.87	0.2	0.83
EFNB1_HEK	Q15233	NONO	80|112|80	272	90.67	3	76|99|56	0	0	0	0	0	-156.28	1.18	0.83
EFNB1_HEK	Q8NHV4-3	NEDD1	0|0|2	2	0.67	3	0|2|5	0	0	0	0	0	-10.52	0.29	0.83
EFNB1_HEK	Q9NRY4	ARHGAP35	1|2|0	3	1	3	2|5|8	0	0	0	0	0	-22.25	0.2	0.83
EFNB1_HEK	A6PVH9	CPNE1	0|1|0	1	0.33	3	0|2|1	0	0	0	0	0	-5.18	0.33	0.83
EFNB1_HEK	Q92997	DVL3	1|2|0	3	1	3	9|11|11	0	0	0	0	0	-46.1	0.1	0.83
EFNB1_HEK	Q92990	GLMN	0|1|0	1	0.33	3	0|0|0	0	0	0	0	0	-2.14	3.33	0.83
EFNB1_HEK	O14595	CTDSP2	1|0|1	2	0.67	3	0|0|0	0	0	0	0	0	-2.14	6.67	0.83
EFNB1_HEK	U3KQC1	WDR18	2|1|2	5	1.67	3	2|4|3	0	0	0	0	0	-11.18	0.56	0.83
EFNB1_HEK	E9PLX3	LAMTOR5	2|0|3	5	1.67	3	2|3|8	0	0	0	0	0	-19.24	0.38	0.83
EFNB1_HEK	A8MXP9	MATR3	12|16|15	43	14.33	3	10|26|24	0	0	0	0	0	-55.74	0.72	0.83
EFNB1_HEK	Q12972	PPP1R8	0|0|2	2	0.67	3	2|2|3	0	0	0	0	0	-10.86	0.29	0.83
EFNB1_HEK	Q9P0J7	KCMF1	1|1|0	2	0.67	3	1|4|1	0	0	0	0	0	-9.27	0.33	0.83
EFNB1_HEK	Q8NBJ4	GOLM1	0|1|0	1	0.33	3	1|0|0	0	0	0	0	0	-2.95	1	0.83
EFNB1_HEK	Q9UKK9	NUDT5	6|13|9	28	9.33	3	17|17|19	0	0	0	0	0	-59.72	0.53	0.83
EFNB1_HEK	P51572-2	BCAP31	0|0|1	1	0.33	3	0|0|0	0	0	0	0	0	-2.14	3.33	0.83
EFNB1_HEK	Q9Y2Y1	POLR3K	0|0|1	1	0.33	3	0|1|3	0	0	0	0	0	-6.54	0.25	0.83
EFNB1_HEK	P78371	CCT2	5|13|13	31	10.33	3	50|69|46	0	0	0	0	0	-223.58	0.19	0.83
EFNB1_HEK	O15355	PPM1G	0|0|7	7	2.33	3	2|4|15	0	0	0	0	0	-30.41	0.33	0.83
EFNB1_HEK	O75575	CRCP	0|0|1	1	0.33	3	1|6|2	0	0	0	0	0	-13.36	0.11	0.83
EFNB1_HEK	Q99832	CCT7	4|7|5	16	5.33	3	31|53|39	0	0	0	0	0	-165.65	0.13	0.83
EFNB1_HEK	Q9GZN8	C20ORF27	0|0|1	1	0.33	3	1|2|0	0	0	0	0	0	-5.18	0.33	0.83
EFNB1_HEK	Q00013	MPP1	0|1|1	2	0.67	3	1|2|7	0	0	0	0	0	-14.76	0.2	0.83
EFNB1_HEK	Q9H7X7	IFT22	0|0|1	1	0.33	3	0|1|2	0	0	0	0	0	-5.18	0.33	0.83
EFNB1_HEK	Q5T1Z8	PUM1	0|1|3	4	1.33	3	2|5|10	0	0	0	0	0	-25.05	0.24	0.83
EFNB1_HEK	Q6P1L5	FAM117B	0|0|1	1	0.33	3	1|0|3	0	0	0	0	0	-6.54	0.25	0.83
EFNB1_HEK	Q6KC79	NIPBL	0|1|0	1	0.33	3	0|2|0	0	0	0	0	0	-4.31	0.5	0.83
EFNB1_HEK	Q9H2P0	ADNP	0|2|2	4	1.33	3	8|11|6	0	0	0	0	0	-37.21	0.16	0.83
EFNB1_HEK	Q5T7W7	TSTD2	4|5|4	13	4.33	3	10|13|12	0	0	0	0	0	-39.75	0.37	0.83
EFNB1_HEK	P42574	CASP3	2|0|0	2	0.67	3	3|3|2	0	0	0	0	0	-12.32	0.25	0.83
EFNB1_HEK	Q9NPI6	DCP1A	3|2|3	8	2.67	3	6|4|1	0	0	0	0	0	-11.79	0.73	0.83
EFNB1_HEK	P22392-2	NME2	8|5|4	17	5.67	3	6|13|8	0	0	0	0	0	-28.81	0.63	0.83
EFNB1_HEK	A0A3B3ISF0	A0A3B3ISF0	0|1|1	2	0.67	3	0|1|4	0	0	0	0	0	-7.9	0.4	0.83
EFNB1_HEK	Q92572	AP3S1	3|2|2	7	2.33	3	4|3|2	0	0	0	0	0	-9.35	0.78	0.83
EFNB1_HEK	Q92576	PHF3	0|3|0	3	1	3	2|5|4	0	0	0	0	0	-16.65	0.27	0.83
EFNB1_HEK	P35030-2	PRSS3	0|1|1	2	0.67	3	1|1|1	0	0	0	0	0	-5.18	0.67	0.83
EFNB1_HEK	Q9UI26	IPO11	1|0|0	1	0.33	3	1|1|0	0	0	0	0	0	-4.18	0.5	0.83
EFNB1_HEK	Q13123	IK	3|6|0	9	3	3	5|15|8	0	0	0	0	0	-41.25	0.32	0.83
EFNB1_HEK	O95429	BAG4	0|1|0	1	0.33	3	0|1|1	0	0	0	0	0	-4.18	0.5	0.83
EFNB1_HEK	P24928	POLR2A	0|1|0	1	0.33	3	1|3|3	0	0	0	0	0	-10.86	0.14	0.83
EFNB1_HEK	Q5JSZ5	PRRC2B	0|1|3	4	1.33	3	3|4|22	0	0	0	0	0	-42.07	0.14	0.83
EFNB1_HEK	Q13206	DDX10	0|0|1	1	0.33	3	0|1|1	0	0	0	0	0	-4.18	0.5	0.83
EFNB1_HEK	Q8N163	CCAR2	11|12|8	31	10.33	3	22|23|16	0	0	0	0	0	-65.97	0.51	0.83
EFNB1_HEK	P05204	HMGN2	2|3|2	7	2.33	3	1|5|3	0	0	0	0	0	-9.32	0.78	0.83
EFNB1_HEK	Q13625-3	TP53BP2	2|3|5	10	3.33	3	2|11|8	0	0	0	0	0	-24.82	0.48	0.83
EFNB1_HEK	P15170-2	GSPT1	8|12|20	40	13.33	3	18|30|47	0	0	0	0	0	-112.39	0.42	0.83
EFNB1_HEK	O14733-2	MAP2K7	1|1|0	2	0.67	3	0|3|0	0	0	0	0	0	-4.73	0.67	0.83
EFNB1_HEK	P25786	PSMA1	0|0|1	1	0.33	3	1|2|1	0	0	0	0	0	-6.66	0.25	0.83
EFNB1_HEK	Q99543	DNAJC2	0|1|0	1	0.33	3	0|2|0	0	0	0	0	0	-4.31	0.5	0.83
EFNB1_HEK	Q9NYJ8	TAB2	1|4|6	11	3.67	3	8|6|5	0	0	0	0	0	-25.1	0.58	0.83
EFNB1_HEK	Q9ULW0	TPX2	0|1|2	3	1	3	12|15|22	0	0	0	0	0	-72.73	0.06	0.83
EFNB1_HEK	P61158	ACTR3	1|0|1	2	0.67	3	1|2|2	0	0	0	0	0	-8.09	0.4	0.83
EFNB1_HEK	Q8NDT2	RBM15B	1|1|1	3	1	3	1|3|0	0	0	0	0	0	-4.85	0.75	0.83
EFNB1_HEK	O94776	MTA2	1|5|1	7	2.33	3	12|16|2	0	0	0	0	0	-40.17	0.23	0.83
EFNB1_HEK	P63220	RPS21	0|1|3	4	1.33	3	0|1|8	0	0	0	0	0	-12.86	0.44	0.83
EFNB1_HEK	Q15024	EXOSC7	0|3|1	4	1.33	3	5|12|1	0	0	0	0	0	-26.13	0.22	0.83
EFNB1_HEK	P23588	EIF4B	5|10|7	22	7.33	3	9|30|36	0	0	0	0	0	-92.36	0.29	0.83
EFNB1_HEK	Q96EK4	THAP11	0|1|0	1	0.33	3	0|1|0	0	0	0	0	0	-2.95	1	0.83
EFNB1_HEK	P61081	UBE2M	0|1|0	1	0.33	3	1|5|4	0	0	0	0	0	-15.15	0.1	0.83
EFNB1_HEK	Q4G0J3-3	LARP7	2|3|3	8	2.67	3	3|11|0	0	0	0	0	0	-15.06	0.57	0.83
EFNB1_HEK	P85037	FOXK1	0|0|1	1	0.33	3	0|1|1	0	0	0	0	0	-4.18	0.5	0.83
EFNB1_HEK	P37268	FDFT1	0|0|1	1	0.33	3	0|0|0	0	0	0	0	0	-2.14	3.33	0.83
EFNB1_HEK	Q8NE86	MCU	0|1|0	1	0.33	3	0|0|0	0	0	0	0	0	-2.14	3.33	0.83
EFNB1_HEK	Q96S55-2	WRNIP1	5|8|3	16	5.33	3	7|18|9	0	0	0	0	0	-40.4	0.47	0.83
EFNB1_HEK	Q8N5L8	RPP25L	1|2|2	5	1.67	3	11|11|4	0	0	0	0	0	-34.94	0.19	0.83
EFNB1_HEK	Q53T59	HS1BP3	0|0|1	1	0.33	3	1|0|1	0	0	0	0	0	-4.18	0.5	0.83
EFNB1_HEK	Q9BR76	CORO1B	3|4|4	11	3.67	3	5|7|4	0	0	0	0	0	-16.47	0.69	0.83
EFNB1_HEK	A0A096LP25	AAK1	0|0|1	1	0.33	3	3|4|13	0	0	0	0	0	-29.24	0.05	0.83
EFNB1_HEK	Q6UX04	CWC27	2|5|1	8	2.67	3	3|8|4	0	0	0	0	0	-19.36	0.53	0.83
EFNB1_HEK	P49721	PSMB2	1|1|1	3	1	3	0|1|1	0	0	0	0	0	-2.57	1.5	0.83
EFNB1_HEK	Q9ULR0-1	ISY1	4|2|5	11	3.67	3	29|32|47	0	0	0	0	0	-151.31	0.1	0.83
EFNB1_HEK	Q12899	TRIM26	0|1|0	1	0.33	3	2|3|0	0	0	0	0	0	-8.06	0.2	0.83
EFNB1_HEK	P09132	SRP19	0|0|1	1	0.33	3	0|3|0	0	0	0	0	0	-4.73	0.33	0.83
EFNB1_HEK	P05109	S100A8	0|1|2	3	1	3	3|3|1	0	0	0	0	0	-10.86	0.43	0.83
EFNB1_HEK	Q5T5C7	SARS	1|3|3	7	2.33	3	2|6|6	0	0	0	0	0	-18.1	0.5	0.83
EFNB1_HEK	O60828	PQBP1	1|2|0	3	1	3	2|5|7	0	0	0	0	0	-20.98	0.21	0.83
EFNB1_HEK	O60826	CCDC22	1|0|1	2	0.67	3	1|3|0	0	0	0	0	0	-6.54	0.5	0.83
EFNB1_HEK	Q9Y2Q5	LAMTOR2	0|1|0	1	0.33	3	0|2|0	0	0	0	0	0	-4.31	0.5	0.83
EFNB1_HEK	E9PNU3	ILDR2	0|0|1	1	0.33	3	0|0|0	0	0	0	0	0	-2.14	3.33	0.83
EFNB1_HEK	Q8ND82-DECOY	ZNF280C	0|1|0	1	0.33	3	0|2|0	0	0	0	0	0	-4.31	0.5	0.83
EFNB1_HEK	O15294	OGT	0|2|0	2	0.67	3	2|6|0	0	0	0	0	0	-11.94	0.25	0.83
EFNB1_HEK	O95163	IKBKAP	0|0|1	1	0.33	3	4|0|2	0	0	0	0	0	-9.13	0.17	0.83
EFNB1_HEK	Q6FI81	CIAPIN1	0|0|1	1	0.33	3	1|2|11	0	0	0	0	0	-20.3	0.07	0.83
EFNB1_HEK	Q9NXV6	CDKN2AIP	0|3|1	4	1.33	3	3|3|3	0	0	0	0	0	-13.68	0.44	0.83
EFNB1_HEK	A5YKK6	CNOT1	1|4|0	5	1.67	3	13|15|4	0	0	0	0	0	-47.14	0.16	0.83
EFNB1_HEK	P13639	EEF2	4|13|11	28	9.33	3	14|29|50	0	0	0	0	0	-121.28	0.3	0.83
EFNB1_HEK	Q96CW5	TUBGCP3	0|1|0	1	0.33	3	0|0|1	0	0	0	0	0	-2.95	1	0.83
EFNB1_HEK	A0A5F9ZHM4	A0A5F9ZHM4	3|8|9	20	6.67	3	8|13|8	0	0	0	0	0	-33.9	0.69	0.83
EFNB1_HEK	Q9H1E3	NUCKS1	0|7|4	11	3.67	3	5|7|10	0	0	0	0	0	-32.77	0.5	0.83
EFNB1_HEK	Q53LP3	SOWAHC	0|0|1	1	0.33	3	0|0|1	0	0	0	0	0	-2.95	1	0.83
EFNB1_HEK	Q16527	CSRP2	4|5|4	13	4.33	3	3|7|6	0	0	0	0	0	-14.75	0.81	0.83
EFNB1_HEK	F5GX77	TRMT112	0|1|1	2	0.67	3	1|4|1	0	0	0	0	0	-9.27	0.33	0.83
EFNB1_HEK	P55809	OXCT1	0|1|1	2	0.67	3	0|0|0	0	0	0	0	0	-2.14	6.67	0.83
EFNB1_HEK	P35269	GTF2F1	2|6|9	17	5.67	3	27|29|32	0	0	0	0	0	-122.2	0.19	0.83
EFNB1_HEK	Q5VT52	RPRD2	0|2|0	2	0.67	3	5|17|17	0	0	0	0	0	-57.42	0.05	0.83
EFNB1_HEK	Q6P087	RPUSD3	0|1|1	2	0.67	3	0|2|0	0	0	0	0	0	-4.31	1	0.83
EFNB1_HEK	Q9H3G5	CPVL	3|4|5	12	4	3	6|8|3	0	0	0	0	0	-17.81	0.71	0.83
EFNB1_HEK	Q14320	FAM50A	0|2|0	2	0.67	3	3|5|7	0	0	0	0	0	-22.44	0.13	0.83
EFNB1_HEK	Q96AG4	LRRC59	0|3|0	3	1	3	0|9|2	0	0	0	0	0	-15.99	0.27	0.83
EFNB1_HEK	P11908	PRPS2	0|0|1	1	0.33	3	0|0|1	0	0	0	0	0	-2.95	1	0.83
EFNB1_HEK	A0A087WUW9	ARL15	3|5|2	10	3.33	3	6|8|3	0	0	0	0	0	-19.86	0.59	0.83
EFNB1_HEK	G3V4K3	VIPAS39	0|1|0	1	0.33	3	0|0|0	0	0	0	0	0	-2.14	3.33	0.83
EFNB1_HEK	P51858	HDGF	0|5|0	5	1.67	3	1|8|13	0	0	0	0	0	-32.1	0.23	0.83
EFNB1_HEK	Q6ULP2-6	AFTPH	1|0|0	1	0.33	3	8|18|24	0	0	0	0	0	-73.8	0.02	0.83
EFNB1_HEK	Q9NPJ6	MED4	0|0|1	1	0.33	3	1|2|3	0	0	0	0	0	-9.37	0.17	0.83
EFNB1_HEK	Q6VY07	PACS1	0|1|0	1	0.33	3	0|0|0	0	0	0	0	0	-2.14	3.33	0.83
EFNB1_HEK	Q14258	TRIM25	6|12|9	27	9	3	10|24|17	0	0	0	0	0	-56.53	0.53	0.83
EFNB1_HEK	O75695	RP2	0|1|1	2	0.67	3	0|0|0	0	0	0	0	0	-2.14	6.67	0.83
EFNB1_HEK	P46531	NOTCH1	1|0|0	1	0.33	3	0|0|0	0	0	0	0	0	-2.14	3.33	0.83
EFNB1_HEK	A0A087X2I1	PSMC6	1|5|7	13	4.33	3	8|10|4	0	0	0	0	0	-29.36	0.59	0.83
EFNB1_HEK	Q6IBS0	TWF2	0|2|0	2	0.67	3	2|4|0	0	0	0	0	0	-9.13	0.33	0.83
EFNB1_HEK	Q6P2E9	EDC4	0|5|6	11	3.67	3	4|9|7	0	0	0	0	0	-29.83	0.55	0.83
EFNB1_HEK	O75323	NIPSNAP2	1|1|0	2	0.67	3	0|1|0	0	0	0	0	0	-2.95	2	0.83
EFNB1_HEK	Q9NUQ8	ABCF3	0|1|0	1	0.33	3	2|2|0	0	0	0	0	0	-6.74	0.25	0.83
EFNB1_HEK	P20810	CAST	0|2|1	3	1	3	3|2|6	0	0	0	0	0	-16.66	0.27	0.83
EFNB1_HEK	P33176	KIF5B	8|17|13	38	12.67	3	21|32|10	0	0	0	0	0	-67.92	0.6	0.83
[truncated: 603 more rows]
