# Supplementary material for: EGFR Phosphorylates and Associates with EFNB1 to Regulate Cell Adhesion to Fibronectin
Source: Mol Cell Proteomics. 2025 Jul 4;24(8):101027. doi: 10.1016/j.mcpro.2025.101027 (PMC12345308; doi:10.1016/j.mcpro.2025.101027)
Supplement: Table S4 [file mmc4.xlsx]

## Sheet: SAINT_EfnB1_EphB3
Table S4. SAINT results for EFNB1 proximity labeling under EPHB3-stimulation
Proteins with a BFDR ≤0.01 (1%) are considered true interactors and are marked in green.
Bait is the miniTurbo fusion protein: in this case the bait is EFNB1-miniTurbo, 20 min biotinilation, 20min stimulation with cells overexpressing EPHB3
Prey colum contains the UNIPROT accesion number of the identified proteins.
PreyGene colum contains the gene name of the identified proteins
BFDR colum contains the bayesan false discovery rate values.
Bait	Prey	PreyGene	Spec	SpecSum	AvgSpec	NumReplicates	ctrlCounts	AvgP	MaxP	TopoAvgP	TopoMaxP	SaintScore	logOddsScore	FoldChange	BFDR	boosted_by
EFNB1_EPHB3	A0A6I8PRM6	ADGRL2	22|18|22	62	20.67	3	2|1|0	1	1	1	1	1	17.94	20.67	0
EFNB1_EPHB3	Q9H4G0-2	EPB41L1	6|5|7	18	6	3	0|0|0	1	1	1	1	1	6.91	60	0
EFNB1_EPHB3	Q13136	PPFIA1	9|4|4	17	5.67	3	0|0|0	1	1	1	1	1	5.23	56.67	0
EFNB1_EPHB3	Q8N4S9	MARVELD2	8|10|5	23	7.67	3	0|0|0	1	1	1	1	1	6.91	76.67	0
EFNB1_EPHB3	P04920	SLC4A2	9|9|7	25	8.33	3	0|0|1	1	1	1	1	1	12.82	25	0
EFNB1_EPHB3	Q9ULF5	SLC39A10	12|11|6	29	9.67	3	0|0|0	1	1	1	1	1	8.55	96.67	0
EFNB1_EPHB3	P54753	EPHB3	51|25|27	103	34.33	3	0|0|0	1	1	1	1	1	37.18	343.33	0
EFNB1_EPHB3	Q04721	NOTCH2	17|5|5	27	9	3	0|0|0	1	1	1	1	1	6.91	90	0
EFNB1_EPHB3	P61769	B2M	5|7|5	17	5.67	3	1|0|0	1	1	1	1	1	6.89	17	0
EFNB1_EPHB3	X6RAB3	USP6NL	15|18|13	46	15.33	3	0|0|2	1	1	1	1	1	6	23	0
EFNB1_EPHB3	O60716-5	CTNND1	20|17|15	52	17.33	3	0|3|2	1	1	1	1	1	8.24	10.4	0
EFNB1_EPHB3	Q9UIW2	PLXNA1	7|5|5	17	5.67	3	0|0|0	1	1	1	1	1	6.91	56.67	0
EFNB1_EPHB3	Q9P273	TENM3	5|6|7	18	6	3	0|0|0	1	1	1	1	1	6.91	60	0
EFNB1_EPHB3	Q9Y6M7-13	SLC4A7	21|19|16	56	18.67	3	0|0|0	1	1	1	1	1	23.92	186.67	0
EFNB1_EPHB3	P43121	MCAM	8|6|4	18	6	3	0|0|0	1	1	1	1	1	5.23	60	0
EFNB1_EPHB3	Q8IUW5	RELL1	6|10|4	20	6.67	3	0|0|0	1	1	1	1	1	5.23	66.67	0
EFNB1_EPHB3	Q9Y2J2-2	EPB41L3	47|33|31	111	37	3	5|8|6	1	1	1	1	1	14.63	5.84	0
EFNB1_EPHB3	Q9UQB8	BAIAP2	29|19|27	75	25	3	1|3|4	1	1	1	1	1	11.66	9.38	0
EFNB1_EPHB3	P27986	PIK3R1	20|5|4	29	9.67	3	0|0|0	1	1	1	1	1	5.23	96.67	0
EFNB1_EPHB3	P52799	EFNB2	29|30|17	76	25.33	3	0|0|0	1	1	1	1	1	25.4	253.33	0
EFNB1_EPHB3	Q86X29	LSR	12|10|8	30	10	3	0|0|1	1	1	1	1	1	16	30	0
EFNB1_EPHB3	Q9C0B5	ZDHHC5	5|12|9	26	8.67	3	0|1|0	1	1	1	1	1	6.89	26	0
EFNB1_EPHB3	Q92859	NEO1	13|9|10	32	10.67	3	0|0|1	1	1	1	1	1	19.3	32	0
EFNB1_EPHB3	P98172	EFNB1	56|45|44	145	48.33	3	0|1|0	1	1	1	1	1	170.26	145	0
EFNB1_EPHB3	P05556	ITGB1	8|9|5	22	7.33	3	0|0|0	1	1	1	1	1	6.91	73.33	0
EFNB1_EPHB3	O60245	PCDH7	16|12|15	43	14.33	3	0|0|0	1	1	1	1	1	17.9	143.33	0
EFNB1_EPHB3	Q9H329-2	EPB41L4B	7|10|7	24	8	3	0|1|0	1	1	1	1	1	12.82	24	0
EFNB1_EPHB3	E9PHY5	EPB41L2	70|57|41	168	56	3	0|0|0	1	1	1	1	1	60.34	560	0
EFNB1_EPHB3	Q13480-2	GAB1	20|22|14	56	18.67	3	0|0|2	1	1	1	1	1	6.62	28	0
EFNB1_EPHB3	Q92692	NECTIN2	17|13|13	43	14.33	3	0|0|2	1	1	1	1	1	6	21.5	0
EFNB1_EPHB3	H0YAH0	PCDH7	14|9|12	35	11.67	3	0|0|0	1	1	1	1	1	13.3	116.67	0
EFNB1_EPHB3	Q9Y5Y0	FLVCR1	6|8|4	18	6	3	0|0|0	1	1	1	1	1	5.23	60	0
EFNB1_EPHB3	Q8NFZ8	CADM4	9|7|4	20	6.67	3	0|0|0	1	1	1	1	1	5.23	66.67	0
EFNB1_EPHB3	A0A0G2JMZ8	OCLN	16|12|12	40	13.33	3	1|1|1	1	1	1	1	1	9.65	13.33	0
EFNB1_EPHB3	Q8IZ21	PHACTR4	13|26|11	50	16.67	3	1|1|3	1	1	1	1	1	5.53	10	0
EFNB1_EPHB3	Q01974	ROR2	5|3|4	12	4	3	0|0|0	0.99	1	0.99	1	0.99	3.49	40	0
EFNB1_EPHB3	A0A1W2PS24	HLA-A	7|5|3	15	5	3	0|0|0	0.99	1	0.99	1	0.99	3.49	50	0
EFNB1_EPHB3	O95297	MPZL1	7|3|5	15	5	3	0|0|0	0.99	1	0.99	1	0.99	3.49	50	0
EFNB1_EPHB3	Q8TAB3	PCDH19	4|12|3	19	6.33	3	0|0|0	0.99	1	0.99	1	0.99	3.49	63.33	0
EFNB1_EPHB3	A0A1B0GTW6	EPB41L1	5|3|6	14	4.67	3	0|0|0	0.99	1	0.99	1	0.99	3.49	46.67	0
EFNB1_EPHB3	Q9BYG5	PARD6B	8|4|3	15	5	3	0|0|0	0.99	1	0.99	1	0.99	3.49	50	0
EFNB1_EPHB3	A0A087X295	WDR6	25|14|18	57	19	3	0|4|2	0.99	1	0.99	1	0.99	3.45	9.5	0
EFNB1_EPHB3	Q9UHR4	BAIAP2L1	21|6|21	48	16	3	0|1|1	0.99	1	0.99	1	0.99	3.24	24	0
EFNB1_EPHB3	O15031	PLXNB2	3|4|4	11	3.67	3	0|0|0	0.99	0.99	0.99	0.99	0.99	3.49	36.67	0
EFNB1_EPHB3	Q5VUB5	FAM171A1	5|3|4	12	4	3	0|0|0	0.99	1	0.99	1	0.99	3.49	40	0
EFNB1_EPHB3	Q6P9H4	CNKSR3	4|5|5	14	4.67	3	0|0|1	0.99	1	0.99	1	0.99	4.18	14	0
EFNB1_EPHB3	Q96G01	BICD1	8|6|3	17	5.67	3	0|0|0	0.99	1	0.99	1	0.99	3.49	56.67	0
EFNB1_EPHB3	Q15334	LLGL1	3|4|3	10	3.33	3	0|0|0	0.98	0.99	0.98	0.99	0.98	3.49	33.33	0
EFNB1_EPHB3	P35611	ADD1	27|27|17	71	23.67	3	1|5|6	0.98	1	0.98	1	0.98	2.89	5.92	0
EFNB1_EPHB3	Q13433	SLC39A6	8|3|3	14	4.67	3	0|0|0	0.98	1	0.98	1	0.98	3.49	46.67	0
EFNB1_EPHB3	P11171	EPB41	38|37|24	99	33	3	0|7|7	0.97	1	0.97	1	0.97	2.26	7.07	0
EFNB1_EPHB3	Q13813	SPTAN1	58|13|13	84	28	3	1|5|2	0.96	1	0.96	1	0.96	2.81	10.5	0
EFNB1_EPHB3	Q7Z2K8	GPRIN1	32|46|27	105	35	3	0|0|8	0.96	0.99	0.96	0.99	0.96	2.45	13.12	0.01
EFNB1_EPHB3	Q15464	SHB	8|10|3	21	7	3	0|0|1	0.95	1	0.95	1	0.95	1.69	21	0.01
EFNB1_EPHB3	P19022	CDH2	7|6|3	16	5.33	3	0|1|0	0.95	1	0.95	1	0.95	1.69	16	0.01
EFNB1_EPHB3	A0A0A0MQU6	SEMA6A	2|5|3	10	3.33	3	0|0|0	0.94	1	0.94	1	0.94	1.65	33.33	0.01
EFNB1_EPHB3	Q8N4C8	MINK1	29|11|21	61	20.33	3	0|3|4	0.94	1	0.94	1	0.94	1.48	8.71	0.01
EFNB1_EPHB3	Q9Y6M5	SLC30A1	4|4|2	10	3.33	3	0|0|0	0.94	0.99	0.94	0.99	0.94	1.65	33.33	0.01
EFNB1_EPHB3	Q12923-3	PTPN13	12|3|2	17	5.67	3	0|0|0	0.94	1	0.94	1	0.94	1.65	56.67	0.01
EFNB1_EPHB3	Q02487	DSC2	5|3|2	10	3.33	3	0|0|0	0.94	1	0.94	1	0.94	1.65	33.33	0.01
EFNB1_EPHB3	Q96J84-2	KIRREL	3|3|2	8	2.67	3	0|0|0	0.93	0.97	0.93	0.97	0.93	1.65	26.67	0.01
EFNB1_EPHB3	A0A088AWN2	WDR20	4|2|3	9	3	3	0|0|0	0.93	0.99	0.93	0.99	0.93	1.65	30	0.01
EFNB1_EPHB3	Q5VT25-2	CDC42BPA	4|3|2	9	3	3	0|0|0	0.93	0.99	0.93	0.99	0.93	1.65	30	0.01
EFNB1_EPHB3	O43491	EPB41L2	76|68|48	192	64	3	6|17|18	0.92	1	0.92	1	0.92	1.16	4.68	0.02
EFNB1_EPHB3	Q9UKE5	TNIK	26|16|22	64	21.33	3	1|3|7	0.92	1	0.92	1	0.92	1.36	5.82	0.02
EFNB1_EPHB3	Q99618	CDCA3	15|21|13	49	16.33	3	1|5|5	0.91	1	0.91	1	0.91	1.25	4.45	0.02
EFNB1_EPHB3	A8MVW0	FAM171A2	3|7|3	13	4.33	3	0|0|1	0.9	1	0.9	1	0.9	1.69	13	0.02
EFNB1_EPHB3	E9PC69	MARK2	11|6|6	23	7.67	3	0|2|2	0.9	1	0.9	1	0.9	1.7	5.75	0.02
EFNB1_EPHB3	P55196-3	AFDN	51|39|31	121	40.33	3	0|13|0	0.9	0.96	0.9	0.96	0.9	1.58	9.31	0.02
EFNB1_EPHB3	Q8TAA9-2	VANGL1	4|2|2	8	2.67	3	0|0|0	0.89	0.99	0.89	0.99	0.89	1.65	26.67	0.02
EFNB1_EPHB3	P29317	EPHA2	3|2|2	7	2.33	3	0|0|0	0.88	0.97	0.88	0.97	0.88	1.65	23.33	0.02
EFNB1_EPHB3	Q8NFX7	STXBP6	2|2|3	7	2.33	3	0|0|0	0.88	0.97	0.88	0.97	0.88	1.65	23.33	0.02
EFNB1_EPHB3	Q96AC1-3	FERMT2	24|7|13	44	14.67	3	0|2|3	0.88	1	0.88	1	0.88	0.58	8.8	0.03
EFNB1_EPHB3	E7EMK3	FLOT2	10|9|10	29	9.67	3	0|3|3	0.87	0.9	0.87	0.9	0.87	1.38	4.83	0.03
EFNB1_EPHB3	A0A2R8YE63	A0A2R8YE63	8|6|6	20	6.67	3	0|0|2	0.85	0.94	0.85	0.94	0.85	1.41	10	0.03
EFNB1_EPHB3	Q9UPQ3	AGAP1	2|2|2	6	2	3	0|0|0	0.84	0.84	0.84	0.84	0.84	1.65	20	0.03
EFNB1_EPHB3	Q9UEY8-2	ADD3	14|11|6	31	10.33	3	0|1|3	0.83	1	0.83	1	0.83	0.03	7.75	0.03
EFNB1_EPHB3	Q9HAU0-4	PLEKHA5	11|10|6	27	9	3	0|3|1	0.81	0.97	0.81	0.97	0.81	0.03	6.75	0.03
EFNB1_EPHB3	Q9Y6W5	WASF2	7|6|2	15	5	3	0|0|1	0.79	1	0.79	1	0.79	-0.5	15	0.04
EFNB1_EPHB3	P61764	STXBP1	7|5|2	14	4.67	3	0|0|1	0.79	1	0.79	1	0.79	-0.5	14	0.04
EFNB1_EPHB3	P23634	ATP2B4	13|2|8	23	7.67	3	0|1|0	0.79	1	0.79	1	0.79	-0.5	23	0.04
EFNB1_EPHB3	O43639	NCK2	5|2|6	13	4.33	3	0|1|0	0.79	1	0.79	1	0.79	-0.5	13	0.04
EFNB1_EPHB3	P26232-2	CTNNA2	13|13|5	31	10.33	3	1|0|3	0.77	0.99	0.77	0.99	0.77	-0.74	7.75	0.04
EFNB1_EPHB3	B7ZM87	SRGAP2	17|12|7	36	12	3	0|1|4	0.77	0.98	0.77	0.98	0.77	-0.27	7.2	0.05
EFNB1_EPHB3	Q8TAF3	WDR48	21|8|9	38	12.67	3	0|4|0	0.76	0.99	0.76	0.99	0.76	0.41	9.5	0.05
EFNB1_EPHB3	Q9HCM4	EPB41L5	5|2|3	10	3.33	3	0|1|0	0.74	1	0.74	1	0.74	-0.5	10	0.05
EFNB1_EPHB3	Q12955	ANK3	18|12|6	36	12	3	0|1|4	0.72	0.99	0.72	0.99	0.72	-0.87	7.2	0.05
EFNB1_EPHB3	P49006	MARCKSL1	7|16|4	27	9	3	2|0|2	0.72	1	0.72	1	0.72	-1.39	6.75	0.06
EFNB1_EPHB3	P27448	MARK3	6|9|7	22	7.33	3	0|1|3	0.7	0.9	0.7	0.9	0.7	0.03	5.5	0.06
EFNB1_EPHB3	Q86YQ8	CPNE8	12|3|10	25	8.33	3	1|1|2	0.68	1	0.68	1	0.68	-2.85	6.25	0.06
EFNB1_EPHB3	O95819-5	MAP4K4	21|7|15	43	14.33	3	0|4|4	0.68	1	0.68	1	0.68	-2.42	5.38	0.06
EFNB1_EPHB3	Q14126	DSG2	14|17|13	44	14.67	3	0|1|7	0.67	0.78	0.67	0.78	0.67	0.37	5.5	0.07
EFNB1_EPHB3	O14745	SLC9A3R1	4|9|5	18	6	3	0|1|2	0.67	1	0.67	1	0.67	-0.54	6	0.07
EFNB1_EPHB3	Q9Y2A7	NCKAP1	27|13|28	68	22.67	3	2|9|3	0.67	0.98	0.67	0.98	0.67	-2.58	4.86	0.07
EFNB1_EPHB3	Q14644	RASA3	15|0|7	22	7.33	3	0|0|0	0.67	1	0.67	1	0.67	-2.89	73.33	0.08
EFNB1_EPHB3	Q9NYB9-2	ABI2	3|5|0	8	2.67	3	0|0|0	0.66	1	0.66	1	0.66	-2.89	26.67	0.08
EFNB1_EPHB3	Q9UET6	FTSJ1	5|3|1	9	3	3	0|0|0	0.66	1	0.66	1	0.66	-0.39	30	0.08
EFNB1_EPHB3	P62068	USP46	4|0|4	8	2.67	3	0|0|0	0.66	0.99	0.66	0.99	0.66	-2.89	26.67	0.08
EFNB1_EPHB3	Q9P206-2	KIAA1522	3|13|1	17	5.67	3	0|0|0	0.66	1	0.66	1	0.66	-0.39	56.67	0.08
EFNB1_EPHB3	O14908	GIPC1	5|3|1	9	3	3	0|0|0	0.66	1	0.66	1	0.66	-0.39	30	0.08
EFNB1_EPHB3	Q9ULP9	TBC1D24	5|0|3	8	2.67	3	0|0|0	0.66	1	0.66	1	0.66	-2.89	26.67	0.08
EFNB1_EPHB3	Q8IYB1	MB21D2	30|30|39	99	33	3	4|9|14	0.66	0.99	0.66	0.99	0.66	-0.05	3.67	0.09
EFNB1_EPHB3	P55011	SLC12A2	10|6|6	22	7.33	3	0|1|3	0.66	0.95	0.66	0.95	0.66	0.03	5.5	0.1
EFNB1_EPHB3	Q9BYI3-3	FAM126A	3|1|4	8	2.67	3	0|0|0	0.66	0.99	0.66	0.99	0.66	-0.39	26.67	0.1
EFNB1_EPHB3	O00186	STXBP3	13|3|4	20	6.67	3	1|1|0	0.65	1	0.65	1	0.65	-0.73	10	0.1
EFNB1_EPHB3	P35221	CTNNA1	25|26|11	62	20.67	3	1|6|9	0.62	0.94	0.62	0.94	0.62	-6.07	3.88	0.1
EFNB1_EPHB3	Q9H3Q1	CDC42EP4	2|7|1	10	3.33	3	0|0|0	0.61	1	0.61	1	0.61	-0.39	33.33	0.11
EFNB1_EPHB3	Q9HB21	PLEKHA1	1|5|3	9	3	3	0|0|1	0.61	1	0.61	1	0.61	-2.3	9	0.11
EFNB1_EPHB3	Q15599	SLC9A3R2	2|6|1	9	3	3	0|0|0	0.61	1	0.61	1	0.61	-0.39	30	0.11
EFNB1_EPHB3	J3QRU1	YES1	11|1|2	14	4.67	3	0|0|0	0.61	1	0.61	1	0.61	-0.39	46.67	0.11
EFNB1_EPHB3	Q8N6S4	ANKRD13C	2|1|3	6	2	3	0|0|0	0.6	0.97	0.6	0.97	0.6	-0.39	20	0.12
EFNB1_EPHB3	P35613	BSG	3|1|2	6	2	3	0|0|0	0.6	0.97	0.6	0.97	0.6	-0.39	20	0.12
EFNB1_EPHB3	Q4KMG0	CDON	3|1|2	6	2	3	0|0|0	0.6	0.97	0.6	0.97	0.6	-0.39	20	0.12
EFNB1_EPHB3	Q9UHN6	TMEM2	3|1|2	6	2	3	0|0|0	0.6	0.97	0.6	0.97	0.6	-0.39	20	0.12
EFNB1_EPHB3	Q9P0V3	SH3BP4	3|1|2	6	2	3	0|0|0	0.6	0.97	0.6	0.97	0.6	-0.39	20	0.12
EFNB1_EPHB3	O94910	ADGRL1	2|1|3	6	2	3	0|0|0	0.6	0.97	0.6	0.97	0.6	-0.39	20	0.12
EFNB1_EPHB3	O43301	HSPA12A	3|1|2	6	2	3	0|0|0	0.6	0.97	0.6	0.97	0.6	-0.39	20	0.12
EFNB1_EPHB3	Q9BX67	JAM3	2|2|4	8	2.67	3	1|0|0	0.58	0.98	0.58	0.98	0.58	-0.5	8	0.13
EFNB1_EPHB3	P78310	CXADR	2|4|2	8	2.67	3	0|0|1	0.58	0.98	0.58	0.98	0.58	-0.5	8	0.13
EFNB1_EPHB3	P62491	RAB11A	2|0|2	4	1.33	3	0|0|0	0.56	0.84	0.56	0.84	0.56	-2.89	13.33	0.14
EFNB1_EPHB3	P20020-1	ATP2B1	7|4|4	15	5	3	0|2|1	0.56	0.95	0.56	0.95	0.56	-0.54	5	0.14
EFNB1_EPHB3	Q9HC56	PCDH9	1|2|2	5	1.67	3	0|0|0	0.56	0.84	0.56	0.84	0.56	-0.39	16.67	0.14
EFNB1_EPHB3	Q8N9U0	TC2N	0|2|2	4	1.33	3	0|0|0	0.56	0.84	0.56	0.84	0.56	-2.89	13.33	0.14
EFNB1_EPHB3	Q9Y5S2	CDC42BPB	2|1|2	5	1.67	3	0|0|0	0.56	0.84	0.56	0.84	0.56	-0.39	16.67	0.14
EFNB1_EPHB3	Q92558	WASF1	2|2|0	4	1.33	3	0|0|0	0.56	0.84	0.56	0.84	0.56	-2.89	13.33	0.14
EFNB1_EPHB3	Q6P995	FAM171B	1|2|2	5	1.67	3	0|0|0	0.56	0.84	0.56	0.84	0.56	-0.39	16.67	0.14
EFNB1_EPHB3	E9PFD7	EGFR	2|2|1	5	1.67	3	0|0|0	0.56	0.84	0.56	0.84	0.56	-0.39	16.67	0.14
EFNB1_EPHB3	Q96QD8	SLC38A2	2|1|2	5	1.67	3	0|0|0	0.56	0.84	0.56	0.84	0.56	-0.39	16.67	0.14
EFNB1_EPHB3	Q86TV6	TTC7B	2|0|2	4	1.33	3	0|0|0	0.56	0.84	0.56	0.84	0.56	-2.89	13.33	0.14
EFNB1_EPHB3	P17301	ITGA2	1|2|2	5	1.67	3	0|0|0	0.56	0.84	0.56	0.84	0.56	-0.39	16.67	0.14
EFNB1_EPHB3	Q5T0W9	FAM83B	14|18|6	38	12.67	3	1|2|7	0.5	0.87	0.5	0.87	0.5	-5.35	3.8	0.16
EFNB1_EPHB3	Q7Z2W4	ZC3HAV1	11|13|15	39	13	3	0|1|8	0.49	0.62	0.49	0.62	0.49	-0.64	4.33	0.17
EFNB1_EPHB3	Q01082	SPTBN1	43|9|11	63	21	3	3|6|1	0.49	1	0.49	1	0.49	-2.28	6.3	0.17
EFNB1_EPHB3	Q9HD26-2	GOPC	13|15|8	36	12	3	3|5|5	0.48	0.92	0.48	0.92	0.48	-6.28	2.77	0.17
EFNB1_EPHB3	Q96RT1-3	ERBIN	18|20|15	53	17.67	3	0|2|11	0.47	0.62	0.47	0.62	0.47	-1	4.08	0.17
EFNB1_EPHB3	P42356	PI4KA	5|2|1	8	2.67	3	0|1|0	0.46	1	0.46	1	0.46	-2.3	8	0.18
EFNB1_EPHB3	P16333	NCK1	4|0|2	6	2	3	0|1|0	0.45	0.98	0.45	0.98	0.45	-3.7	6	0.18
EFNB1_EPHB3	O00161	SNAP23	10|4|3	17	5.67	3	0|0|3	0.45	0.88	0.45	0.88	0.45	-1.52	5.67	0.18
EFNB1_EPHB3	Q6DKI1	RPL7L1	2|0|4	6	2	3	1|0|0	0.45	0.98	0.45	0.98	0.45	-3.7	6	0.18
EFNB1_EPHB3	Q9H6F5	CCDC86	4|2|0	6	2	3	0|0|1	0.45	0.98	0.45	0.98	0.45	-3.7	6	0.18
EFNB1_EPHB3	A0A087WYF7	APOOL	2|1|3	6	2	3	0|0|1	0.41	0.84	0.41	0.84	0.41	-2.3	6	0.19
EFNB1_EPHB3	Q6ZVF9	GPRIN3	2|3|0	5	1.67	3	0|0|1	0.41	0.84	0.41	0.84	0.41	-3.7	5	0.19
EFNB1_EPHB3	Q9P0K7-2	RAI14	4|6|1	11	3.67	3	0|1|2	0.41	0.86	0.41	0.86	0.41	-4.52	3.67	0.19
EFNB1_EPHB3	P54709	ATP1B3	2|1|3	6	2	3	0|0|1	0.41	0.84	0.41	0.84	0.41	-2.3	6	0.19
EFNB1_EPHB3	E9PG19	FCHSD2	9|4|2	15	5	3	0|3|0	0.4	0.82	0.4	0.82	0.4	-2.56	5	0.2
EFNB1_EPHB3	O00459	PIK3R2	9|2|3	14	4.67	3	0|0|3	0.36	0.82	0.36	0.82	0.36	-2.56	4.67	0.2
EFNB1_EPHB3	F5GZS6	SLC3A2	11|6|3	20	6.67	3	2|3|2	0.36	0.97	0.36	0.97	0.36	-6.32	2.86	0.21
EFNB1_EPHB3	Q8IZP0-4	ABI1	4|8|0	12	4	3	0|0|3	0.35	0.75	0.35	0.75	0.35	-5.48	4	0.21
EFNB1_EPHB3	P26038	MSN	8|0|4	12	4	3	3|0|0	0.35	0.75	0.35	0.75	0.35	-5.48	4	0.21
EFNB1_EPHB3	Q96HP0	DOCK6	7|1|2	10	3.33	3	0|2|0	0.35	0.89	0.35	0.89	0.35	-3.02	5	0.22
EFNB1_EPHB3	P35240-2	NF2	19|9|9	37	12.33	3	2|7|3	0.34	0.99	0.34	0.99	0.34	-4.14	3.08	0.22
EFNB1_EPHB3	Q13509	TUBB3	0|0|36	36	12	3	0|0|0	0.33	1	0.33	1	0.33	-2.89	120	0.22
EFNB1_EPHB3	A0A2R8Y6D0	A0A2R8Y6D0	0|0|14	14	4.67	3	0|0|0	0.33	1	0.33	1	0.33	-2.89	46.67	0.22
EFNB1_EPHB3	O94804	STK10	1|6|0	7	2.33	3	0|0|1	0.33	1	0.33	1	0.33	-3.7	7	0.23
EFNB1_EPHB3	P05109	S100A8	1|1|6	8	2.67	3	0|1|0	0.33	1	0.33	1	0.33	-2.3	8	0.23
EFNB1_EPHB3	Q9H2D6	TRIOBP	7|1|1	9	3	3	0|0|0	0.33	1	0.33	1	0.33	-0.39	30	0.23
EFNB1_EPHB3	Q8WYQ5	DGCR8	6|0|0	6	2	3	0|1|0	0.33	1	0.33	1	0.33	-3.7	6	0.23
EFNB1_EPHB3	P31151	S100A7	0|0|6	6	2	3	0|0|0	0.33	1	0.33	1	0.33	-2.89	20	0.24
EFNB1_EPHB3	Q9BTT6	LRRC1	5|0|0	5	1.67	3	0|0|0	0.33	1	0.33	1	0.33	-2.89	16.67	0.24
EFNB1_EPHB3	Q9Y3B7	MRPL11	5|0|0	5	1.67	3	0|0|0	0.33	1	0.33	1	0.33	-2.89	16.67	0.24
EFNB1_EPHB3	F6TDL0	PIK3R3	6|0|0	6	2	3	0|0|0	0.33	1	0.33	1	0.33	-2.89	20	0.24
EFNB1_EPHB3	A0A494BZV2	A0A494BZV2	5|0|0	5	1.67	3	0|0|0	0.33	1	0.33	1	0.33	-2.89	16.67	0.24
EFNB1_EPHB3	O15020	SPTBN2	5|0|0	5	1.67	3	0|0|0	0.33	1	0.33	1	0.33	-2.89	16.67	0.24
EFNB1_EPHB3	Q9BTD8-4	RBM42	5|0|0	5	1.67	3	0|1|0	0.33	1	0.33	1	0.33	-3.7	5	0.25
EFNB1_EPHB3	Q8N9T8	KRI1	5|0|0	5	1.67	3	0|1|0	0.33	1	0.33	1	0.33	-3.7	5	0.25
EFNB1_EPHB3	O95425-DECOY	SVIL	1|5|0	6	2	3	0|1|0	0.33	1	0.33	1	0.33	-3.7	6	0.25
EFNB1_EPHB3	A0A1B0GTN9	PLEKHA7	1|5|1	7	2.33	3	1|0|0	0.33	1	0.33	1	0.33	-2.3	7	0.25
EFNB1_EPHB3	P06702	S100A9	1|0|8	9	3	3	1|0|1	0.33	1	0.33	1	0.33	-4.93	4.5	0.26
EFNB1_EPHB3	P23229	ITGA6	4|1|1	6	2	3	0|0|0	0.33	0.99	0.33	0.99	0.33	-0.39	20	0.27
EFNB1_EPHB3	H3BQZ7	HNRNPUL2-BSCL2	4|0|0	4	1.33	3	0|0|0	0.33	0.99	0.33	0.99	0.33	-2.89	13.33	0.27
EFNB1_EPHB3	Q02153	GUCY1B3	4|0|1	5	1.67	3	0|0|0	0.33	0.99	0.33	0.99	0.33	-2.89	16.67	0.27
EFNB1_EPHB3	Q9UKG1	APPL1	4|0|0	4	1.33	3	0|0|0	0.33	0.99	0.33	0.99	0.33	-2.89	13.33	0.27
EFNB1_EPHB3	P41743	PRKCI	4|0|1	5	1.67	3	0|0|0	0.33	0.99	0.33	0.99	0.33	-2.89	16.67	0.27
EFNB1_EPHB3	P78316	NOP14	4|0|0	4	1.33	3	0|1|0	0.33	0.98	0.33	0.98	0.33	-3.7	4	0.28
EFNB1_EPHB3	Q9BWE0-4	REPIN1	4|0|0	4	1.33	3	0|1|0	0.33	0.98	0.33	0.98	0.33	-3.7	4	0.28
EFNB1_EPHB3	P56545-2	CTBP2	4|1|0	5	1.67	3	0|1|0	0.33	0.98	0.33	0.98	0.33	-3.7	5	0.28
EFNB1_EPHB3	Q8IV08	PLD3	4|0|1	5	1.67	3	0|1|0	0.33	0.98	0.33	0.98	0.33	-3.7	5	0.28
EFNB1_EPHB3	Q9Y6E0-2	STK24	4|0|1	5	1.67	3	0|1|0	0.33	0.98	0.33	0.98	0.33	-3.7	5	0.28
EFNB1_EPHB3	O95104	SCAF4	4|0|0	4	1.33	3	1|0|0	0.33	0.98	0.33	0.98	0.33	-3.7	4	0.28
EFNB1_EPHB3	P31944	CASP14	0|0|4	4	1.33	3	0|1|0	0.33	0.98	0.33	0.98	0.33	-3.7	4	0.28
EFNB1_EPHB3	Q1ED39	KNOP1	0|10|0	10	3.33	3	0|0|2	0.33	0.98	0.33	0.98	0.33	-5.06	5	0.29
EFNB1_EPHB3	I3L2C7	GEMIN4	3|0|0	3	1	3	0|0|0	0.32	0.97	0.32	0.97	0.32	-2.89	10	0.3
EFNB1_EPHB3	Q9UI09	NDUFA12	3|0|1	4	1.33	3	0|0|0	0.32	0.97	0.32	0.97	0.32	-2.89	13.33	0.3
EFNB1_EPHB3	Q9NQ50	MRPL40	3|0|0	3	1	3	0|0|0	0.32	0.97	0.32	0.97	0.32	-2.89	10	0.3
EFNB1_EPHB3	Q8WU20	FRS2	3|1|1	5	1.67	3	0|0|0	0.32	0.97	0.32	0.97	0.32	-0.39	16.67	0.3
EFNB1_EPHB3	Q15696	ZRSR2	3|0|0	3	1	3	0|0|0	0.32	0.97	0.32	0.97	0.32	-2.89	10	0.3
EFNB1_EPHB3	Q86YS7-3	C2CD5	3|0|0	3	1	3	0|0|0	0.32	0.97	0.32	0.97	0.32	-2.89	10	0.3
EFNB1_EPHB3	Q9NZH0	GPRC5B	0|3|0	3	1	3	0|0|0	0.32	0.97	0.32	0.97	0.32	-2.89	10	0.3
EFNB1_EPHB3	Q9UNF0-2	PACSIN2	3|0|1	4	1.33	3	0|0|0	0.32	0.97	0.32	0.97	0.32	-2.89	13.33	0.3
EFNB1_EPHB3	Q96TA1	FAM129B	1|3|0	4	1.33	3	0|0|0	0.32	0.97	0.32	0.97	0.32	-2.89	13.33	0.3
EFNB1_EPHB3	Q5JTD0	TJAP1	3|0|0	3	1	3	0|0|0	0.32	0.97	0.32	0.97	0.32	-2.89	10	0.3
EFNB1_EPHB3	Q8TEW8	PARD3B	3|1|1	5	1.67	3	0|0|0	0.32	0.97	0.32	0.97	0.32	-0.39	16.67	0.3
EFNB1_EPHB3	Q86YF9-2	DZIP1	1|3|0	4	1.33	3	0|0|0	0.32	0.97	0.32	0.97	0.32	-2.89	13.33	0.3
EFNB1_EPHB3	Q9BYG4	PARD6G	1|3|1	5	1.67	3	0|0|0	0.32	0.97	0.32	0.97	0.32	-0.39	16.67	0.3
EFNB1_EPHB3	Q9ULJ8-3	PPP1R9A	3|0|0	3	1	3	0|0|0	0.32	0.97	0.32	0.97	0.32	-2.89	10	0.3
EFNB1_EPHB3	Q8TDN4	CABLES1	3|0|0	3	1	3	0|0|0	0.32	0.97	0.32	0.97	0.32	-2.89	10	0.3
EFNB1_EPHB3	Q86W92	PPFIBP1	3|0|0	3	1	3	0|0|0	0.32	0.97	0.32	0.97	0.32	-2.89	10	0.3
EFNB1_EPHB3	Q5SRQ6	CSNK2B	0|3|0	3	1	3	0|0|0	0.32	0.97	0.32	0.97	0.32	-2.89	10	0.3
EFNB1_EPHB3	O60503	ADCY9	0|3|0	3	1	3	0|0|0	0.32	0.97	0.32	0.97	0.32	-2.89	10	0.3
EFNB1_EPHB3	O94921	CDK14	3|1|0	4	1.33	3	0|0|0	0.32	0.97	0.32	0.97	0.32	-2.89	13.33	0.3
EFNB1_EPHB3	O95248-4	SBF1	3|1|0	4	1.33	3	0|0|0	0.32	0.97	0.32	0.97	0.32	-2.89	13.33	0.3
EFNB1_EPHB3	F8VX04	SLC38A1	3|0|0	3	1	3	0|0|0	0.32	0.97	0.32	0.97	0.32	-2.89	10	0.3
EFNB1_EPHB3	A0A0C4DFT3	DLG1	3|1|0	4	1.33	3	0|0|0	0.32	0.97	0.32	0.97	0.32	-2.89	13.33	0.3
EFNB1_EPHB3	P42336	PIK3CA	3|0|0	3	1	3	0|0|0	0.32	0.97	0.32	0.97	0.32	-2.89	10	0.3
EFNB1_EPHB3	Q9UGY1	NOL12	3|5|0	8	2.67	3	0|2|0	0.32	0.67	0.32	0.67	0.32	-5.06	4	0.34
EFNB1_EPHB3	P35612	ADD2	3|5|0	8	2.67	3	0|0|2	0.32	0.67	0.32	0.67	0.32	-5.06	4	0.34
EFNB1_EPHB3	P10155-5	TROVE2	7|0|1	8	2.67	3	1|2|0	0.32	0.95	0.32	0.95	0.32	-5.93	2.67	0.34
EFNB1_EPHB3	Q9NX58	LYAR	7|5|0	12	4	3	1|3|1	0.31	0.73	0.31	0.73	0.31	-8.84	2.4	0.34
EFNB1_EPHB3	Q15418-2	RPS6KA1	4|2|3	9	3	3	0|2|0	0.31	0.49	0.31	0.49	0.31	-1.72	4.5	0.34
EFNB1_EPHB3	P00390	GSR	10|2|2	14	4.67	3	1|4|2	0.31	0.92	0.31	0.92	0.31	-7.79	2	0.35
EFNB1_EPHB3	P40926	MDH2	6|2|1	9	3	3	1|1|1	0.3	0.86	0.3	0.86	0.3	-4.52	3	0.35
EFNB1_EPHB3	Q53HC5	KLHL26	7|0|1	8	2.67	3	0|2|0	0.3	0.89	0.3	0.89	0.3	-5.06	4	0.35
EFNB1_EPHB3	Q6PK04	CCDC137	6|2|0	8	2.67	3	1|2|0	0.3	0.86	0.3	0.86	0.3	-5.93	2.67	0.35
EFNB1_EPHB3	Q9GZR2	REXO4	5|0|0	5	1.67	3	1|1|0	0.29	0.87	0.29	0.87	0.29	-4.93	2.5	0.35
EFNB1_EPHB3	Q9NRR4	DROSHA	25|0|8	33	11	3	3|9|0	0.29	0.87	0.29	0.87	0.29	-18.07	2.75	0.35
EFNB1_EPHB3	Q00536-2	CDK16	3|0|0	3	1	3	0|0|1	0.28	0.84	0.28	0.84	0.28	-3.7	3	0.36
EFNB1_EPHB3	O43913	ORC5	3|0|1	4	1.33	3	1|0|0	0.28	0.84	0.28	0.84	0.28	-3.7	4	0.36
EFNB1_EPHB3	Q8N1G4	LRRC47	3|0|0	3	1	3	0|1|0	0.28	0.84	0.28	0.84	0.28	-3.7	3	0.36
EFNB1_EPHB3	O75955	FLOT1	3|1|0	4	1.33	3	0|1|0	0.28	0.84	0.28	0.84	0.28	-3.7	4	0.36
EFNB1_EPHB3	H0Y9X1	TMA16	3|0|0	3	1	3	0|1|0	0.28	0.84	0.28	0.84	0.28	-3.7	3	0.36
EFNB1_EPHB3	Q9BTX1	NDC1	1|3|0	4	1.33	3	0|1|0	0.28	0.84	0.28	0.84	0.28	-3.7	4	0.36
EFNB1_EPHB3	Q5T653	MRPL2	0|3|0	3	1	3	0|0|1	0.28	0.84	0.28	0.84	0.28	-3.7	3	0.36
EFNB1_EPHB3	P38117-2	ETFB	3|0|0	3	1	3	0|0|1	0.28	0.84	0.28	0.84	0.28	-3.7	3	0.36
EFNB1_EPHB3	Q5JVF3-2	PCID2	3|0|1	4	1.33	3	0|1|0	0.28	0.84	0.28	0.84	0.28	-3.7	4	0.36
EFNB1_EPHB3	Q15438	CYTH1	3|0|0	3	1	3	0|1|0	0.28	0.84	0.28	0.84	0.28	-3.7	3	0.36
EFNB1_EPHB3	Q9UDW3	ZMAT5	3|0|0	3	1	3	0|1|0	0.28	0.84	0.28	0.84	0.28	-3.7	3	0.36
EFNB1_EPHB3	P49757	NUMB	3|0|1	4	1.33	3	0|0|1	0.28	0.84	0.28	0.84	0.28	-3.7	4	0.36
EFNB1_EPHB3	P60880	SNAP25	2|0|0	2	0.67	3	0|0|0	0.28	0.84	0.28	0.84	0.28	-2.89	6.67	0.38
EFNB1_EPHB3	Q96EL3	MRPL53	0|1|2	3	1	3	0|0|0	0.28	0.84	0.28	0.84	0.28	-2.89	10	0.38
EFNB1_EPHB3	Q15768	EFNB3	1|0|2	3	1	3	0|0|0	0.28	0.84	0.28	0.84	0.28	-2.89	10	0.38
EFNB1_EPHB3	P04049-2	RAF1	2|0|0	2	0.67	3	0|0|0	0.28	0.84	0.28	0.84	0.28	-2.89	6.67	0.38
EFNB1_EPHB3	Q08752	PPID	2|0|0	2	0.67	3	0|0|0	0.28	0.84	0.28	0.84	0.28	-2.89	6.67	0.38
EFNB1_EPHB3	Q8N2E2	VWDE	0|0|2	2	0.67	3	0|0|0	0.28	0.84	0.28	0.84	0.28	-2.89	6.67	0.38
EFNB1_EPHB3	Q9NRX2	MRPL17	2|0|0	2	0.67	3	0|0|0	0.28	0.84	0.28	0.84	0.28	-2.89	6.67	0.38
EFNB1_EPHB3	P52926	HMGA2	2|0|0	2	0.67	3	0|0|0	0.28	0.84	0.28	0.84	0.28	-2.89	6.67	0.38
EFNB1_EPHB3	Q9NVV4	MTPAP	2|0|0	2	0.67	3	0|0|0	0.28	0.84	0.28	0.84	0.28	-2.89	6.67	0.38
EFNB1_EPHB3	O95503	CBX6	2|0|0	2	0.67	3	0|0|0	0.28	0.84	0.28	0.84	0.28	-2.89	6.67	0.38
EFNB1_EPHB3	Q99538	LGMN	2|0|0	2	0.67	3	0|0|0	0.28	0.84	0.28	0.84	0.28	-2.89	6.67	0.38
EFNB1_EPHB3	P80723	BASP1	2|1|0	3	1	3	0|0|0	0.28	0.84	0.28	0.84	0.28	-2.89	10	0.38
EFNB1_EPHB3	Q99943	AGPAT1	2|0|1	3	1	3	0|0|0	0.28	0.84	0.28	0.84	0.28	-2.89	10	0.38
EFNB1_EPHB3	Q9H246	C1ORF21	2|1|1	4	1.33	3	0|0|0	0.28	0.84	0.28	0.84	0.28	-0.39	13.33	0.38
EFNB1_EPHB3	Q9Y6M4-4	CSNK1G3	2|0|0	2	0.67	3	0|0|0	0.28	0.84	0.28	0.84	0.28	-2.89	6.67	0.38
EFNB1_EPHB3	O14775	GNB5	0|0|2	2	0.67	3	0|0|0	0.28	0.84	0.28	0.84	0.28	-2.89	6.67	0.38
EFNB1_EPHB3	Q04656-3	ATP7A	2|0|0	2	0.67	3	0|0|0	0.28	0.84	0.28	0.84	0.28	-2.89	6.67	0.38
EFNB1_EPHB3	H7C469	H7C469	0|0|2	2	0.67	3	0|0|0	0.28	0.84	0.28	0.84	0.28	-2.89	6.67	0.38
EFNB1_EPHB3	Q7Z2W9	MRPL21	2|0|0	2	0.67	3	0|0|0	0.28	0.84	0.28	0.84	0.28	-2.89	6.67	0.38
EFNB1_EPHB3	Q96IV0	NGLY1	0|0|2	2	0.67	3	0|0|0	0.28	0.84	0.28	0.84	0.28	-2.89	6.67	0.38
EFNB1_EPHB3	Q99808-2	SLC29A1	2|0|0	2	0.67	3	0|0|0	0.28	0.84	0.28	0.84	0.28	-2.89	6.67	0.38
EFNB1_EPHB3	Q9HCU4	CELSR2	0|2|1	3	1	3	0|0|0	0.28	0.84	0.28	0.84	0.28	-2.89	10	0.38
EFNB1_EPHB3	Q9ULC8	ZDHHC8	0|2|1	3	1	3	0|0|0	0.28	0.84	0.28	0.84	0.28	-2.89	10	0.38
EFNB1_EPHB3	O75525	KHDRBS3	2|0|0	2	0.67	3	0|0|0	0.28	0.84	0.28	0.84	0.28	-2.89	6.67	0.38
EFNB1_EPHB3	P08648	ITGA5	2|0|1	3	1	3	0|0|0	0.28	0.84	0.28	0.84	0.28	-2.89	10	0.38
EFNB1_EPHB3	Q01469	FABP5	0|0|2	2	0.67	3	0|0|0	0.28	0.84	0.28	0.84	0.28	-2.89	6.67	0.38
EFNB1_EPHB3	Q96BN8	OTULIN	2|0|0	2	0.67	3	0|0|0	0.28	0.84	0.28	0.84	0.28	-2.89	6.67	0.38
EFNB1_EPHB3	Q9Y219	JAG2	2|0|0	2	0.67	3	0|0|0	0.28	0.84	0.28	0.84	0.28	-2.89	6.67	0.38
EFNB1_EPHB3	P0CG12	CHTF8	2|0|0	2	0.67	3	0|0|0	0.28	0.84	0.28	0.84	0.28	-2.89	6.67	0.38
EFNB1_EPHB3	Q5T7V8	GORAB	2|0|1	3	1	3	0|0|0	0.28	0.84	0.28	0.84	0.28	-2.89	10	0.38
EFNB1_EPHB3	O14828	SCAMP3	1|2|0	3	1	3	0|0|0	0.28	0.84	0.28	0.84	0.28	-2.89	10	0.38
EFNB1_EPHB3	Q8IWF6	DENND6A	2|0|0	2	0.67	3	0|0|0	0.28	0.84	0.28	0.84	0.28	-2.89	6.67	0.38
EFNB1_EPHB3	Q7Z2Z1	TICRR	0|2|0	2	0.67	3	0|0|0	0.28	0.84	0.28	0.84	0.28	-2.89	6.67	0.38
EFNB1_EPHB3	P62312	LSM6	2|0|1	3	1	3	0|0|0	0.28	0.84	0.28	0.84	0.28	-2.89	10	0.38
EFNB1_EPHB3	Q9BRT6	LLPH	1|2|0	3	1	3	0|0|0	0.28	0.84	0.28	0.84	0.28	-2.89	10	0.38
EFNB1_EPHB3	Q8NFY4	SEMA6D	1|2|1	4	1.33	3	0|0|0	0.28	0.84	0.28	0.84	0.28	-0.39	13.33	0.38
EFNB1_EPHB3	P26045	PTPN3	2|0|0	2	0.67	3	0|0|0	0.28	0.84	0.28	0.84	0.28	-2.89	6.67	0.38
EFNB1_EPHB3	P46977	STT3A	2|0|0	2	0.67	3	0|0|0	0.28	0.84	0.28	0.84	0.28	-2.89	6.67	0.38
EFNB1_EPHB3	A0A494C1L5	A0A494C1L5	0|2|0	2	0.67	3	0|0|0	0.28	0.84	0.28	0.84	0.28	-2.89	6.67	0.38
EFNB1_EPHB3	Q15678	PTPN14	2|1|0	3	1	3	0|0|0	0.28	0.84	0.28	0.84	0.28	-2.89	10	0.38
EFNB1_EPHB3	Q9Y3A4	RRP7A	2|0|0	2	0.67	3	0|0|0	0.28	0.84	0.28	0.84	0.28	-2.89	6.67	0.38
EFNB1_EPHB3	A0A1B0GTN9-DECOY	PLEKHA7	0|0|2	2	0.67	3	0|0|0	0.28	0.84	0.28	0.84	0.28	-2.89	6.67	0.38
EFNB1_EPHB3	Q9NW97	TMEM51	1|1|2	4	1.33	3	0|0|0	0.28	0.84	0.28	0.84	0.28	-0.39	13.33	0.38
EFNB1_EPHB3	A0A0A0MTJ5	ROR1	2|1|1	4	1.33	3	0|0|0	0.28	0.84	0.28	0.84	0.28	-0.39	13.33	0.38
EFNB1_EPHB3	O43707	ACTN4	2|0|0	2	0.67	3	0|0|0	0.28	0.84	0.28	0.84	0.28	-2.89	6.67	0.38
EFNB1_EPHB3	Q5VWZ2	LYPLAL1	2|0|0	2	0.67	3	0|0|0	0.28	0.84	0.28	0.84	0.28	-2.89	6.67	0.38
EFNB1_EPHB3	P31025	LCN1	0|0|2	2	0.67	3	0|0|0	0.28	0.84	0.28	0.84	0.28	-2.89	6.67	0.38
EFNB1_EPHB3	H0YFD6	HADHA	2|0|0	2	0.67	3	0|0|0	0.28	0.84	0.28	0.84	0.28	-2.89	6.67	0.38
EFNB1_EPHB3	O75446-DECOY	SAP30	2|0|0	2	0.67	3	0|0|0	0.28	0.84	0.28	0.84	0.28	-2.89	6.67	0.38
EFNB1_EPHB3	Q8NE01	CNNM3	2|0|0	2	0.67	3	0|0|0	0.28	0.84	0.28	0.84	0.28	-2.89	6.67	0.38
EFNB1_EPHB3	Q8ND76	CCNY	0|0|2	2	0.67	3	0|0|0	0.28	0.84	0.28	0.84	0.28	-2.89	6.67	0.38
EFNB1_EPHB3	Q0JRZ9-3	FCHO2	2|0|0	2	0.67	3	0|0|0	0.28	0.84	0.28	0.84	0.28	-2.89	6.67	0.38
EFNB1_EPHB3	A0A0G2JQ41	ABR	1|0|2	3	1	3	0|0|0	0.28	0.84	0.28	0.84	0.28	-2.89	10	0.38
EFNB1_EPHB3	Q68DC2-4	ANKS6	2|0|0	2	0.67	3	0|0|0	0.28	0.84	0.28	0.84	0.28	-2.89	6.67	0.38
EFNB1_EPHB3	A1L170-2	C1ORF226	2|1|0	3	1	3	0|0|0	0.28	0.84	0.28	0.84	0.28	-2.89	10	0.38
EFNB1_EPHB3	H0YAJ5	APBB2	1|2|0	3	1	3	0|0|0	0.28	0.84	0.28	0.84	0.28	-2.89	10	0.38
EFNB1_EPHB3	Q8N183	NDUFAF2	2|0|0	2	0.67	3	0|0|0	0.28	0.84	0.28	0.84	0.28	-2.89	6.67	0.38
EFNB1_EPHB3	Q9BZI7	UPF3B	13|4|3	20	6.67	3	2|6|2	0.28	0.83	0.28	0.83	0.28	-9.74	2	0.44
EFNB1_EPHB3	O95182	NDUFA7	4|9|0	13	4.33	3	0|1|4	0.25	0.66	0.25	0.66	0.25	-8.65	2.6	0.45
EFNB1_EPHB3	E7ETY2	TCOF1	10|10|3	23	7.67	3	8|0|0	0.25	0.37	0.25	0.37	0.25	-6.5	2.88	0.45
EFNB1_EPHB3	O43542	XRCC3	2|0|2	4	1.33	3	0|1|0	0.25	0.38	0.25	0.38	0.25	-3.7	4	0.45
EFNB1_EPHB3	Q96J01	THOC3	2|0|2	4	1.33	3	0|1|0	0.25	0.38	0.25	0.38	0.25	-3.7	4	0.45
EFNB1_EPHB3	J9JIC5	C17ORF75	2|0|2	4	1.33	3	0|1|0	0.25	0.38	0.25	0.38	0.25	-3.7	4	0.45
EFNB1_EPHB3	P40938	RFC3	4|0|2	6	2	3	1|1|0	0.25	0.63	0.25	0.63	0.25	-4.93	3	0.45
EFNB1_EPHB3	Q15043-2	SLC39A14	2|2|0	4	1.33	3	0|0|1	0.25	0.38	0.25	0.38	0.25	-3.7	4	0.45
EFNB1_EPHB3	A0A669KB89	A0A669KB89	23|10|6	39	13	3	0|6|10	0.23	0.7	0.23	0.7	0.23	-11.84	2.44	0.45
EFNB1_EPHB3	Q7L576	CYFIP1	19|6|14	39	13	3	2|10|2	0.23	0.58	0.23	0.58	0.23	-9.54	2.79	0.45
EFNB1_EPHB3	Q14562	DHX8	7|0|0	7	2.33	3	1|3|0	0.23	0.68	0.23	0.68	0.23	-7.29	1.75	0.46
EFNB1_EPHB3	Q9HD33-2	MRPL47	5|0|2	7	2.33	3	1|2|0	0.23	0.64	0.23	0.64	0.23	-5.93	2.33	0.46
EFNB1_EPHB3	E7ERK9	EIF2B4	7|0|3	10	3.33	3	2|3|0	0.22	0.64	0.22	0.64	0.22	-8.81	2	0.46
EFNB1_EPHB3	Q9BXP5	SRRT	11|0|0	11	3.67	3	1|5|0	0.22	0.66	0.22	0.66	0.22	-9.6	1.83	0.46
EFNB1_EPHB3	Q3V6T2	CCDC88A	0|5|0	5	1.67	3	0|0|2	0.22	0.67	0.22	0.67	0.22	-5.06	2.5	0.46
EFNB1_EPHB3	Q9UK59	DBR1	5|0|0	5	1.67	3	0|2|0	0.22	0.67	0.22	0.67	0.22	-5.06	2.5	0.46
EFNB1_EPHB3	O14936	CASK	5|0|0	5	1.67	3	0|2|0	0.22	0.67	0.22	0.67	0.22	-5.06	2.5	0.46
EFNB1_EPHB3	J3QQM2	SS18	4|0|2	6	2	3	0|2|0	0.21	0.49	0.21	0.49	0.21	-5.06	3	0.46
EFNB1_EPHB3	Q96II5	ARAF	4|2|1	7	2.33	3	0|2|0	0.21	0.49	0.21	0.49	0.21	-3.02	3.5	0.46
EFNB1_EPHB3	P12235	SLC25A4	12|6|14	32	10.67	3	11|0|0	0.21	0.41	0.21	0.41	0.21	-5.77	2.91	0.46
EFNB1_EPHB3	O60216	RAD21	4|0|0	4	1.33	3	0|1|1	0.21	0.63	0.21	0.63	0.21	-4.93	2	0.47
EFNB1_EPHB3	P55084-2	HADHB	4|0|0	4	1.33	3	0|1|1	0.21	0.63	0.21	0.63	0.21	-4.93	2	0.47
EFNB1_EPHB3	Q86U42	PABPN1	5|1|1	7	2.33	3	2|1|0	0.21	0.64	0.21	0.64	0.21	-4.52	2.33	0.47
EFNB1_EPHB3	J3KN01	AFDN	54|47|34	135	45	3	5|14|24	0.21	0.55	0.21	0.55	0.21	-10.37	3.14	0.47
EFNB1_EPHB3	H7C0N4	SF1	7|0|6	13	4.33	3	3|3|0	0.2	0.4	0.2	0.4	0.2	-10.02	2.17	0.47
EFNB1_EPHB3	C9JRZ6	CHCHD3	5|7|4	16	5.33	3	1|2|3	0.2	0.5	0.2	0.5	0.2	-3.77	2.67	0.47
EFNB1_EPHB3	A0A087X0K1	CAB39	3|0|3	6	2	3	0|2|0	0.2	0.3	0.2	0.3	0.2	-5.06	3	0.47
EFNB1_EPHB3	P47914	RPL29	5|14|4	23	7.67	3	4|4|6	0.19	0.57	0.19	0.57	0.19	-13.11	1.64	0.47
EFNB1_EPHB3	Q9UIG0	BAZ1B	9|0|0	9	3	3	0|5|0	0.19	0.56	0.19	0.56	0.19	-8.44	1.8	0.47
EFNB1_EPHB3	O95810	CAVIN2	0|6|0	6	2	3	0|0|3	0.18	0.55	0.18	0.55	0.18	-5.48	2	0.48
EFNB1_EPHB3	Q96LT9	RNPC3	9|0|1	10	3.33	3	3|4|0	0.18	0.54	0.18	0.54	0.18	-11.44	1.43	0.48
EFNB1_EPHB3	Q14781	CBX2	6|0|1	7	2.33	3	0|3|0	0.18	0.55	0.18	0.55	0.18	-5.48	2.33	0.48
EFNB1_EPHB3	Q5T9A4	ATAD3B	17|0|6	23	7.67	3	0|12|0	0.18	0.53	0.18	0.53	0.18	-17.66	1.92	0.48
EFNB1_EPHB3	Q96S94	CCNL2	5|1|1	7	2.33	3	2|2|0	0.18	0.54	0.18	0.54	0.18	-5.8	1.75	0.48
EFNB1_EPHB3	Q9P289-2	STK26	6|1|2	9	3	3	0|3|1	0.18	0.51	0.18	0.51	0.18	-5.6	2.25	0.48
EFNB1_EPHB3	Q02952-2	AKAP12	8|0|2	10	3.33	3	1|3|3	0.18	0.55	0.18	0.55	0.18	-11.61	1.43	0.48
EFNB1_EPHB3	J3KP75	PHACTR2	1|6|0	7	2.33	3	0|0|3	0.18	0.55	0.18	0.55	0.18	-5.48	2.33	0.48
EFNB1_EPHB3	Q9HCG8	CWC22	7|0|1	8	2.67	3	0|4|0	0.17	0.51	0.17	0.51	0.17	-6.96	2	0.48
EFNB1_EPHB3	O43251-6	RBFOX2	7|2|2	11	3.67	3	2|1|3	0.17	0.5	0.17	0.5	0.17	-6.6	1.83	0.49
EFNB1_EPHB3	Q8IXT5	RBM12B	6|0|0	6	2	3	1|3|0	0.17	0.51	0.17	0.51	0.17	-7.29	1.5	0.49
EFNB1_EPHB3	Q96A33	CCDC47	7|0|1	8	2.67	3	1|3|2	0.17	0.5	0.17	0.5	0.17	-10.12	1.33	0.49
EFNB1_EPHB3	O15234	CASC3	6|1|0	7	2.33	3	0|3|1	0.17	0.51	0.17	0.51	0.17	-7.29	1.75	0.49
EFNB1_EPHB3	Q9H9H4	VPS37B	4|1|0	5	1.67	3	0|2|0	0.16	0.49	0.16	0.49	0.16	-5.06	2.5	0.49
EFNB1_EPHB3	Q2NL82	TSR1	4|0|0	4	1.33	3	0|2|0	0.16	0.49	0.16	0.49	0.16	-5.06	2	0.49
EFNB1_EPHB3	Q6UWE0	LRSAM1	4|0|1	5	1.67	3	0|2|0	0.16	0.49	0.16	0.49	0.16	-5.06	2.5	0.49
EFNB1_EPHB3	Q8WVS4	WDR60	4|0|0	4	1.33	3	0|2|0	0.16	0.49	0.16	0.49	0.16	-5.06	2	0.49
EFNB1_EPHB3	Q4KMP7	TBC1D10B	4|3|1	8	2.67	3	0|0|3	0.16	0.31	0.16	0.31	0.16	-4.08	2.67	0.49
EFNB1_EPHB3	Q9BV44	THUMPD3	4|0|1	5	1.67	3	0|2|0	0.16	0.49	0.16	0.49	0.16	-5.06	2.5	0.49
EFNB1_EPHB3	A0A2R8YE78	A0A2R8YE78	5|0|4	9	3	3	1|3|0	0.16	0.32	0.16	0.32	0.16	-7.29	2.25	0.5
EFNB1_EPHB3	P04844-2	RPN2	7|0|3	10	3.33	3	0|5|0	0.15	0.41	0.15	0.41	0.15	-8.44	2	0.5
EFNB1_EPHB3	Q8NDT2	RBM15B	3|1|2	6	2	3	1|1|0	0.15	0.33	0.15	0.33	0.15	-3.32	3	0.5
EFNB1_EPHB3	Q96TA2	YME1L1	6|0|2	8	2.67	3	1|3|1	0.15	0.46	0.15	0.46	0.15	-8.84	1.6	0.5
EFNB1_EPHB3	Q9NRW1-2	RAB6B	3|1|2	6	2	3	1|1|0	0.15	0.33	0.15	0.33	0.15	-3.32	3	0.5
EFNB1_EPHB3	B7Z6D5	DDX27	6|1|0	7	2.33	3	1|3|1	0.15	0.46	0.15	0.46	0.15	-8.84	1.4	0.5
EFNB1_EPHB3	J3QR07	YTHDC1	3|0|2	5	1.67	3	1|1|0	0.15	0.33	0.15	0.33	0.15	-4.93	2.5	0.5
EFNB1_EPHB3	Q9Y2L9	LRCH1	6|1|2	9	3	3	1|2|2	0.15	0.46	0.15	0.46	0.15	-6.92	1.8	0.5
EFNB1_EPHB3	Q9NSI2	FAM207A	3|2|0	5	1.67	3	0|1|1	0.15	0.33	0.15	0.33	0.15	-4.93	2.5	0.5
EFNB1_EPHB3	Q9H0U4	RAB1B	2|0|3	5	1.67	3	0|2|0	0.15	0.3	0.15	0.3	0.15	-5.06	2.5	0.5
EFNB1_EPHB3	O75475	PSIP1	12|0|1	13	4.33	3	1|8|0	0.15	0.44	0.15	0.44	0.15	-13.61	1.44	0.51
EFNB1_EPHB3	A0A140T942	HLA-C	4|2|1	7	2.33	3	0|2|1	0.14	0.37	0.14	0.37	0.14	-4.52	2.33	0.51
EFNB1_EPHB3	Q9Y673	ALG5	5|0|2	7	2.33	3	1|2|1	0.14	0.41	0.14	0.41	0.14	-7.42	1.75	0.51
EFNB1_EPHB3	P46940	IQGAP1	7|1|3	11	3.67	3	1|4|1	0.14	0.4	0.14	0.4	0.14	-7.93	1.83	0.51
EFNB1_EPHB3	O43181	NDUFS4	2|4|0	6	2	3	0|2|1	0.14	0.37	0.14	0.37	0.14	-5.93	2	0.51
EFNB1_EPHB3	O43678	NDUFA2	2|4|0	6	2	3	0|1|2	0.14	0.37	0.14	0.37	0.14	-5.93	2	0.51
EFNB1_EPHB3	E9PPW7	NDUFS8	2|0|0	2	0.67	3	0|0|1	0.13	0.38	0.13	0.38	0.13	-3.7	2	0.51
EFNB1_EPHB3	Q9H8H2	DDX31	2|0|0	2	0.67	3	0|1|0	0.13	0.38	0.13	0.38	0.13	-3.7	2	0.51
EFNB1_EPHB3	H3BPE1	MACF1	2|0|0	2	0.67	3	0|1|0	0.13	0.38	0.13	0.38	0.13	-3.7	2	0.51
EFNB1_EPHB3	P54619-3	PRKAG1	2|0|0	2	0.67	3	0|1|0	0.13	0.38	0.13	0.38	0.13	-3.7	2	0.51
EFNB1_EPHB3	P08237-3	PFKM	0|2|0	2	0.67	3	0|1|0	0.13	0.38	0.13	0.38	0.13	-3.7	2	0.51
EFNB1_EPHB3	A0A2R8Y4Z8	A0A2R8Y4Z8	2|0|0	2	0.67	3	0|1|0	0.13	0.38	0.13	0.38	0.13	-3.7	2	0.51
EFNB1_EPHB3	Q8IWQ3-2	BRSK2	2|1|0	3	1	3	0|1|0	0.13	0.38	0.13	0.38	0.13	-3.7	3	0.51
EFNB1_EPHB3	O95429	BAG4	2|0|0	2	0.67	3	0|0|1	0.13	0.38	0.13	0.38	0.13	-3.7	2	0.51
EFNB1_EPHB3	Q16795	NDUFA9	2|1|1	4	1.33	3	0|1|0	0.13	0.38	0.13	0.38	0.13	-2.3	4	0.51
EFNB1_EPHB3	P50502	ST13	2|0|0	2	0.67	3	0|1|0	0.13	0.38	0.13	0.38	0.13	-3.7	2	0.51
EFNB1_EPHB3	O15091	KIAA0391	2|0|0	2	0.67	3	0|1|0	0.13	0.38	0.13	0.38	0.13	-3.7	2	0.51
EFNB1_EPHB3	J3KQ32	OLA1	2|0|0	2	0.67	3	0|1|0	0.13	0.38	0.13	0.38	0.13	-3.7	2	0.51
EFNB1_EPHB3	Q86Y56	DNAAF5	2|0|0	2	0.67	3	0|1|0	0.13	0.38	0.13	0.38	0.13	-3.7	2	0.51
EFNB1_EPHB3	Q6NXE6	ARMC6	2|0|0	2	0.67	3	0|1|0	0.13	0.38	0.13	0.38	0.13	-3.7	2	0.51
EFNB1_EPHB3	Q86WX3	RPS19BP1	2|0|1	3	1	3	0|1|0	0.13	0.38	0.13	0.38	0.13	-3.7	3	0.51
EFNB1_EPHB3	O43819	SCO2	2|0|1	3	1	3	1|0|0	0.13	0.38	0.13	0.38	0.13	-3.7	3	0.51
EFNB1_EPHB3	Q5T6X5-DECOY	GPRC6A	2|0|1	3	1	3	1|0|0	0.13	0.38	0.13	0.38	0.13	-3.7	3	0.51
EFNB1_EPHB3	K7EIU8	SMAD4	2|0|0	2	0.67	3	0|1|0	0.13	0.38	0.13	0.38	0.13	-3.7	2	0.51
EFNB1_EPHB3	F8VUA2	CHMP1A	0|2|0	2	0.67	3	0|0|1	0.13	0.38	0.13	0.38	0.13	-3.7	2	0.51
EFNB1_EPHB3	P48059-2	LIMS1	2|1|1	4	1.33	3	0|0|1	0.13	0.38	0.13	0.38	0.13	-2.3	4	0.51
EFNB1_EPHB3	P82912	MRPS11	1|2|0	3	1	3	0|1|0	0.13	0.38	0.13	0.38	0.13	-3.7	3	0.51
EFNB1_EPHB3	Q15404	RSU1	1|0|2	3	1	3	0|1|0	0.13	0.38	0.13	0.38	0.13	-3.7	3	0.51
EFNB1_EPHB3	E9PKP7	UBTF	2|0|0	2	0.67	3	0|1|0	0.13	0.38	0.13	0.38	0.13	-3.7	2	0.51
EFNB1_EPHB3	Q9BQ95	ECSIT	2|0|0	2	0.67	3	0|1|0	0.13	0.38	0.13	0.38	0.13	-3.7	2	0.51
EFNB1_EPHB3	Q8N4Q1	CHCHD4	2|0|0	2	0.67	3	0|1|0	0.13	0.38	0.13	0.38	0.13	-3.7	2	0.51
EFNB1_EPHB3	Q9Y3A5	SBDS	2|0|0	2	0.67	3	0|0|1	0.13	0.38	0.13	0.38	0.13	-3.7	2	0.51
EFNB1_EPHB3	P07237	P4HB	2|0|0	2	0.67	3	0|1|0	0.13	0.38	0.13	0.38	0.13	-3.7	2	0.51
EFNB1_EPHB3	Q75N03	CBLL1	2|0|0	2	0.67	3	1|0|0	0.13	0.38	0.13	0.38	0.13	-3.7	2	0.51
EFNB1_EPHB3	A0A3B3IRJ9	A0A3B3IRJ9	2|0|1	3	1	3	0|1|0	0.13	0.38	0.13	0.38	0.13	-3.7	3	0.51
EFNB1_EPHB3	O00170	AIP	1|0|2	3	1	3	0|0|1	0.13	0.38	0.13	0.38	0.13	-3.7	3	0.51
EFNB1_EPHB3	Q96KR1	ZFR	7|1|0	8	2.67	3	1|4|1	0.13	0.4	0.13	0.4	0.13	-10.02	1.33	0.51
EFNB1_EPHB3	Q9Y221	NIP7	2|0|1	3	1	3	0|1|0	0.13	0.38	0.13	0.38	0.13	-3.7	3	0.51
EFNB1_EPHB3	J3QQX2	ARHGDIA	1|2|1	4	1.33	3	0|0|1	0.13	0.38	0.13	0.38	0.13	-2.3	4	0.51
EFNB1_EPHB3	Q6UXM1	LRIG3	1|0|2	3	1	3	0|1|0	0.13	0.38	0.13	0.38	0.13	-3.7	3	0.51
EFNB1_EPHB3	Q1RLN5	ARHGAP12	2|1|1	4	1.33	3	0|0|1	0.13	0.38	0.13	0.38	0.13	-2.3	4	0.51
EFNB1_EPHB3	Q05048	CSTF1	2|0|0	2	0.67	3	0|1|0	0.13	0.38	0.13	0.38	0.13	-3.7	2	0.51
EFNB1_EPHB3	P51608-2	MECP2	1|2|0	3	1	3	0|0|1	0.13	0.38	0.13	0.38	0.13	-3.7	3	0.51
EFNB1_EPHB3	P51970	NDUFA8	2|0|1	3	1	3	0|0|1	0.13	0.38	0.13	0.38	0.13	-3.7	3	0.51
EFNB1_EPHB3	Q96PY5	FMNL2	2|1|0	3	1	3	0|1|0	0.13	0.38	0.13	0.38	0.13	-3.7	3	0.51
EFNB1_EPHB3	Q96KA5-2	CLPTM1L	1|0|2	3	1	3	0|1|0	0.13	0.38	0.13	0.38	0.13	-3.7	3	0.51
EFNB1_EPHB3	P31749	AKT1	4|0|1	5	1.67	3	0|2|1	0.12	0.37	0.12	0.37	0.12	-5.93	1.67	0.55
EFNB1_EPHB3	P82933	MRPS9	4|0|1	5	1.67	3	1|2|0	0.12	0.37	0.12	0.37	0.12	-5.93	1.67	0.55
EFNB1_EPHB3	O43823	AKAP8	4|0|0	4	1.33	3	0|2|1	0.12	0.37	0.12	0.37	0.12	-5.93	1.33	0.55
EFNB1_EPHB3	Q13425	SNTB2	4|1|1	6	2	3	0|2|1	0.12	0.37	0.12	0.37	0.12	-4.52	2	0.55
EFNB1_EPHB3	P21291	CSRP1	1|4|1	6	2	3	0|1|2	0.12	0.37	0.12	0.37	0.12	-4.52	2	0.55
EFNB1_EPHB3	Q01650	SLC7A5	1|4|1	6	2	3	0|1|2	0.12	0.37	0.12	0.37	0.12	-4.52	2	0.55
EFNB1_EPHB3	Q9H6W3	RIOX1	4|0|0	4	1.33	3	2|1|0	0.12	0.37	0.12	0.37	0.12	-5.93	1.33	0.55
EFNB1_EPHB3	Q9BUZ4	TRAF4	17|0|9	26	8.67	3	4|10|0	0.12	0.36	0.12	0.36	0.12	-21.13	1.86	0.56
EFNB1_EPHB3	Q9NPA8	ENY2	4|4|1	9	3	3	2|1|1	0.12	0.17	0.12	0.17	0.12	-5.72	2.25	0.56
EFNB1_EPHB3	Q9P035	HACD3	4|1|4	9	3	3	1|2|1	0.12	0.17	0.12	0.17	0.12	-5.72	2.25	0.56
EFNB1_EPHB3	Q9NVP1	DDX18	5|0|2	7	2.33	3	0|4|0	0.11	0.31	0.11	0.31	0.11	-6.96	1.75	0.56
EFNB1_EPHB3	F8VXG7	SCAF11	12|0|0	12	4	3	1|8|1	0.11	0.33	0.11	0.33	0.11	-15.3	1.2	0.56
EFNB1_EPHB3	Q8TD16	BICD2	3|0|0	3	1	3	1|1|0	0.11	0.33	0.11	0.33	0.11	-4.93	1.5	0.56
EFNB1_EPHB3	Q92890-1	UFD1	3|1|0	4	1.33	3	0|1|1	0.11	0.33	0.11	0.33	0.11	-4.93	2	0.56
EFNB1_EPHB3	Q5THJ4	VPS13D	0|3|0	3	1	3	0|1|1	0.11	0.33	0.11	0.33	0.11	-4.93	1.5	0.56
EFNB1_EPHB3	Q6F5E8	CARMIL2	0|3|0	3	1	3	0|1|1	0.11	0.33	0.11	0.33	0.11	-4.93	1.5	0.56
EFNB1_EPHB3	Q9BRD0	BUD13	3|0|0	3	1	3	1|1|0	0.11	0.33	0.11	0.33	0.11	-4.93	1.5	0.56
EFNB1_EPHB3	Q0VDF9	HSPA14	3|0|0	3	1	3	1|1|0	0.11	0.33	0.11	0.33	0.11	-4.93	1.5	0.56
EFNB1_EPHB3	P49821	NDUFV1	7|3|0	10	3.33	3	0|4|2	0.11	0.32	0.11	0.32	0.11	-9.88	1.67	0.56
EFNB1_EPHB3	Q9BW71	HIRIP3	3|0|0	3	1	3	1|1|0	0.11	0.33	0.11	0.33	0.11	-4.93	1.5	0.56
EFNB1_EPHB3	P49761	CLK3	5|0|2	7	2.33	3	1|3|0	0.11	0.32	0.11	0.32	0.11	-7.29	1.75	0.56
EFNB1_EPHB3	Q13114	TRAF3	42|0|21	63	21	3	14|20|0	0.11	0.32	0.11	0.32	0.11	-50.31	1.85	0.57
EFNB1_EPHB3	Q14684	RRP1B	7|0|1	8	2.67	3	2|4|0	0.11	0.32	0.11	0.32	0.11	-9.88	1.33	0.57
EFNB1_EPHB3	Q9ULX6-2	AKAP8L	7|0|2	9	3	3	2|4|0	0.11	0.32	0.11	0.32	0.11	-9.88	1.5	0.57
EFNB1_EPHB3	P27695	APEX1	4|0|0	4	1.33	3	0|3|0	0.1	0.31	0.1	0.31	0.1	-5.48	1.33	0.57
EFNB1_EPHB3	P53350	PLK1	3|0|0	3	1	3	0|2|0	0.1	0.3	0.1	0.3	0.1	-5.06	1.5	0.57
EFNB1_EPHB3	Q9UNZ5	C19ORF53	3|0|0	3	1	3	0|2|0	0.1	0.3	0.1	0.3	0.1	-5.06	1.5	0.57
EFNB1_EPHB3	P13804	ETFA	5|1|1	7	2.33	3	0|4|0	0.1	0.31	0.1	0.31	0.1	-5.27	1.75	0.57
EFNB1_EPHB3	O75691	UTP20	3|0|0	3	1	3	0|2|0	0.1	0.3	0.1	0.3	0.1	-5.06	1.5	0.57
EFNB1_EPHB3	C9JFR7	CYCS	1|1|3	5	1.67	3	2|0|0	0.1	0.3	0.1	0.3	0.1	-3.02	2.5	0.57
EFNB1_EPHB3	Q9Y3B9	RRP15	3|4|3	10	3.33	3	2|2|0	0.1	0.2	0.1	0.2	0.1	-2.89	2.5	0.57
EFNB1_EPHB3	Q15477	SKIV2L	3|1|0	4	1.33	3	0|2|0	0.1	0.3	0.1	0.3	0.1	-5.06	2	0.57
EFNB1_EPHB3	Q00059	TFAM	4|0|0	4	1.33	3	0|3|0	0.1	0.31	0.1	0.31	0.1	-5.48	1.33	0.57
EFNB1_EPHB3	Q8N9Q2	SREK1IP1	1|5|0	6	2	3	0|0|4	0.1	0.31	0.1	0.31	0.1	-6.96	1.5	0.57
EFNB1_EPHB3	Q9Y5L0	TNPO3	5|0|0	5	1.67	3	0|4|0	0.1	0.31	0.1	0.31	0.1	-6.96	1.25	0.57
EFNB1_EPHB3	Q5EBL8-2	PDZD11	5|6|4	15	5	3	1|1|4	0.1	0.2	0.1	0.2	0.1	-3.72	2.5	0.58
EFNB1_EPHB3	Q5T8P6-2	RBM26	9|0|0	9	3	3	3|5|0	0.1	0.3	0.1	0.3	0.1	-12.84	1.12	0.58
EFNB1_EPHB3	Q96II8	LRCH3	7|2|3	12	4	3	1|4|2	0.09	0.27	0.09	0.27	0.09	-7.79	1.71	0.58
EFNB1_EPHB3	Q9Y2R4	DDX52	7|0|1	8	2.67	3	1|5|0	0.09	0.28	0.09	0.28	0.09	-9.6	1.33	0.58
EFNB1_EPHB3	Q16891-2	IMMT	11|3|6	20	6.67	3	1|7|2	0.09	0.26	0.09	0.26	0.09	-9.44	2	0.58
EFNB1_EPHB3	E7EVJ5	CYFIP2	14|5|12	31	10.33	3	0|11|2	0.09	0.19	0.09	0.19	0.09	-9.49	2.38	0.58
EFNB1_EPHB3	P49207	RPL34	2|7|1	10	3.33	3	2|1|4	0.09	0.27	0.09	0.27	0.09	-9.36	1.43	0.58
EFNB1_EPHB3	O14734	ACOT8	2|0|2	4	1.33	3	1|1|0	0.08	0.13	0.08	0.13	0.08	-4.93	2	0.58
EFNB1_EPHB3	Q8N3R9	MPP5	2|2|0	4	1.33	3	0|1|1	0.08	0.13	0.08	0.13	0.08	-4.93	2	0.58
EFNB1_EPHB3	P31751	AKT2	3|0|2	5	1.67	3	0|3|0	0.08	0.18	0.08	0.18	0.08	-5.48	1.67	0.58
EFNB1_EPHB3	Q9UL25	RAB21	3|4|2	9	3	3	0|1|3	0.08	0.16	0.08	0.16	0.08	-4.03	2.25	0.59
EFNB1_EPHB3	Q8TEW0	PARD3	12|8|4	24	8	3	1|2|8	0.08	0.23	0.08	0.23	0.08	-8.96	2.18	0.59
EFNB1_EPHB3	O14972	DSCR3	3|2|2	7	2.33	3	1|1|1	0.08	0.15	0.08	0.15	0.08	-3.07	2.33	0.59
EFNB1_EPHB3	Q9NUP9	LIN7C	3|2|2	7	2.33	3	0|2|1	0.08	0.15	0.08	0.15	0.08	-3.07	2.33	0.59
EFNB1_EPHB3	Q9HCN8	SDF2L1	2|2|3	7	2.33	3	1|1|1	0.08	0.15	0.08	0.15	0.08	-3.07	2.33	0.59
EFNB1_EPHB3	Q16543	CDC37	6|1|2	9	3	3	1|2|3	0.08	0.23	0.08	0.23	0.08	-8.02	1.5	0.59
EFNB1_EPHB3	E7ESL0	MRPL22	5|1|3	9	3	3	2|3|0	0.07	0.19	0.07	0.19	0.07	-6.9	1.8	0.59
EFNB1_EPHB3	Q8NI60	COQ8A	4|1|3	8	2.67	3	0|3|1	0.07	0.16	0.07	0.16	0.07	-5.6	2	0.59
EFNB1_EPHB3	O75477	ERLIN1	5|1|2	8	2.67	3	2|2|1	0.07	0.2	0.07	0.2	0.07	-6.92	1.6	0.59
EFNB1_EPHB3	Q99569	PKP4	5|3|2	10	3.33	3	2|2|1	0.07	0.2	0.07	0.2	0.07	-5.41	2	0.59
EFNB1_EPHB3	Q96A35	MRPL24	5|2|2	9	3	3	1|2|2	0.07	0.2	0.07	0.2	0.07	-5.41	1.8	0.59
EFNB1_EPHB3	Q13884	SNTB1	5|1|1	7	2.33	3	1|3|1	0.07	0.2	0.07	0.2	0.07	-6.92	1.4	0.59
EFNB1_EPHB3	O15235	MRPS12	5|8|1	14	4.67	3	1|5|2	0.07	0.21	0.07	0.21	0.07	-10.6	1.75	0.59
EFNB1_EPHB3	P25685	DNAJB1	4|0|0	4	1.33	3	0|2|2	0.07	0.2	0.07	0.2	0.07	-7.49	1	0.6
EFNB1_EPHB3	P38432	COIL	4|0|0	4	1.33	3	2|2|0	0.07	0.2	0.07	0.2	0.07	-7.49	1	0.6
EFNB1_EPHB3	P20930	FLG	0|0|4	4	1.33	3	0|4|0	0.06	0.19	0.06	0.19	0.06	-6.96	1	0.6
EFNB1_EPHB3	P10606	COX5B	3|2|0	5	1.67	3	0|1|2	0.06	0.15	0.06	0.15	0.06	-5.93	1.67	0.6
EFNB1_EPHB3	Q9BXS5-2	AP1M1	3|0|0	3	1	3	0|3|0	0.06	0.18	0.06	0.18	0.06	-5.48	1	0.6
EFNB1_EPHB3	Q86X95	CIR1	1|10|0	11	3.67	3	5|2|4	0.06	0.18	0.06	0.18	0.06	-17.4	1	0.6
EFNB1_EPHB3	Q9GZR7	DDX24	4|0|0	4	1.33	3	0|4|0	0.06	0.19	0.06	0.19	0.06	-6.96	1	0.6
EFNB1_EPHB3	Q96AG4	LRRC59	4|0|0	4	1.33	3	0|4|0	0.06	0.19	0.06	0.19	0.06	-6.96	1	0.6
EFNB1_EPHB3	P62273	RPS29	3|1|0	4	1.33	3	0|3|0	0.06	0.18	0.06	0.18	0.06	-5.48	1.33	0.6
EFNB1_EPHB3	Q9BYG3	NIFK	4|0|0	4	1.33	3	0|4|0	0.06	0.19	0.06	0.19	0.06	-6.96	1	0.6
EFNB1_EPHB3	B4DR61	SEC61A1	2|0|5	7	2.33	3	2|3|0	0.06	0.19	0.06	0.19	0.06	-8.81	1.4	0.6
EFNB1_EPHB3	Q9BYC9	MRPL20	3|0|0	3	1	3	0|3|0	0.06	0.18	0.06	0.18	0.06	-5.48	1	0.6
EFNB1_EPHB3	Q5T5U3	ARHGAP21	3|6|3	12	4	3	0|1|5	0.06	0.17	0.06	0.17	0.06	-4.58	2	0.6
EFNB1_EPHB3	Q13601	KRR1	3|0|0	3	1	3	0|3|0	0.06	0.18	0.06	0.18	0.06	-5.48	1	0.6
EFNB1_EPHB3	Q96SI9	STRBP	3|0|0	3	1	3	0|3|0	0.06	0.18	0.06	0.18	0.06	-5.48	1	0.6
EFNB1_EPHB3	Q96GM5	SMARCD1	3|0|1	4	1.33	3	0|3|0	0.06	0.18	0.06	0.18	0.06	-5.48	1.33	0.6
EFNB1_EPHB3	P51659	HSD17B4	2|1|4	7	2.33	3	2|1|1	0.06	0.17	0.06	0.17	0.06	-5.72	1.75	0.6
EFNB1_EPHB3	Q13242	SRSF9	16|0|9	25	8.33	3	7|8|0	0.06	0.19	0.06	0.19	0.06	-22.63	1.67	0.6
EFNB1_EPHB3	Q13823	GNL2	4|0|1	5	1.67	3	1|2|1	0.06	0.17	0.06	0.17	0.06	-7.42	1.25	0.61
EFNB1_EPHB3	Q9UKM9	RALY	9|0|4	13	4.33	3	4|5|0	0.06	0.17	0.06	0.17	0.06	-14.11	1.44	0.61
EFNB1_EPHB3	Q9H223	EHD4	6|0|2	8	2.67	3	1|5|0	0.06	0.17	0.06	0.17	0.06	-9.6	1.33	0.61
EFNB1_EPHB3	O15344	MID1	4|0|0	4	1.33	3	1|2|1	0.06	0.17	0.06	0.17	0.06	-7.42	1	0.61
EFNB1_EPHB3	P57088	TMEM33	4|0|2	6	2	3	1|3|0	0.06	0.16	0.06	0.16	0.06	-7.29	1.5	0.61
EFNB1_EPHB3	Q53GS9	USP39	7|0|0	7	2.33	3	1|6|0	0.06	0.17	0.06	0.17	0.06	-11.05	1	0.61
EFNB1_EPHB3	Q7L0Y3	TRMT10C	15|0|4	19	6.33	3	3|11|0	0.06	0.17	0.06	0.17	0.06	-21.02	1.36	0.61
EFNB1_EPHB3	P10515	DLAT	6|1|1	8	2.67	3	0|5|1	0.06	0.17	0.06	0.17	0.06	-7.5	1.33	0.61
EFNB1_EPHB3	Q9Y305	ACOT9	5|0|2	7	2.33	3	0|4|1	0.06	0.17	0.06	0.17	0.06	-8.65	1.4	0.61
EFNB1_EPHB3	Q969V3	NCLN	8|0|5	13	4.33	3	3|5|0	0.06	0.17	0.06	0.17	0.06	-12.84	1.62	0.61
EFNB1_EPHB3	Q2TAY7	SMU1	2|0|1	3	1	3	0|2|0	0.05	0.15	0.05	0.15	0.05	-5.06	1.5	0.62
EFNB1_EPHB3	Q9BYN8	MRPS26	2|0|1	3	1	3	0|2|0	0.05	0.15	0.05	0.15	0.05	-5.06	1.5	0.62
EFNB1_EPHB3	E7ESC6	XPO7	1|0|2	3	1	3	0|2|0	0.05	0.15	0.05	0.15	0.05	-5.06	1.5	0.62
EFNB1_EPHB3	C9J0I9	ZC3HC1	2|0|0	2	0.67	3	0|0|2	0.05	0.15	0.05	0.15	0.05	-5.06	1	0.62
EFNB1_EPHB3	Q13363	CTBP1	2|0|0	2	0.67	3	0|2|0	0.05	0.15	0.05	0.15	0.05	-5.06	1	0.62
EFNB1_EPHB3	K7EK33	DAZAP1	2|0|0	2	0.67	3	0|2|0	0.05	0.15	0.05	0.15	0.05	-5.06	1	0.62
EFNB1_EPHB3	Q9Y2P8	RCL1	2|0|0	2	0.67	3	0|2|0	0.05	0.15	0.05	0.15	0.05	-5.06	1	0.62
EFNB1_EPHB3	A0FGR8-2	ESYT2	10|5|5	20	6.67	3	1|7|2	0.05	0.15	0.05	0.15	0.05	-6.54	2	0.62
EFNB1_EPHB3	Q8NE86	MCU	0|0|2	2	0.67	3	0|2|0	0.05	0.15	0.05	0.15	0.05	-5.06	1	0.62
EFNB1_EPHB3	Q9BT78	COPS4	4|0|0	4	1.33	3	1|3|0	0.05	0.16	0.05	0.16	0.05	-7.29	1	0.62
EFNB1_EPHB3	Q9BXS6	NUSAP1	2|0|0	2	0.67	3	0|2|0	0.05	0.15	0.05	0.15	0.05	-5.06	1	0.62
EFNB1_EPHB3	Q9BZX2	UCK2	4|0|0	4	1.33	3	0|3|1	0.05	0.16	0.05	0.16	0.05	-7.29	1	0.62
EFNB1_EPHB3	A0A087X054	HYOU1	10|0|2	12	4	3	0|10|0	0.05	0.16	0.05	0.16	0.05	-14.95	1.2	0.62
EFNB1_EPHB3	Q9UKF6	CPSF3	4|0|1	5	1.67	3	1|3|0	0.05	0.16	0.05	0.16	0.05	-7.29	1.25	0.62
EFNB1_EPHB3	Q14692	BMS1	2|0|0	2	0.67	3	0|2|0	0.05	0.15	0.05	0.15	0.05	-5.06	1	0.62
EFNB1_EPHB3	P29966	MARCKS	9|5|4	18	6	3	3|6|0	0.05	0.15	0.05	0.15	0.05	-6.75	2	0.62
EFNB1_EPHB3	O00487	PSMD14	2|0|0	2	0.67	3	0|2|0	0.05	0.15	0.05	0.15	0.05	-5.06	1	0.62
EFNB1_EPHB3	P13861	PRKAR2A	2|0|0	2	0.67	3	0|0|2	0.05	0.15	0.05	0.15	0.05	-5.06	1	0.62
EFNB1_EPHB3	Q9UMY1	NOL7	2|0|0	2	0.67	3	0|2|0	0.05	0.15	0.05	0.15	0.05	-5.06	1	0.62
EFNB1_EPHB3	Q9BVC5	C2ORF49	2|0|0	2	0.67	3	0|2|0	0.05	0.15	0.05	0.15	0.05	-5.06	1	0.62
EFNB1_EPHB3	P23284	PPIB	4|0|0	4	1.33	3	1|3|0	0.05	0.16	0.05	0.16	0.05	-7.29	1	0.62
EFNB1_EPHB3	P82914	MRPS15	2|0|0	2	0.67	3	0|2|0	0.05	0.15	0.05	0.15	0.05	-5.06	1	0.62
EFNB1_EPHB3	P34897	SHMT2	2|0|0	2	0.67	3	0|2|0	0.05	0.15	0.05	0.15	0.05	-5.06	1	0.62
EFNB1_EPHB3	A0A0B4J1V8	PPAN-P2RY11	4|1|1	6	2	3	0|3|1	0.05	0.16	0.05	0.16	0.05	-5.6	1.5	0.62
EFNB1_EPHB3	P07737	PFN1	2|1|0	3	1	3	0|0|2	0.05	0.15	0.05	0.15	0.05	-5.06	1.5	0.62
EFNB1_EPHB3	Q9Y4J8-15	DTNA	2|1|1	4	1.33	3	0|0|2	0.05	0.15	0.05	0.15	0.05	-3.02	2	0.62
EFNB1_EPHB3	Q9NR50	EIF2B3	2|0|0	2	0.67	3	0|2|0	0.05	0.15	0.05	0.15	0.05	-5.06	1	0.62
EFNB1_EPHB3	O00410	IPO5	4|0|1	5	1.67	3	1|3|0	0.05	0.16	0.05	0.16	0.05	-7.29	1.25	0.62
EFNB1_EPHB3	P46109	CRKL	2|0|0	2	0.67	3	0|2|0	0.05	0.15	0.05	0.15	0.05	-5.06	1	0.62
EFNB1_EPHB3	E7ERS3	ZC3H18	11|3|3	17	5.67	3	5|6|0	0.05	0.15	0.05	0.15	0.05	-10.72	1.55	0.63
EFNB1_EPHB3	Q8N9M1	C19ORF47	0|0|3	3	1	3	1|0|2	0.05	0.15	0.05	0.15	0.05	-5.93	1	0.64
EFNB1_EPHB3	Q9NRW7	VPS45	3|0|1	4	1.33	3	1|2|0	0.05	0.15	0.05	0.15	0.05	-5.93	1.33	0.64
EFNB1_EPHB3	Q9HCE1	MOV10	3|0|0	3	1	3	1|2|0	0.05	0.15	0.05	0.15	0.05	-5.93	1	0.64
EFNB1_EPHB3	P62995	TRA2B	11|1|5	17	5.67	3	4|7|0	0.05	0.14	0.05	0.14	0.05	-14.29	1.55	0.64
EFNB1_EPHB3	B5ME97	2023-09-10	4|3|4	11	3.67	3	2|2|1	0.05	0.07	0.05	0.07	0.05	-3.99	2.2	0.64
EFNB1_EPHB3	O14654	IRS4	57|52|30	139	46.33	3	13|25|22	0.05	0.13	0.05	0.13	0.05	-30.14	2.32	0.64
EFNB1_EPHB3	Q8N8D1	PDCD7	3|0|0	3	1	3	1|2|0	0.05	0.15	0.05	0.15	0.05	-5.93	1	0.64
EFNB1_EPHB3	Q92609-2	TBC1D5	3|0|0	3	1	3	1|1|1	0.05	0.15	0.05	0.15	0.05	-5.93	1	0.64
EFNB1_EPHB3	Q5C9Z4	NOM1	3|1|1	5	1.67	3	1|2|0	0.05	0.15	0.05	0.15	0.05	-4.52	1.67	0.64
EFNB1_EPHB3	Q9Y5J1	UTP18	9|1|1	11	3.67	3	1|5|4	0.05	0.14	0.05	0.14	0.05	-13.3	1.1	0.64
EFNB1_EPHB3	A0A3B3IRT8	A0A3B3IRT8	1|0|3	4	1.33	3	1|2|0	0.05	0.15	0.05	0.15	0.05	-5.93	1.33	0.64
EFNB1_EPHB3	P17096	HMGA1	3|1|0	4	1.33	3	0|2|1	0.05	0.15	0.05	0.15	0.05	-5.93	1.33	0.64
EFNB1_EPHB3	Q8WWC4	MAIP1	3|0|1	4	1.33	3	1|2|0	0.05	0.15	0.05	0.15	0.05	-5.93	1.33	0.64
EFNB1_EPHB3	Q5JXX2	MORF4L2	3|0|0	3	1	3	0|2|1	0.05	0.15	0.05	0.15	0.05	-5.93	1	0.64
EFNB1_EPHB3	O75351	VPS4B	8|0|1	9	3	3	2|5|2	0.04	0.13	0.04	0.13	0.04	-14.43	1	0.64
EFNB1_EPHB3	P56181-2	NDUFV3	4|11|0	15	5	3	0|3|8	0.04	0.13	0.04	0.13	0.04	-16.88	1.36	0.64
EFNB1_EPHB3	O96013	PAK4	21|11|10	42	14	3	1|7|12	0.04	0.13	0.04	0.13	0.04	-11.12	2.1	0.64
EFNB1_EPHB3	Q9UNX4	WDR3	1|0|2	3	1	3	1|1|0	0.04	0.13	0.04	0.13	0.04	-4.93	1.5	0.65
EFNB1_EPHB3	E9PJH7	SLC25A22	2|0|1	3	1	3	0|1|1	0.04	0.13	0.04	0.13	0.04	-4.93	1.5	0.65
EFNB1_EPHB3	Q96GX9	APIP	2|0|1	3	1	3	1|1|0	0.04	0.13	0.04	0.13	0.04	-4.93	1.5	0.65
EFNB1_EPHB3	Q15120-2	PDK3	2|0|0	2	0.67	3	0|1|1	0.04	0.13	0.04	0.13	0.04	-4.93	1	0.65
EFNB1_EPHB3	A0A5F9ZA98	A0A5F9ZA98	2|1|0	3	1	3	0|1|1	0.04	0.13	0.04	0.13	0.04	-4.93	1.5	0.65
EFNB1_EPHB3	J3KNZ9	FBRS	1|0|2	3	1	3	1|0|1	0.04	0.13	0.04	0.13	0.04	-4.93	1.5	0.65
EFNB1_EPHB3	O43347	MSI1	2|0|0	2	0.67	3	1|1|0	0.04	0.13	0.04	0.13	0.04	-4.93	1	0.65
EFNB1_EPHB3	O95168	NDUFB4	2|0|0	2	0.67	3	0|1|1	0.04	0.13	0.04	0.13	0.04	-4.93	1	0.65
EFNB1_EPHB3	Q6P087	RPUSD3	2|1|1	4	1.33	3	0|1|1	0.04	0.13	0.04	0.13	0.04	-3.32	2	0.65
EFNB1_EPHB3	P82921	MRPS21	2|0|0	2	0.67	3	0|1|1	0.04	0.13	0.04	0.13	0.04	-4.93	1	0.65
EFNB1_EPHB3	Q9NUQ8	ABCF3	2|0|0	2	0.67	3	1|1|0	0.04	0.13	0.04	0.13	0.04	-4.93	1	0.65
EFNB1_EPHB3	Q15785	TOMM34	2|0|0	2	0.67	3	1|0|1	0.04	0.13	0.04	0.13	0.04	-4.93	1	0.65
EFNB1_EPHB3	Q13190-4	STX5	1|2|0	3	1	3	0|1|1	0.04	0.13	0.04	0.13	0.04	-4.93	1.5	0.65
EFNB1_EPHB3	Q14694	USP10	2|0|0	2	0.67	3	0|1|1	0.04	0.13	0.04	0.13	0.04	-4.93	1	0.65
EFNB1_EPHB3	Q6IEG0	SNRNP48	2|0|1	3	1	3	1|1|0	0.04	0.13	0.04	0.13	0.04	-4.93	1.5	0.65
EFNB1_EPHB3	Q15796-2	SMAD2	2|0|1	3	1	3	0|1|1	0.04	0.13	0.04	0.13	0.04	-4.93	1.5	0.65
EFNB1_EPHB3	Q6PID8	KLHDC10	2|0|1	3	1	3	1|1|0	0.04	0.13	0.04	0.13	0.04	-4.93	1.5	0.65
EFNB1_EPHB3	A0A087X210-DECOY	P2RX3	1|0|2	3	1	3	1|1|0	0.04	0.13	0.04	0.13	0.04	-4.93	1.5	0.65
EFNB1_EPHB3	Q9UNL2	SSR3	2|1|1	4	1.33	3	1|1|0	0.04	0.13	0.04	0.13	0.04	-3.32	2	0.65
EFNB1_EPHB3	Q9BVS4	RIOK2	1|2|0	3	1	3	1|0|1	0.04	0.13	0.04	0.13	0.04	-4.93	1.5	0.65
EFNB1_EPHB3	Q5JVZ5	ELMO2	2|0|0	2	0.67	3	0|1|1	0.04	0.13	0.04	0.13	0.04	-4.93	1	0.65
EFNB1_EPHB3	Q96D46	NMD3	2|1|1	4	1.33	3	0|1|1	0.04	0.13	0.04	0.13	0.04	-3.32	2	0.65
EFNB1_EPHB3	Q13257	MAD2L1	0|0|2	2	0.67	3	1|1|0	0.04	0.13	0.04	0.13	0.04	-4.93	1	0.65
EFNB1_EPHB3	O14893	GEMIN2	2|0|0	2	0.67	3	0|1|1	0.04	0.13	0.04	0.13	0.04	-4.93	1	0.65
EFNB1_EPHB3	Q9BSJ8	ESYT1	11|4|10	25	8.33	3	3|5|5	0.04	0.09	0.04	0.09	0.04	-11.93	1.92	0.66
EFNB1_EPHB3	Q53GQ0	HSD17B12	7|2|3	12	4	3	2|4|2	0.04	0.11	0.04	0.11	0.04	-8.98	1.5	0.66
EFNB1_EPHB3	Q9NXA8	SIRT5	3|3|2	8	2.67	3	2|1|1	0.04	0.05	0.04	0.05	0.04	-4.24	2	0.66
EFNB1_EPHB3	Q6PGP7	TTC37	4|0|2	6	2	3	0|5|0	0.04	0.1	0.04	0.1	0.04	-8.44	1.2	0.66
EFNB1_EPHB3	Q5HYI8	RABL3	7|1|4	12	4	3	2|4|2	0.04	0.11	0.04	0.11	0.04	-10.69	1.5	0.66
EFNB1_EPHB3	G3XAG1	ZNF512	5|1|1	7	2.33	3	0|6|0	0.03	0.1	0.03	0.1	0.03	-7.23	1.17	0.66
EFNB1_EPHB3	O43592	XPOT	4|0|5	9	3	3	2|4|0	0.03	0.07	0.03	0.07	0.03	-9.88	1.5	0.66
EFNB1_EPHB3	Q96PK6-5	RBM14	5|0|0	5	1.67	3	0|6|0	0.03	0.1	0.03	0.1	0.03	-9.33	0.83	0.66
EFNB1_EPHB3	Q5T0N5	FNBP1L	6|4|3	13	4.33	3	2|2|3	0.03	0.09	0.03	0.09	0.03	-6.32	1.86	0.66
EFNB1_EPHB3	O43615	TIMM44	4|3|0	7	2.33	3	0|4|1	0.03	0.08	0.03	0.08	0.03	-8.65	1.4	0.66
EFNB1_EPHB3	Q9BZF1	OSBPL8	6|3|4	13	4.33	3	2|3|2	0.03	0.09	0.03	0.09	0.03	-6.32	1.86	0.66
EFNB1_EPHB3	Q15773	MLF2	6|1|1	8	2.67	3	1|3|3	0.03	0.09	0.03	0.09	0.03	-9.36	1.14	0.67
EFNB1_EPHB3	Q6ZUT1	C11ORF57	1|2|2	5	1.67	3	1|2|0	0.03	0.04	0.03	0.04	0.03	-4.52	1.67	0.67
EFNB1_EPHB3	H0Y368	DPM1	6|1|3	10	3.33	3	1|4|2	0.03	0.09	0.03	0.09	0.03	-9.36	1.43	0.67
EFNB1_EPHB3	H7C4G6	IVD	2|0|2	4	1.33	3	1|2|0	0.03	0.04	0.03	0.04	0.03	-5.93	1.33	0.67
EFNB1_EPHB3	Q14331	FRG1	2|3|2	7	2.33	3	2|1|1	0.03	0.05	0.03	0.05	0.03	-4.24	1.75	0.67
EFNB1_EPHB3	Q9BSC4	NOL10	3|0|0	3	1	3	0|4|0	0.03	0.09	0.03	0.09	0.03	-6.96	0.75	0.67
EFNB1_EPHB3	Q96QZ7-6	MAGI1	11|0|0	11	3.67	3	4|7|1	0.03	0.09	0.03	0.09	0.03	-18.49	0.92	0.67
EFNB1_EPHB3	Q6NZI2	CAVIN1	1|10|0	11	3.67	3	0|1|10	0.03	0.08	0.03	0.08	0.03	-16.6	1	0.67
EFNB1_EPHB3	Q9NWH9	SLTM	11|0|4	15	5	3	4|7|1	0.03	0.09	0.03	0.09	0.03	-18.49	1.25	0.67
EFNB1_EPHB3	O00178	GTPBP1	5|3|0	8	2.67	3	1|4|1	0.03	0.07	0.03	0.07	0.03	-10.02	1.33	0.67
EFNB1_EPHB3	Q9Y6A4	CFAP20	6|0|2	8	2.67	3	0|6|1	0.03	0.09	0.03	0.09	0.03	-11.05	1.14	0.67
EFNB1_EPHB3	Q96A65	EXOC4	6|2|1	9	3	3	2|4|1	0.03	0.09	0.03	0.09	0.03	-9.36	1.29	0.67
EFNB1_EPHB3	P40616	ARL1	4|0|2	6	2	3	1|4|0	0.03	0.08	0.03	0.08	0.03	-8.65	1.2	0.67
EFNB1_EPHB3	Q02790	FKBP4	5|0|1	6	2	3	0|5|1	0.03	0.08	0.03	0.08	0.03	-9.6	1	0.67
EFNB1_EPHB3	Q69YL0	NCBP2-AS2	6|0|9	15	5	3	6|4|0	0.03	0.08	0.03	0.08	0.03	-15.56	1.5	0.67
EFNB1_EPHB3	E9PDF6	MYO1B	4|0|0	4	1.33	3	0|5|0	0.03	0.1	0.03	0.1	0.03	-8.44	0.8	0.67
EFNB1_EPHB3	C9JQV0	C7ORF50	4|0|3	7	2.33	3	3|2|0	0.03	0.07	0.03	0.07	0.03	-8.81	1.4	0.67
EFNB1_EPHB3	P18754-2	RCC1	5|0|0	5	1.67	3	1|5|0	0.03	0.08	0.03	0.08	0.03	-9.6	0.83	0.67
EFNB1_EPHB3	O76021	RSL1D1	7|0|2	9	3	3	1|7|0	0.03	0.09	0.03	0.09	0.03	-12.52	1.12	0.67
EFNB1_EPHB3	O15446	CD3EAP	2|5|0	7	2.33	3	1|2|3	0.03	0.08	0.03	0.08	0.03	-10.12	1.17	0.68
EFNB1_EPHB3	Q9BZE4	GTPBP4	6|1|2	9	3	3	3|4|0	0.03	0.08	0.03	0.08	0.03	-9.19	1.29	0.68
EFNB1_EPHB3	Q53F19	NCBP3	3|0|2	5	1.67	3	3|1|0	0.03	0.06	0.03	0.06	0.03	-7.29	1.25	0.68
EFNB1_EPHB3	P26583	HMGB2	11|7|0	18	6	3	0|6|6	0.03	0.07	0.03	0.07	0.03	-18.35	1.5	0.68
EFNB1_EPHB3	Q9NX20	MRPL16	3|2|0	5	1.67	3	0|1|3	0.03	0.06	0.03	0.06	0.03	-7.29	1.25	0.68
EFNB1_EPHB3	J3KSI8	MRPS7	4|0|0	4	1.33	3	1|4|0	0.03	0.08	0.03	0.08	0.03	-8.65	0.8	0.68
EFNB1_EPHB3	Q969S3	ZNF622	5|0|2	7	2.33	3	2|2|2	0.03	0.08	0.03	0.08	0.03	-10.12	1.17	0.68
EFNB1_EPHB3	Q9Y237-2	PIN4	6|0|1	7	2.33	3	2|5|0	0.03	0.08	0.03	0.08	0.03	-11.28	1	0.68
EFNB1_EPHB3	P31942	HNRNPH3	5|0|2	7	2.33	3	1|4|1	0.02	0.07	0.02	0.07	0.02	-10.02	1.17	0.68
EFNB1_EPHB3	O60231	DHX16	2|0|0	2	0.67	3	0|3|0	0.02	0.07	0.02	0.07	0.02	-5.48	0.67	0.68
EFNB1_EPHB3	B7ZM99	MTHFD1L	10|2|3	15	5	3	1|8|2	0.02	0.07	0.02	0.07	0.02	-12.21	1.36	0.68
EFNB1_EPHB3	Q9HAV4	XPO5	5|0|1	6	2	3	1|4|1	0.02	0.07	0.02	0.07	0.02	-10.02	1	0.68
EFNB1_EPHB3	Q96CW1-2	AP2M1	1|2|0	3	1	3	0|3|0	0.02	0.07	0.02	0.07	0.02	-5.48	1	0.68
EFNB1_EPHB3	O95486	SEC24A	5|1|2	8	2.67	3	0|4|2	0.02	0.07	0.02	0.07	0.02	-7.78	1.33	0.68
EFNB1_EPHB3	Q8TDN6	BRIX1	1|0|2	3	1	3	3|0|0	0.02	0.07	0.02	0.07	0.02	-5.48	1	0.68
EFNB1_EPHB3	Q8WVM0	TFB1M	2|0|0	2	0.67	3	0|3|0	0.02	0.07	0.02	0.07	0.02	-5.48	0.67	0.68
EFNB1_EPHB3	Q8WVM8	SCFD1	2|0|0	2	0.67	3	0|3|0	0.02	0.07	0.02	0.07	0.02	-5.48	0.67	0.68
EFNB1_EPHB3	Q3KQU3	MAP7D1	5|1|0	6	2	3	0|4|2	0.02	0.07	0.02	0.07	0.02	-9.88	1	0.68
EFNB1_EPHB3	Q15397	PUM3	2|0|0	2	0.67	3	0|3|0	0.02	0.07	0.02	0.07	0.02	-5.48	0.67	0.68
EFNB1_EPHB3	Q96GA3	LTV1	1|2|0	3	1	3	0|0|3	0.02	0.07	0.02	0.07	0.02	-5.48	1	0.68
EFNB1_EPHB3	O15075	DCLK1	3|0|1	4	1.33	3	1|2|1	0.02	0.05	0.02	0.05	0.02	-7.42	1	0.69
EFNB1_EPHB3	F2Z2W7	TRMT2A	3|1|0	4	1.33	3	1|2|1	0.02	0.05	0.02	0.05	0.02	-7.42	1	0.69
EFNB1_EPHB3	A0A669KBC2	A0A669KBC2	0|3|1	4	1.33	3	1|1|2	0.02	0.05	0.02	0.05	0.02	-7.42	1	0.69
EFNB1_EPHB3	P83369	LSM11	3|0|0	3	1	3	0|3|1	0.02	0.06	0.02	0.06	0.02	-7.29	0.75	0.69
EFNB1_EPHB3	H0YA96	HNRNPD	18|5|6	29	9.67	3	6|11|2	0.02	0.06	0.02	0.06	0.02	-17.11	1.53	0.69
EFNB1_EPHB3	O75190	DNAJB6	3|0|0	3	1	3	1|3|0	0.02	0.06	0.02	0.06	0.02	-7.29	0.75	0.69
EFNB1_EPHB3	Q9ULX3	NOB1	3|1|1	5	1.67	3	0|3|1	0.02	0.06	0.02	0.06	0.02	-5.6	1.25	0.69
EFNB1_EPHB3	O95487	SEC24B	4|1|1	6	2	3	0|3|2	0.02	0.07	0.02	0.07	0.02	-6.9	1.2	0.69
EFNB1_EPHB3	Q9Y2S7	POLDIP2	4|0|2	6	2	3	1|3|1	0.02	0.07	0.02	0.07	0.02	-8.84	1.2	0.69
EFNB1_EPHB3	Q96T76-8	MMS19	4|0|0	4	1.33	3	0|3|2	0.02	0.07	0.02	0.07	0.02	-8.81	0.8	0.69
EFNB1_EPHB3	A0A087WUK2	HNRNPDL	15|5|8	28	9.33	3	7|8|2	0.02	0.06	0.02	0.06	0.02	-15.02	1.65	0.69
EFNB1_EPHB3	P82675	MRPS5	3|0|1	4	1.33	3	1|3|0	0.02	0.06	0.02	0.06	0.02	-7.29	1	0.69
EFNB1_EPHB3	A0A087WWP4	RBM15	15|4|3	22	7.33	3	4|8|6	0.02	0.06	0.02	0.06	0.02	-19.78	1.22	0.69
EFNB1_EPHB3	Q92665	MRPS31	4|0|0	4	1.33	3	0|3|2	0.02	0.07	0.02	0.07	0.02	-8.81	0.8	0.69
EFNB1_EPHB3	Q7L804	RAB11FIP2	9|2|3	14	4.67	3	2|4|5	0.02	0.06	0.02	0.06	0.02	-12.67	1.27	0.69
EFNB1_EPHB3	P07196	NEFL	3|0|0	3	1	3	1|3|0	0.02	0.06	0.02	0.06	0.02	-7.29	0.75	0.69
EFNB1_EPHB3	P39748	FEN1	3|0|0	3	1	3	0|3|1	0.02	0.06	0.02	0.06	0.02	-7.29	0.75	0.69
EFNB1_EPHB3	Q9Y3D9	MRPS23	3|0|2	5	1.67	3	2|1|1	0.02	0.05	0.02	0.05	0.02	-7.42	1.25	0.69
EFNB1_EPHB3	P53985	SLC16A1	4|1|2	7	2.33	3	0|3|2	0.02	0.07	0.02	0.07	0.02	-6.9	1.4	0.69
EFNB1_EPHB3	P16403	HIST1H1C	11|22|12	45	15	3	8|14|0	0.02	0.06	0.02	0.06	0.02	-11.9	2.05	0.69
EFNB1_EPHB3	Q99470	SDF2	3|1|2	6	2	3	0|2|2	0.02	0.05	0.02	0.05	0.02	-5.8	1.5	0.69
EFNB1_EPHB3	P42766	RPL35	6|7|2	15	5	3	2|4|3	0.02	0.04	0.02	0.04	0.02	-10.1	1.67	0.7
EFNB1_EPHB3	Q9Y281	CFL2	2|6|0	8	2.67	3	0|0|8	0.02	0.05	0.02	0.05	0.02	-12.35	1	0.7
EFNB1_EPHB3	Q5T200	ZC3H13	3|0|1	4	1.33	3	2|2|0	0.02	0.05	0.02	0.05	0.02	-7.49	1	0.7
EFNB1_EPHB3	Q9H8G2	CAAP1	3|0|1	4	1.33	3	0|2|2	0.02	0.05	0.02	0.05	0.02	-7.49	1	0.7
EFNB1_EPHB3	Q92576	PHF3	3|0|0	3	1	3	0|2|2	0.02	0.05	0.02	0.05	0.02	-7.49	0.75	0.7
EFNB1_EPHB3	Q96EY1	DNAJA3	7|3|6	16	5.33	3	4|2|3	0.02	0.04	0.02	0.04	0.02	-8.67	1.78	0.7
EFNB1_EPHB3	Q9NVH1	DNAJC11	3|0|3	6	2	3	0|4|1	0.02	0.03	0.02	0.03	0.02	-8.65	1.2	0.7
EFNB1_EPHB3	Q52LJ0	FAM98B	15|1|0	16	5.33	3	2|12|2	0.02	0.05	0.02	0.05	0.02	-23.91	1	0.7
EFNB1_EPHB3	Q07065	CKAP4	3|0|0	3	1	3	0|2|2	0.02	0.05	0.02	0.05	0.02	-7.49	0.75	0.7
EFNB1_EPHB3	P14625	HSP90B1	8|5|0	13	4.33	3	2|5|3	0.02	0.05	0.02	0.05	0.02	-15.93	1.3	0.7
EFNB1_EPHB3	I3L0N3	NSF	6|3|1	10	3.33	3	0|8|0	0.02	0.05	0.02	0.05	0.02	-9.96	1.25	0.7
EFNB1_EPHB3	Q9UK58	CCNL1	8|2|7	17	5.67	3	2|6|2	0.02	0.04	0.02	0.04	0.02	-11.28	1.7	0.7
EFNB1_EPHB3	P04181	OAT	5|0|1	6	2	3	0|7|0	0.02	0.05	0.02	0.05	0.02	-10.84	0.86	0.7
EFNB1_EPHB3	P41223	BUD31	4|0|4	8	2.67	3	3|3|0	0.02	0.02	0.02	0.02	0.02	-10.02	1.33	0.7
EFNB1_EPHB3	C9JZI1	RFC4	2|0|0	2	0.67	3	0|2|1	0.01	0.04	0.01	0.04	0.01	-5.93	0.67	0.7
EFNB1_EPHB3	Q9NPF4	OSGEP	1|2|0	3	1	3	0|1|2	0.01	0.04	0.01	0.04	0.01	-5.93	1	0.7
EFNB1_EPHB3	Q9UEW8-2	STK39	2|0|1	3	1	3	0|2|1	0.01	0.04	0.01	0.04	0.01	-5.93	1	0.7
EFNB1_EPHB3	A0A087WUT6	EIF5B	2|0|0	2	0.67	3	0|1|2	0.01	0.04	0.01	0.04	0.01	-5.93	0.67	0.7
EFNB1_EPHB3	P35030-2	PRSS3	1|2|0	3	1	3	1|1|1	0.01	0.04	0.01	0.04	0.01	-5.93	1	0.7
EFNB1_EPHB3	P53384-2	NUBP1	2|1|1	4	1.33	3	0|1|2	0.01	0.04	0.01	0.04	0.01	-4.52	1.33	0.7
EFNB1_EPHB3	O14733-2	MAP2K7	2|0|1	3	1	3	0|2|1	0.01	0.04	0.01	0.04	0.01	-5.93	1	0.7
EFNB1_EPHB3	Q13564	NAE1	2|0|0	2	0.67	3	0|2|1	0.01	0.04	0.01	0.04	0.01	-5.93	0.67	0.7
EFNB1_EPHB3	A0A0B4J2G4	LRRC41	1|0|2	3	1	3	1|2|0	0.01	0.04	0.01	0.04	0.01	-5.93	1	0.7
EFNB1_EPHB3	P49721	PSMB2	1|0|2	3	1	3	0|1|2	0.01	0.04	0.01	0.04	0.01	-5.93	1	0.7
EFNB1_EPHB3	A0A5F9ZHS3	A0A5F9ZHS3	1|2|0	3	1	3	1|1|1	0.01	0.04	0.01	0.04	0.01	-5.93	1	0.7
EFNB1_EPHB3	E9PCH4	E9PCH4	0|0|2	2	0.67	3	1|1|1	0.01	0.04	0.01	0.04	0.01	-5.93	0.67	0.7
EFNB1_EPHB3	Q13112	CHAF1B	2|0|0	2	0.67	3	0|2|1	0.01	0.04	0.01	0.04	0.01	-5.93	0.67	0.7
EFNB1_EPHB3	E7EPT4	NDUFV2	2|0|1	3	1	3	0|1|2	0.01	0.04	0.01	0.04	0.01	-5.93	1	0.7
EFNB1_EPHB3	A0A0A0MTH3	ILK	2|1|1	4	1.33	3	1|1|1	0.01	0.04	0.01	0.04	0.01	-4.52	1.33	0.7
EFNB1_EPHB3	B3KS98	EIF3S3	2|0|0	2	0.67	3	0|2|1	0.01	0.04	0.01	0.04	0.01	-5.93	0.67	0.7
EFNB1_EPHB3	P35580-3	MYH10	0|2|0	2	0.67	3	0|1|2	0.01	0.04	0.01	0.04	0.01	-5.93	0.67	0.7
EFNB1_EPHB3	Q9ULA0	DNPEP	0|2|0	2	0.67	3	2|0|1	0.01	0.04	0.01	0.04	0.01	-5.93	0.67	0.7
EFNB1_EPHB3	P46734-3	MAP2K3	2|0|0	2	0.67	3	1|2|0	0.01	0.04	0.01	0.04	0.01	-5.93	0.67	0.7
EFNB1_EPHB3	Q9NYR9	NKIRAS2	2|0|1	3	1	3	1|1|1	0.01	0.04	0.01	0.04	0.01	-5.93	1	0.7
EFNB1_EPHB3	Q7Z7L1	SLFN11	2|0|0	2	0.67	3	0|2|1	0.01	0.04	0.01	0.04	0.01	-5.93	0.67	0.7
EFNB1_EPHB3	Q9NWZ8	GEMIN8	2|0|1	3	1	3	0|2|1	0.01	0.04	0.01	0.04	0.01	-5.93	1	0.7
EFNB1_EPHB3	F5GZF0	CDK2AP1	2|0|0	2	0.67	3	0|2|1	0.01	0.04	0.01	0.04	0.01	-5.93	0.67	0.7
EFNB1_EPHB3	K7ELL7	PRKCSH	2|0|0	2	0.67	3	1|1|1	0.01	0.04	0.01	0.04	0.01	-5.93	0.67	0.7
EFNB1_EPHB3	P49750	YLPM1	10|0|0	10	3.33	3	1|6|5	0.01	0.04	0.01	0.04	0.01	-18.62	0.83	0.7
EFNB1_EPHB3	P56385	ATP5I	2|1|0	3	1	3	0|2|1	0.01	0.04	0.01	0.04	0.01	-5.93	1	0.7
EFNB1_EPHB3	O75937	DNAJC8	2|0|0	2	0.67	3	0|2|1	0.01	0.04	0.01	0.04	0.01	-5.93	0.67	0.7
EFNB1_EPHB3	Q9UNS2	COPS3	2|0|0	2	0.67	3	0|1|2	0.01	0.04	0.01	0.04	0.01	-5.93	0.67	0.7
EFNB1_EPHB3	Q8IY63	AMOTL1	8|16|6	30	10	3	3|9|7	0.01	0.04	0.01	0.04	0.01	-15.99	1.58	0.71
EFNB1_EPHB3	Q8IX12	CCAR1	7|0|0	7	2.33	3	1|8|0	0.01	0.04	0.01	0.04	0.01	-13.61	0.78	0.71
EFNB1_EPHB3	Q96QD9	FYTTD1	5|4|4	13	4.33	3	3|1|3	0.01	0.03	0.01	0.03	0.01	-4.91	1.86	0.71
EFNB1_EPHB3	Q8WUQ7-2	CACTIN	8|2|0	10	3.33	3	1|7|2	0.01	0.03	0.01	0.03	0.01	-15.51	1	0.72
EFNB1_EPHB3	Q02040	AKAP17A	6|1|1	8	2.67	3	3|4|1	0.01	0.03	0.01	0.03	0.01	-10.69	1	0.72
EFNB1_EPHB3	O75746	SLC25A12	6|0|3	9	3	3	3|5|0	0.01	0.03	0.01	0.03	0.01	-12.84	1.12	0.72
EFNB1_EPHB3	Q14011	CIRBP	7|2|0	9	3	3	1|6|2	0.01	0.03	0.01	0.03	0.01	-14.11	1	0.72
EFNB1_EPHB3	Q13595	TRA2A	4|0|2	6	2	3	1|5|0	0.01	0.03	0.01	0.03	0.01	-9.6	1	0.72
EFNB1_EPHB3	Q5JTH9	RRP12	4|1|3	8	2.67	3	1|4|1	0.01	0.02	0.01	0.02	0.01	-7.93	1.33	0.72
EFNB1_EPHB3	Q96EY5	MVB12A	6|3|3	12	4	3	2|3|3	0.01	0.03	0.01	0.03	0.01	-7.49	1.5	0.72
EFNB1_EPHB3	Q7Z4V5-2	HDGFL2	21|0|4	25	8.33	3	9|13|0	0.01	0.03	0.01	0.03	0.01	-32.76	1.14	0.72
EFNB1_EPHB3	A0A2R8Y522	A0A2R8Y522	0|4|5	9	3	3	3|2|2	0.01	0.03	0.01	0.03	0.01	-11.61	1.29	0.72
EFNB1_EPHB3	Q9NXE8	CWC25	11|2|4	17	5.67	3	5|7|1	0.01	0.04	0.01	0.04	0.01	-14.98	1.31	0.72
EFNB1_EPHB3	O76094	SRP72	3|7|0	10	3.33	3	2|5|2	0.01	0.04	0.01	0.04	0.01	-14.43	1.11	0.72
EFNB1_EPHB3	Q6P1N0	CC2D1A	7|3|2	12	4	3	2|3|4	0.01	0.04	0.01	0.04	0.01	-10.1	1.33	0.72
EFNB1_EPHB3	Q14444	CAPRIN1	13|0|0	13	4.33	3	0|12|3	0.01	0.03	0.01	0.03	0.01	-22.27	0.87	0.72
EFNB1_EPHB3	Q9UPT8	ZC3H4	28|6|8	42	14	3	9|14|11	0.01	0.03	0.01	0.03	0.01	-34.83	1.24	0.72
EFNB1_EPHB3	J3KPL8	APBB1	6|3|3	12	4	3	3|3|2	0.01	0.03	0.01	0.03	0.01	-7.49	1.5	0.72
EFNB1_EPHB3	Q15007	WTAP	6|0|2	8	2.67	3	1|6|1	0.01	0.03	0.01	0.03	0.01	-12.74	1	0.72
EFNB1_EPHB3	Q96QV6	HIST1H2AA	3|0|5	8	2.67	3	0|5|2	0.01	0.03	0.01	0.03	0.01	-11.28	1.14	0.72
EFNB1_EPHB3	Q9UQ80	PA2G4	9|2|1	12	4	3	1|8|2	0.01	0.03	0.01	0.03	0.01	-14.23	1.09	0.72
EFNB1_EPHB3	Q14980	NUMA1	6|1|0	7	2.33	3	1|5|2	0.01	0.03	0.01	0.03	0.01	-12.98	0.88	0.72
EFNB1_EPHB3	O75489	NDUFS3	5|1|1	7	2.33	3	0|5|2	0.01	0.03	0.01	0.03	0.01	-9.02	1	0.72
EFNB1_EPHB3	Q7Z7K6	CENPV	2|6|0	8	2.67	3	1|4|3	0.01	0.03	0.01	0.03	0.01	-13.07	1	0.72
EFNB1_EPHB3	O14980	XPO1	8|0|1	9	3	3	1|7|2	0.01	0.03	0.01	0.03	0.01	-15.51	0.9	0.72
EFNB1_EPHB3	J3QLS3	MRPS7	6|2|0	8	2.67	3	1|7|0	0.01	0.04	0.01	0.04	0.01	-12.52	1	0.72
EFNB1_EPHB3	Q86UK7	ZNF598	3|2|0	5	1.67	3	0|1|4	0.01	0.03	0.01	0.03	0.01	-8.65	1	0.72
EFNB1_EPHB3	Q5VUA4	ZNF318	12|0|1	13	4.33	3	3|7|5	0.01	0.04	0.01	0.04	0.01	-23.19	0.87	0.72
EFNB1_EPHB3	A0A494C028	A0A494C028	13|0|3	16	5.33	3	5|10|0	0.01	0.03	0.01	0.03	0.01	-22.49	1.07	0.73
EFNB1_EPHB3	P02663-CONT	P02663-CONT	0|2|1	3	1	3	0|4|0	0.01	0.03	0.01	0.03	0.01	-6.96	0.75	0.73
EFNB1_EPHB3	H0YJ40	SLIRP	2|4|2	8	2.67	3	1|2|3	0.01	0.02	0.01	0.02	0.01	-6.6	1.33	0.73
EFNB1_EPHB3	O76031	CLPX	5|1|2	8	2.67	3	1|4|2	0.01	0.03	0.01	0.03	0.01	-9.36	1.14	0.73
EFNB1_EPHB3	B5MCF9	PES1	4|1|2	7	2.33	3	2|3|1	0.01	0.02	0.01	0.02	0.01	-8.02	1.17	0.73
EFNB1_EPHB3	P62633	CNBP	2|0|0	2	0.67	3	0|0|4	0.01	0.03	0.01	0.03	0.01	-6.96	0.5	0.73
EFNB1_EPHB3	M0R2B7	POLD1	5|0|0	5	1.67	3	1|5|1	0.01	0.03	0.01	0.03	0.01	-11.35	0.71	0.73
EFNB1_EPHB3	Q96SZ5	ADO	1|0|5	6	2	3	2|1|4	0.01	0.03	0.01	0.03	0.01	-11.61	0.86	0.73
EFNB1_EPHB3	Q9NS69	TOMM22	2|2|1	5	1.67	3	1|2|1	0.01	0.01	0.01	0.01	0.01	-5.72	1.25	0.73
EFNB1_EPHB3	P13807	GYS1	3|0|1	4	1.33	3	4|1|0	0.01	0.03	0.01	0.03	0.01	-8.65	0.8	0.73
EFNB1_EPHB3	P00338-3	LDHA	5|1|3	9	3	3	2|3|2	0.01	0.03	0.01	0.03	0.01	-9.36	1.29	0.73
EFNB1_EPHB3	O95394	PGM3	3|1|0	4	1.33	3	0|4|1	0.01	0.03	0.01	0.03	0.01	-8.65	0.8	0.73
EFNB1_EPHB3	P25490	YY1	2|3|4	9	3	3	2|3|1	0.01	0.02	0.01	0.02	0.01	-6.6	1.5	0.73
EFNB1_EPHB3	H7C561	SF1	7|0|7	14	4.67	3	5|5|0	0.01	0.01	0.01	0.01	0.01	-15.61	1.4	0.73
EFNB1_EPHB3	O43390	HNRNPR	31|2|11	44	14.67	3	11|19|1	0.01	0.02	0.01	0.02	0.01	-39.15	1.42	0.73
EFNB1_EPHB3	I3L0E3	HCG_1984214	4|1|1	6	2	3	1|3|2	0.01	0.02	0.01	0.02	0.01	-8.02	1	0.73
EFNB1_EPHB3	J3KMX2	SMARCD2	4|0|1	5	1.67	3	1|4|1	0.01	0.02	0.01	0.02	0.01	-10.02	0.83	0.73
EFNB1_EPHB3	P98179	RBM3	5|1|2	8	2.67	3	1|5|1	0.01	0.03	0.01	0.03	0.01	-9.1	1.14	0.73
EFNB1_EPHB3	P42704	LRPPRC	2|0|0	2	0.67	3	0|4|0	0.01	0.03	0.01	0.03	0.01	-6.96	0.5	0.73
EFNB1_EPHB3	A0A0A0MT83	IVD	4|0|0	4	1.33	3	2|4|0	0.01	0.03	0.01	0.03	0.01	-9.88	0.67	0.73
EFNB1_EPHB3	Q00688	FKBP3	3|2|1	6	2	3	1|1|3	0.01	0.02	0.01	0.02	0.01	-6.92	1.2	0.73
EFNB1_EPHB3	Q9H4L4	SENP3	3|1|2	6	2	3	1|2|2	0.01	0.02	0.01	0.02	0.01	-6.92	1.2	0.73
EFNB1_EPHB3	A0A2Y9D025	A0A2Y9D025	2|0|2	4	1.33	3	2|1|1	0.01	0.01	0.01	0.01	0.01	-7.42	1	0.73
EFNB1_EPHB3	Q9NTI5	PDS5B	3|1|0	4	1.33	3	1|4|0	0.01	0.03	0.01	0.03	0.01	-8.65	0.8	0.73
EFNB1_EPHB3	Q7L2E3-2	DHX30	5|2|1	8	2.67	3	0|4|3	0.01	0.03	0.01	0.03	0.01	-9.19	1.14	0.73
EFNB1_EPHB3	A6NHR9	SMCHD1	2|0|0	2	0.67	3	0|4|0	0.01	0.03	0.01	0.03	0.01	-6.96	0.5	0.73
EFNB1_EPHB3	P33981	TTK	3|1|0	4	1.33	3	0|4|1	0.01	0.03	0.01	0.03	0.01	-8.65	0.8	0.73
EFNB1_EPHB3	Q9BXW7	HDHD5	2|0|0	2	0.67	3	0|3|1	0.01	0.02	0.01	0.02	0.01	-7.29	0.5	0.74
EFNB1_EPHB3	Q17RS7	GEN1	1|2|0	3	1	3	0|1|3	0.01	0.02	0.01	0.02	0.01	-7.29	0.75	0.74
EFNB1_EPHB3	Q9NZM5	NOP53	5|2|0	7	2.33	3	0|7|1	0.01	0.02	0.01	0.02	0.01	-12.52	0.88	0.74
EFNB1_EPHB3	F5H365	SEC23A	9|1|3	13	4.33	3	2|6|4	0.01	0.02	0.01	0.02	0.01	-16	1.08	0.74
EFNB1_EPHB3	P45880	VDAC2	3|0|1	4	1.33	3	1|3|1	0.01	0.02	0.01	0.02	0.01	-8.84	0.8	0.74
EFNB1_EPHB3	P0DPB6	P0DPB6	3|0|1	4	1.33	3	3|1|1	0.01	0.02	0.01	0.02	0.01	-8.84	0.8	0.74
EFNB1_EPHB3	S4R417	RPS15	5|0|1	6	2	3	0|7|1	0.01	0.02	0.01	0.02	0.01	-12.52	0.75	0.74
EFNB1_EPHB3	K7EK07	H3F3B	1|3|1	5	1.67	3	1|1|3	0.01	0.02	0.01	0.02	0.01	-6.92	1	0.74
EFNB1_EPHB3	P20810	CAST	2|0|0	2	0.67	3	0|1|3	0.01	0.02	0.01	0.02	0.01	-7.29	0.5	0.74
EFNB1_EPHB3	Q03701	CEBPZ	2|0|0	2	0.67	3	0|3|1	0.01	0.02	0.01	0.02	0.01	-7.29	0.5	0.74
EFNB1_EPHB3	P05023	ATP1A1	19|16|15	50	16.67	3	4|11|8	0.01	0.02	0.01	0.02	0.01	-8.5	2.17	0.74
EFNB1_EPHB3	P62851	RPS25	4|3|4	11	3.67	3	2|4|1	0.01	0.01	0.01	0.01	0.01	-6.32	1.57	0.74
EFNB1_EPHB3	Q6SZW1	SARM1	2|1|0	3	1	3	0|3|1	0.01	0.02	0.01	0.02	0.01	-7.29	0.75	0.74
EFNB1_EPHB3	Q8N766	EMC1	1|1|2	4	1.33	3	0|3|1	0.01	0.02	0.01	0.02	0.01	-5.6	1	0.74
EFNB1_EPHB3	P27824-2	CANX	2|0|1	3	1	3	0|3|1	0.01	0.02	0.01	0.02	0.01	-7.29	0.75	0.74
EFNB1_EPHB3	Q16352	INA	9|0|3	12	4	3	2|10|0	0.01	0.02	0.01	0.02	0.01	-17.93	1	0.74
EFNB1_EPHB3	O43464-2	HTRA2	2|0|0	2	0.67	3	0|1|3	0.01	0.02	0.01	0.02	0.01	-7.29	0.5	0.74
EFNB1_EPHB3	P50225	SULT1A1	3|1|1	5	1.67	3	1|3|1	0.01	0.02	0.01	0.02	0.01	-6.92	1	0.74
EFNB1_EPHB3	A0A2R8YFH5	A0A2R8YFH5	9|0|3	12	4	3	2|7|3	0.01	0.02	0.01	0.02	0.01	-18.62	1	0.74
EFNB1_EPHB3	Q9GZT9	EGLN1	1|1|2	4	1.33	3	0|1|3	0.01	0.02	0.01	0.02	0.01	-5.6	1	0.74
EFNB1_EPHB3	Q13191	CBLB	2|1|0	3	1	3	0|1|3	0.01	0.02	0.01	0.02	0.01	-7.29	0.75	0.74
EFNB1_EPHB3	Q9H7B2	RPF2	0|0|2	2	0.67	3	1|3|0	0.01	0.02	0.01	0.02	0.01	-7.29	0.5	0.74
EFNB1_EPHB3	A0A590UJ43	A0A590UJ43	3|0|1	4	1.33	3	1|2|2	0.01	0.02	0.01	0.02	0.01	-8.84	0.8	0.74
EFNB1_EPHB3	Q96PV6	LENG8	10|0|0	10	3.33	3	0|12|1	0.01	0.02	0.01	0.02	0.01	-19.29	0.77	0.74
EFNB1_EPHB3	O95478	NSA2	4|4|3	11	3.67	3	2|3|2	0.01	0.01	0.01	0.01	0.01	-6.32	1.57	0.74
EFNB1_EPHB3	O15260	SURF4	3|0|0	3	1	3	0|3|2	0.01	0.02	0.01	0.02	0.01	-8.81	0.6	0.74
EFNB1_EPHB3	Q8WVJ2	NUDCD2	1|0|2	3	1	3	1|0|3	0.01	0.02	0.01	0.02	0.01	-7.29	0.75	0.74
EFNB1_EPHB3	Q9BQ61	C19ORF43	2|0|0	2	0.67	3	0|3|1	0.01	0.02	0.01	0.02	0.01	-7.29	0.5	0.74
EFNB1_EPHB3	Q9Y2L1	DIS3	9|4|2	15	5	3	1|9|2	0.01	0.02	0.01	0.02	0.01	-13.22	1.25	0.75
EFNB1_EPHB3	Q13011	ECH1	2|1|0	3	1	3	1|2|1	0	0.01	0	0.01	0	-7.42	0.75	0.75
EFNB1_EPHB3	Q8NFQ8	TOR1AIP2	2|0|1	3	1	3	0|2|2	0	0.01	0	0.01	0	-7.49	0.75	0.75
EFNB1_EPHB3	Q9NZB2-6	FAM120A	7|3|3	13	4.33	3	0|6|4	0	0.01	0	0.01	0	-9.49	1.3	0.75
EFNB1_EPHB3	P35250	RFC2	2|0|0	2	0.67	3	1|2|1	0	0.01	0	0.01	0	-7.42	0.5	0.75
EFNB1_EPHB3	Q8N1F7	NUP93	15|4|5	24	8	3	3|11|4	0	0.01	0	0.01	0	-17.48	1.33	0.75
EFNB1_EPHB3	Q8IXL7-2	MSRB3	2|0|0	2	0.67	3	1|2|1	0	0.01	0	0.01	0	-7.42	0.5	0.75
EFNB1_EPHB3	P48507	GCLM	6|0|3	9	3	3	2|6|1	0	0.01	0	0.01	0	-14.11	1	0.75
EFNB1_EPHB3	Q9Y4W2	LAS1L	2|0|0	2	0.67	3	0|2|2	0	0.01	0	0.01	0	-7.49	0.5	0.75
EFNB1_EPHB3	Q96QR8	PURB	8|1|3	12	4	3	1|6|4	0	0.01	0	0.01	0	-14.57	1.09	0.75
EFNB1_EPHB3	K7EJE8	LONP1	4|1|2	7	2.33	3	0|6|1	0	0.01	0	0.01	0	-8.8	1	0.75
EFNB1_EPHB3	Q15758	SLC1A5	7|3|2	12	4	3	2|2|6	0	0.01	0	0.01	0	-11.28	1.2	0.75
EFNB1_EPHB3	P12270	TPR	2|0|0	2	0.67	3	0|2|2	0	0.01	0	0.01	0	-7.49	0.5	0.75
EFNB1_EPHB3	P62191	PSMC1	10|3|2	15	5	3	1|9|3	0	0.01	0	0.01	0	-14.68	1.15	0.75
EFNB1_EPHB3	J3KN16	KIAA0368	2|0|0	2	0.67	3	1|2|1	0	0.01	0	0.01	0	-7.42	0.5	0.75
EFNB1_EPHB3	Q5VUJ6	LRCH2	7|4|3	14	4.67	3	1|5|4	0	0.01	0	0.01	0	-9.83	1.4	0.75
EFNB1_EPHB3	Q99959	PKP2	3|3|2	8	2.67	3	0|2|4	0	0.01	0	0.01	0	-6.36	1.33	0.75
EFNB1_EPHB3	P62857	RPS28	1|4|0	5	1.67	3	0|1|6	0	0.01	0	0.01	0	-11.05	0.71	0.75
EFNB1_EPHB3	Q8WXA9-2	SREK1	11|1|5	17	5.67	3	5|8|1	0	0.01	0	0.01	0	-18.51	1.21	0.75
EFNB1_EPHB3	P26358-2	DNMT1	2|0|0	2	0.67	3	1|2|1	0	0.01	0	0.01	0	-7.42	0.5	0.75
EFNB1_EPHB3	O14964	HGS	2|0|1	3	1	3	1|1|2	0	0.01	0	0.01	0	-7.42	0.75	0.75
EFNB1_EPHB3	O75794	CDC123	2|0|0	2	0.67	3	0|2|2	0	0.01	0	0.01	0	-7.49	0.5	0.75
EFNB1_EPHB3	P49674	CSNK1E	2|0|0	2	0.67	3	0|2|2	0	0.01	0	0.01	0	-7.49	0.5	0.75
EFNB1_EPHB3	O60783	MRPS14	2|1|0	3	1	3	0|2|2	0	0.01	0	0.01	0	-7.49	0.75	0.75
EFNB1_EPHB3	Q9Y277-2	VDAC3	5|3|0	8	2.67	3	0|5|3	0	0.01	0	0.01	0	-12.84	1	0.75
EFNB1_EPHB3	Q9UK45	LSM7	2|0|0	2	0.67	3	1|1|2	0	0.01	0	0.01	0	-7.42	0.5	0.75
EFNB1_EPHB3	Q15046	KARS	9|2|4	15	5	3	7|4|1	0	0.01	0	0.01	0	-13.6	1.25	0.75
EFNB1_EPHB3	Q9BRX2	PELO	2|0|0	2	0.67	3	0|2|2	0	0.01	0	0.01	0	-7.49	0.5	0.75
EFNB1_EPHB3	Q9P013	CWC15	2|0|0	2	0.67	3	2|1|1	0	0.01	0	0.01	0	-7.42	0.5	0.75
EFNB1_EPHB3	G3V325	ATP5J2-PTCD1	1|0|2	3	1	3	2|1|1	0	0.01	0	0.01	0	-7.42	0.75	0.75
EFNB1_EPHB3	P00492	HPRT1	7|1|2	10	3.33	3	2|5|3	0	0.01	0	0.01	0	-13.32	1	0.75
EFNB1_EPHB3	P18077	RPL35A	4|5|1	10	3.33	3	1|3|4	0	0.01	0	0.01	0	-10.69	1.25	0.76
EFNB1_EPHB3	O00401	WASL	5|2|1	8	2.67	3	1|5|2	0	0.01	0	0.01	0	-10.6	1	0.76
EFNB1_EPHB3	Q9Y4F1	FARP1	2|2|0	4	1.33	3	2|1|2	0	0	0	0	0	-8.84	0.8	0.76
EFNB1_EPHB3	O95347	SMC2	18|3|8	29	9.67	3	6|12|4	0	0.01	0	0.01	0	-24.8	1.32	0.76
EFNB1_EPHB3	Q9Y4W6	AFG3L2	1|3|1	5	1.67	3	0|4|2	0	0.01	0	0.01	0	-7.78	0.83	0.76
EFNB1_EPHB3	Q9UDR5	AASS	9|1|1	11	3.67	3	0|12|1	0	0.01	0	0.01	0	-16.42	0.85	0.76
EFNB1_EPHB3	P09234	SNRPC	20|5|15	40	13.33	3	10|11|5	0	0.01	0	0.01	0	-26.38	1.54	0.76
EFNB1_EPHB3	O75575	CRCP	5|0|0	5	1.67	3	1|4|3	0	0.01	0	0.01	0	-13.07	0.63	0.76
EFNB1_EPHB3	Q92973	TNPO1	2|0|2	4	1.33	3	2|3|0	0	0	0	0	0	-8.81	0.8	0.76
EFNB1_EPHB3	A0A0A0MQS2	CLASRP	26|0|9	35	11.67	3	8|19|1	0	0.01	0	0.01	0	-41.44	1.25	0.76
EFNB1_EPHB3	P49841	GSK3B	2|0|0	2	0.67	3	0|0|5	0	0.01	0	0.01	0	-8.44	0.4	0.76
EFNB1_EPHB3	P05204	HMGN2	5|2|1	8	2.67	3	1|4|3	0	0.01	0	0.01	0	-10.69	1	0.76
EFNB1_EPHB3	Q9UQR0	SCML2	3|1|0	4	1.33	3	0|4|2	0	0.01	0	0.01	0	-9.88	0.67	0.76
EFNB1_EPHB3	P04792	HSPB1	3|0|3	6	2	3	3|1|2	0	0.01	0	0.01	0	-10.12	1	0.76
EFNB1_EPHB3	A0A1W2PNX8	UNC45A	4|3|1	8	2.67	3	1|4|2	0	0.01	0	0.01	0	-9.36	1.14	0.76
EFNB1_EPHB3	Q86UE4	MTDH	0|4|0	4	1.33	3	0|2|5	0	0.01	0	0.01	0	-11.28	0.57	0.76
EFNB1_EPHB3	P18085	ARF4	3|1|3	7	2.33	3	2|3|1	0	0.01	0	0.01	0	-8.02	1.17	0.76
EFNB1_EPHB3	Q15645	TRIP13	4|0|2	6	2	3	1|5|1	0	0.01	0	0.01	0	-11.35	0.86	0.76
EFNB1_EPHB3	Q9H2U1	DHX36	5|0|1	6	2	3	3|3|2	0	0.01	0	0.01	0	-13.07	0.75	0.76
EFNB1_EPHB3	J3KRS1	DHRS7B	2|0|2	4	1.33	3	2|3|0	0	0	0	0	0	-8.81	0.8	0.76
EFNB1_EPHB3	O94874	UFL1	3|1|0	4	1.33	3	1|5|0	0	0.01	0	0.01	0	-9.6	0.67	0.76
EFNB1_EPHB3	C9JJ19	MRPS34	4|0|3	7	2.33	3	2|3|2	0	0.01	0	0.01	0	-11.61	1	0.76
EFNB1_EPHB3	Q9Y2D5-6	AKAP2	1|2|1	4	1.33	3	0|0|5	0	0.01	0	0.01	0	-6.53	0.8	0.76
EFNB1_EPHB3	P56537	EIF6	3|0|1	4	1.33	3	0|5|1	0	0.01	0	0.01	0	-9.6	0.67	0.76
EFNB1_EPHB3	Q15050	RRS1	5|2|3	10	3.33	3	2|5|1	0	0.01	0	0.01	0	-8.89	1.25	0.76
EFNB1_EPHB3	M0R0F0	RPS5	3|0|1	4	1.33	3	0|4|2	0	0.01	0	0.01	0	-9.88	0.67	0.76
EFNB1_EPHB3	O43516	WIPF1	5|6|6	17	5.67	3	3|4|3	0	0	0	0	0	-6.97	1.7	0.76
EFNB1_EPHB3	P51617-2	IRAK1	4|1|0	5	1.67	3	1|5|1	0	0.01	0	0.01	0	-11.35	0.71	0.76
EFNB1_EPHB3	E7EQU1	HMGB3	2|0|0	2	0.67	3	0|5|0	0	0.01	0	0.01	0	-8.44	0.4	0.76
EFNB1_EPHB3	E7EQ64	PRSS1	3|24|5	32	10.67	3	7|4|16	0	0.01	0	0.01	0	-31.25	1.19	0.76
EFNB1_EPHB3	P61006	RAB8A	3|1|4	8	2.67	3	1|4|2	0	0.01	0	0.01	0	-9.36	1.14	0.76
EFNB1_EPHB3	Q2M389	WASHC4	3|0|2	5	1.67	3	1|5|0	0	0.01	0	0.01	0	-9.6	0.83	0.76
EFNB1_EPHB3	Q8IWS0	PHF6	1|3|1	5	1.67	3	0|2|4	0	0.01	0	0.01	0	-7.78	0.83	0.76
EFNB1_EPHB3	A0A2R8Y4H2	A0A2R8Y4H2	3|1|3	7	2.33	3	3|2|1	0	0.01	0	0.01	0	-8.02	1.17	0.76
EFNB1_EPHB3	Q9P2N5	RBM27	3|0|0	3	1	3	1|5|0	0	0.01	0	0.01	0	-9.6	0.5	0.76
EFNB1_EPHB3	Q9NY12	GAR1	5|0|1	6	2	3	3|5|0	0	0.01	0	0.01	0	-12.84	0.75	0.76
EFNB1_EPHB3	Q93008	USP9X	3|1|3	7	2.33	3	1|6|0	0	0	0	0	0	-8.8	1	0.77
EFNB1_EPHB3	P35251	RFC1	3|1|2	6	2	3	2|3|1	0	0.01	0	0.01	0	-8.02	1	0.77
EFNB1_EPHB3	Q99986	VRK1	3|2|0	5	1.67	3	0|3|3	0	0.01	0	0.01	0	-10.02	0.83	0.77
EFNB1_EPHB3	Q9BSJ2	TUBGCP2	4|0|1	5	1.67	3	0|7|1	0	0	0	0	0	-12.52	0.63	0.77
EFNB1_EPHB3	A0A3B3IRP5	A0A3B3IRP5	3|0|0	3	1	3	0|3|3	0	0.01	0	0.01	0	-10.02	0.5	0.77
EFNB1_EPHB3	Q9BSV6	TSEN34	1|2|1	4	1.33	3	0|1|4	0	0.01	0	0.01	0	-6.74	0.8	0.77
EFNB1_EPHB3	P60174	TPI1	2|0|1	3	1	3	0|1|4	0	0.01	0	0.01	0	-8.65	0.6	0.77
EFNB1_EPHB3	O95985	TOP3B	8|0|1	9	3	3	4|6|2	0	0.01	0	0.01	0	-18.79	0.75	0.77
EFNB1_EPHB3	Q9UI12	ATP6V1H	3|1|3	7	2.33	3	1|5|1	0	0	0	0	0	-9.1	1	0.77
EFNB1_EPHB3	Q8TEX9	IPO4	7|0|2	9	3	3	2|7|2	0	0	0	0	0	-17.16	0.82	0.77
EFNB1_EPHB3	P18583-3	SON	23|9|0	32	10.67	3	0|21|5	0	0.01	0	0.01	0	-38.3	1.23	0.77
EFNB1_EPHB3	O60832	DKC1	15|0|2	17	5.67	3	6|11|2	0	0.01	0	0.01	0	-28.64	0.89	0.77
EFNB1_EPHB3	Q9P0J7	KCMF1	2|0|1	3	1	3	0|4|1	0	0.01	0	0.01	0	-8.65	0.6	0.77
EFNB1_EPHB3	P55036	PSMD4	3|0|0	3	1	3	0|3|3	0	0.01	0	0.01	0	-10.02	0.5	0.77
EFNB1_EPHB3	Q14257-2	RCN2	2|0|1	3	1	3	0|3|2	0	0	0	0	0	-8.81	0.6	0.77
EFNB1_EPHB3	O00303	EIF3F	6|0|0	6	2	3	2|7|1	0	0	0	0	0	-15.51	0.6	0.77
EFNB1_EPHB3	P62854	RPS26	7|5|2	14	4.67	3	3|5|3	0	0	0	0	0	-12.67	1.27	0.77
EFNB1_EPHB3	Q9NQC3	RTN4	2|1|0	3	1	3	0|1|4	0	0.01	0	0.01	0	-8.65	0.6	0.77
EFNB1_EPHB3	P51812	RPS6KA3	7|6|3	16	5.33	3	2|6|3	0	0	0	0	0	-11.06	1.45	0.77
EFNB1_EPHB3	E9PR30	FAU	2|3|1	6	2	3	1|2|3	0	0.01	0	0.01	0	-8.02	1	0.77
EFNB1_EPHB3	P55010	EIF5	3|0|0	3	1	3	1|2|3	0	0.01	0	0.01	0	-10.12	0.5	0.77
EFNB1_EPHB3	Q10567-4	AP1B1	2|0|0	2	0.67	3	0|4|1	0	0.01	0	0.01	0	-8.65	0.4	0.77
EFNB1_EPHB3	Q9UNQ2	DIMT1	4|1|0	5	1.67	3	2|3|2	0	0.01	0	0.01	0	-11.61	0.71	0.77
EFNB1_EPHB3	P61326	MAGOH	2|0|0	2	0.67	3	3|2|0	0	0	0	0	0	-8.81	0.4	0.77
EFNB1_EPHB3	G3XAN4	TRAM1	0|2|0	2	0.67	3	0|1|4	0	0.01	0	0.01	0	-8.65	0.4	0.77
EFNB1_EPHB3	B4DLN1	B4DLN1	9|0|4	13	4.33	3	2|8|3	0	0.01	0	0.01	0	-19.99	1	0.77
EFNB1_EPHB3	P53597	SUCLG1	3|0|1	4	1.33	3	0|3|3	0	0.01	0	0.01	0	-10.02	0.67	0.77
EFNB1_EPHB3	J3QRS9	ZNF207	3|1|1	5	1.67	3	2|2|2	0	0.01	0	0.01	0	-8.02	0.83	0.77
EFNB1_EPHB3	P08579	SNRPB2	7|0|3	10	3.33	3	2|7|2	0	0	0	0	0	-17.16	0.91	0.77
EFNB1_EPHB3	P0DP23	CALM1	15|5|13	33	11	3	8|11|0	0	0.01	0	0.01	0	-16.89	1.74	0.77
EFNB1_EPHB3	G5E9L0	ARFGAP2	2|0|0	2	0.67	3	0|3|2	0	0	0	0	0	-8.81	0.4	0.77
EFNB1_EPHB3	Q99714	HSD17B10	4|1|1	6	2	3	3|3|1	0	0.01	0	0.01	0	-9.36	0.86	0.77
EFNB1_EPHB3	O60493	SNX3	4|3|4	11	3.67	3	1|4|3	0	0	0	0	0	-7.49	1.38	0.77
EFNB1_EPHB3	A0A0A0MSI2	PHC2	3|0|1	4	1.33	3	1|4|1	0	0.01	0	0.01	0	-10.02	0.67	0.77
EFNB1_EPHB3	Q9Y2X3	NOP58	11|1|1	13	4.33	3	3|10|2	0	0.01	0	0.01	0	-19.61	0.87	0.77
EFNB1_EPHB3	Q9H0E2	TOLLIP	1|1|2	4	1.33	3	2|2|1	0	0	0	0	0	-6.92	0.8	0.78
EFNB1_EPHB3	Q92522	H1FX	6|9|8	23	7.67	3	8|5|1	0	0	0	0	0	-9.82	1.64	0.78
EFNB1_EPHB3	Q5SRE5	NUP188	3|0|3	6	2	3	1|4|2	0	0	0	0	0	-11.61	0.86	0.78
EFNB1_EPHB3	Q92734	TFG	17|0|5	22	7.33	3	9|9|5	0	0	0	0	0	-35.01	0.96	0.78
EFNB1_EPHB3	A0A0A6YYH1	C15ORF38-AP3S2	1|2|0	3	1	3	1|1|3	0	0	0	0	0	-8.84	0.6	0.78
EFNB1_EPHB3	Q92615	LARP4B	4|0|0	4	1.33	3	0|5|3	0	0	0	0	0	-12.84	0.5	0.78
EFNB1_EPHB3	O75569	PRKRA	3|1|1	5	1.67	3	2|5|0	0	0	0	0	0	-9.02	0.71	0.78
EFNB1_EPHB3	P63010	AP2B1	3|1|0	4	1.33	3	0|6|1	0	0	0	0	0	-11.05	0.57	0.78
EFNB1_EPHB3	A0A0C4DGS1	DDOST	4|0|3	7	2.33	3	3|3|2	0	0	0	0	0	-13.07	0.88	0.78
EFNB1_EPHB3	A0A669KBA4	A0A669KBA4	2|1|1	4	1.33	3	1|3|1	0	0	0	0	0	-6.92	0.8	0.78
EFNB1_EPHB3	A0A087WVQ6	CLTC	3|3|0	6	2	3	2|4|1	0	0	0	0	0	-11.61	0.86	0.78
EFNB1_EPHB3	Q15021	NCAPD2	2|0|0	2	0.67	3	1|3|1	0	0	0	0	0	-8.84	0.4	0.78
EFNB1_EPHB3	H3BNC9	H3BNC9	13|2|0	15	5	3	0|13|5	0	0	0	0	0	-26.72	0.83	0.78
EFNB1_EPHB3	O75683	SURF6	11|3|10	24	8	3	10|6|0	0	0	0	0	0	-16.58	1.5	0.78
EFNB1_EPHB3	Q99497	PARK7	8|3|8	19	6.33	3	3|6|4	0	0	0	0	0	-13.44	1.46	0.78
EFNB1_EPHB3	P11387	TOP1	2|0|0	2	0.67	3	1|2|2	0	0	0	0	0	-8.84	0.4	0.78
EFNB1_EPHB3	Q9UBQ5	EIF3K	2|0|1	3	1	3	1|1|3	0	0	0	0	0	-8.84	0.6	0.78
EFNB1_EPHB3	Q9ULC4	MCTS1	4|0|0	4	1.33	3	3|5|0	0	0	0	0	0	-12.84	0.5	0.78
EFNB1_EPHB3	P08243	ASNS	9|0|0	9	3	3	2|11|1	0	0	0	0	0	-21.05	0.64	0.78
EFNB1_EPHB3	P62891	RPL39	2|1|1	4	1.33	3	2|1|2	0	0	0	0	0	-6.92	0.8	0.78
EFNB1_EPHB3	Q9Y4H2	IRS2	2|3|1	6	2	3	0|2|5	0	0	0	0	0	-9.02	0.86	0.78
EFNB1_EPHB3	Q9UBS4	DNAJB11	3|1|4	8	2.67	3	1|5|2	0	0	0	0	0	-10.6	1	0.78
EFNB1_EPHB3	P51571	SSR4	5|2|2	9	3	3	2|4|3	0	0	0	0	0	-10.1	1	0.78
EFNB1_EPHB3	A6NGB9	WIPF3	4|4|1	9	3	3	0|2|7	0	0	0	0	0	-11.3	1	0.78
EFNB1_EPHB3	Q9BRL6	SRSF8	4|0|3	7	2.33	3	4|4|0	0	0	0	0	0	-12.91	0.88	0.78
EFNB1_EPHB3	Q9Y3T9	NOC2L	6|1|4	11	3.67	3	1|6|3	0	0	0	0	0	-13.13	1.1	0.78
EFNB1_EPHB3	Q8IY81	FTSJ3	10|11|0	21	7	3	3|8|5	0	0	0	0	0	-24.7	1.31	0.78
EFNB1_EPHB3	Q9NRL2	BAZ1A	4|2|0	6	2	3	1|6|1	0	0	0	0	0	-12.74	0.75	0.78
EFNB1_EPHB3	P43897	TSFM	3|2|1	6	2	3	0|2|5	0	0	0	0	0	-9.02	0.86	0.78
EFNB1_EPHB3	Q9H4B6	SAV1	2|1|1	4	1.33	3	1|1|3	0	0	0	0	0	-6.92	0.8	0.78
EFNB1_EPHB3	A8MYT4	PIK3C3	2|0|0	2	0.67	3	1|3|1	0	0	0	0	0	-8.84	0.4	0.78
EFNB1_EPHB3	Q9Y2Q9	MRPS28	2|1|1	4	1.33	3	1|3|1	0	0	0	0	0	-6.92	0.8	0.78
EFNB1_EPHB3	P47985	UQCRFS1	2|1|1	4	1.33	3	1|2|2	0	0	0	0	0	-6.92	0.8	0.78
EFNB1_EPHB3	Q9NYV4-2	CDK12	5|2|2	9	3	3	2|4|3	0	0	0	0	0	-10.1	1	0.78
EFNB1_EPHB3	Q9BQI0	AIF1L	2|0|0	2	0.67	3	2|2|1	0	0	0	0	0	-8.84	0.4	0.78
EFNB1_EPHB3	O43809	NUDT21	6|0|0	6	2	3	1|6|3	0	0	0	0	0	-15.73	0.6	0.78
EFNB1_EPHB3	P39019	RPS19	11|7|2	20	6.67	3	3|8|5	0	0	0	0	0	-19.23	1.25	0.78
EFNB1_EPHB3	P47897-2	QARS	3|0|0	3	1	3	0|6|1	0	0	0	0	0	-11.05	0.43	0.78
EFNB1_EPHB3	P0C0S5	H2AFZ	3|2|4	9	3	3	4|5|0	0	0	0	0	0	-9.79	1	0.79
EFNB1_EPHB3	O75380	NDUFS6	2|6|2	10	3.33	3	1|3|7	0	0	0	0	0	-12.39	0.91	0.79
EFNB1_EPHB3	Q15181	PPA1	3|0|1	4	1.33	3	2|3|2	0	0	0	0	0	-11.61	0.57	0.79
EFNB1_EPHB3	Q9NW64	RBM22	7|0|3	10	3.33	3	4|5|3	0	0	0	0	0	-18.79	0.83	0.79
EFNB1_EPHB3	Q9Y2T2	AP3M1	4|1|5	10	3.33	3	6|4|0	0	0	0	0	0	-12.95	1	0.79
EFNB1_EPHB3	Q96AB3	ISOC2	3|0|1	4	1.33	3	1|2|4	0	0	0	0	0	-11.61	0.57	0.79
EFNB1_EPHB3	P46783	RPS10	9|2|3	14	4.67	3	3|7|4	0	0	0	0	0	-16.56	1	0.79
EFNB1_EPHB3	O75175	CNOT3	3|0|0	3	1	3	0|4|3	0	0	0	0	0	-11.44	0.43	0.79
EFNB1_EPHB3	Q7Z6Z7	HUWE1	7|3|1	11	3.67	3	3|6|3	0	0	0	0	0	-16	0.92	0.79
EFNB1_EPHB3	Q9BPX3	NCAPG	4|1|3	8	2.67	3	1|6|2	0	0	0	0	0	-11.61	0.89	0.79
EFNB1_EPHB3	Q9C0J8	WDR33	73|1|13	87	29	3	20|45|3	0	0	0	0	0	-96.07	1.28	0.79
EFNB1_EPHB3	O75340	PDCD6	4|0|1	5	1.67	3	1|7|1	0	0	0	0	0	-13.84	0.56	0.79
EFNB1_EPHB3	Q13596	SNX1	3|0|0	3	1	3	0|4|3	0	0	0	0	0	-11.44	0.43	0.79
EFNB1_EPHB3	P10599	TXN	6|2|2	10	3.33	3	1|6|4	0	0	0	0	0	-12.54	0.91	0.79
EFNB1_EPHB3	Q9BRS2	RIOK1	4|0|1	5	1.67	3	0|6|3	0	0	0	0	0	-13.99	0.56	0.79
EFNB1_EPHB3	Q9P258	RCC2	17|0|2	19	6.33	3	4|12|7	0	0	0	0	0	-34.76	0.83	0.79
EFNB1_EPHB3	P21796	VDAC1	5|0|2	7	2.33	3	1|5|4	0	0	0	0	0	-15.9	0.7	0.79
EFNB1_EPHB3	Q9H9A6	LRRC40	14|1|4	19	6.33	3	3|13|3	0	0	0	0	0	-25.15	1	0.79
EFNB1_EPHB3	A0A1B0GUL7	A0A1B0GUL7	4|0|0	4	1.33	3	0|3|6	0	0	0	0	0	-13.99	0.44	0.79
EFNB1_EPHB3	P61204	ARF3	3|1|3	7	2.33	3	2|2|4	0	0	0	0	0	-10.69	0.88	0.79
EFNB1_EPHB3	Q9NP64-3	ZCCHC17	7|7|7	21	7	3	7|5|1	0	0	0	0	0	-7.5	1.62	0.79
EFNB1_EPHB3	Q9Y2S6	TMA7	3|6|2	11	3.67	3	1|3|7	0	0	0	0	0	-12.39	1	0.79
EFNB1_EPHB3	P02786	TFRC	4|0|1	5	1.67	3	1|4|3	0	0	0	0	0	-13.07	0.63	0.79
EFNB1_EPHB3	P46087	NOP2	9|1|3	13	4.33	3	5|9|0	0	0	0	0	0	-18.28	0.93	0.79
EFNB1_EPHB3	Q96SB3	PPP1R9B	6|1|0	7	2.33	3	1|5|5	0	0	0	0	0	-17.34	0.64	0.79
EFNB1_EPHB3	P09874	PARP1	8|1|2	11	3.67	3	0|8|5	0	0	0	0	0	-16.9	0.85	0.79
EFNB1_EPHB3	Q12931	TRAP1	5|2|3	10	3.33	3	1|5|4	0	0	0	0	0	-11.37	1	0.79
EFNB1_EPHB3	O00567	NOP56	15|1|7	23	7.67	3	6|13|1	0	0	0	0	0	-26.61	1.15	0.79
EFNB1_EPHB3	Q15717-2	ELAVL1	5|2|1	8	2.67	3	1|4|5	0	0	0	0	0	-13.3	0.8	0.79
EFNB1_EPHB3	Q9UBE0	SAE1	7|4|1	12	4	3	0|6|6	0	0	0	0	0	-15.56	1	0.79
EFNB1_EPHB3	Q92922	SMARCC1	3|1|0	4	1.33	3	0|6|2	0	0	0	0	0	-12.7	0.5	0.79
EFNB1_EPHB3	P62304	SNRPE	4|1|2	7	2.33	3	2|4|2	0	0	0	0	0	-10.69	0.88	0.79
EFNB1_EPHB3	Q9UJZ1	STOML2	6|0|2	8	2.67	3	3|6|2	0	0	0	0	0	-17.41	0.73	0.79
EFNB1_EPHB3	P05423	POLR3D	3|1|1	5	1.67	3	1|3|3	0	0	0	0	0	-9.36	0.71	0.79
EFNB1_EPHB3	Q15054	POLD3	8|3|3	14	4.67	3	3|5|5	0	0	0	0	0	-13.44	1.08	0.79
EFNB1_EPHB3	P62937	PPIA	7|3|1	11	3.67	3	2|1|9	0	0	0	0	0	-15.33	0.92	0.79
EFNB1_EPHB3	P05455	SSB	10|2|2	14	4.67	3	1|13|2	0	0	0	0	0	-18.3	0.88	0.79
EFNB1_EPHB3	A0A0J9YWD5	PHRF1	3|0|2	5	1.67	3	2|4|1	0	0	0	0	0	-11.61	0.71	0.79
EFNB1_EPHB3	E7EU96	CSNK2A1	3|1|1	5	1.67	3	1|4|2	0	0	0	0	0	-9.36	0.71	0.79
EFNB1_EPHB3	Q9UNE7	STUB1	7|1|3	11	3.67	3	0|7|5	0	0	0	0	0	-15.52	0.92	0.79
EFNB1_EPHB3	P41227-2	NAA10	3|0|1	4	1.33	3	0|3|4	0	0	0	0	0	-11.44	0.57	0.79
EFNB1_EPHB3	P26196	DDX6	3|0|0	3	1	3	1|4|2	0	0	0	0	0	-11.61	0.43	0.79
EFNB1_EPHB3	E9PRG8	C11ORF98	4|2|0	6	2	3	3|4|1	0	0	0	0	0	-13.07	0.75	0.79
EFNB1_EPHB3	H0YKD8	RPL28	5|12|5	22	7.33	3	3|5|10	0	0	0	0	0	-16.05	1.22	0.8
EFNB1_EPHB3	O95793-3	STAU1	10|3|4	17	5.67	3	6|10|0	0	0	0	0	0	-16.58	1.06	0.8
EFNB1_EPHB3	O75940	SMNDC1	3|0|0	3	1	3	1|5|2	0	0	0	0	0	-12.98	0.38	0.8
EFNB1_EPHB3	K7ER00	FARSA	3|2|2	7	2.33	3	1|4|3	0	0	0	0	0	-8.98	0.88	0.8
EFNB1_EPHB3	O43324	EEF1E1	3|1|1	5	1.67	3	2|4|2	0	0	0	0	0	-10.69	0.63	0.8
EFNB1_EPHB3	Q9Y5B9	SUPT16H	3|0|1	4	1.33	3	1|4|3	0	0	0	0	0	-13.07	0.5	0.8
EFNB1_EPHB3	P48047	ATP5O	11|5|8	24	8	3	3|9|6	0	0	0	0	0	-16.24	1.33	0.8
EFNB1_EPHB3	Q9NW13	RBM28	7|0|6	13	4.33	3	6|7|0	0	0	0	0	0	-19.83	1	0.8
EFNB1_EPHB3	P53618	COPB1	20|3|7	30	10	3	3|21|2	0	0	0	0	0	-29.42	1.15	0.8
EFNB1_EPHB3	Q96FJ2	DYNLL2	5|2|0	7	2.33	3	1|7|3	0	0	0	0	0	-17.11	0.64	0.8
EFNB1_EPHB3	P50402	EMD	8|3|2	13	4.33	3	4|5|5	0	0	0	0	0	-16.56	0.93	0.8
EFNB1_EPHB3	O43660	PLRG1	5|0|4	9	3	3	4|5|2	0	0	0	0	0	-17.4	0.82	0.8
EFNB1_EPHB3	Q6P1L8	MRPL14	5|7|4	16	5.33	3	2|5|6	0	0	0	0	0	-11.93	1.23	0.8
EFNB1_EPHB3	Q8N3F8	MICALL1	3|0|1	4	1.33	3	1|1|6	0	0	0	0	0	-12.74	0.5	0.8
EFNB1_EPHB3	Q9UHI6	DDX20	8|0|2	10	3.33	3	1|9|4	0	0	0	0	0	-21.33	0.71	0.8
EFNB1_EPHB3	O14776	TCERG1	11|0|5	16	5.33	3	5|10|3	0	0	0	0	0	-27.32	0.89	0.8
EFNB1_EPHB3	Q5BKY9	FAM133B	1|4|2	7	2.33	3	3|2|4	0	0	0	0	0	-11.93	0.78	0.8
EFNB1_EPHB3	P51858	HDGF	9|0|0	9	3	3	2|7|6	0	0	0	0	0	-23.12	0.6	0.8
EFNB1_EPHB3	P61981	YWHAG	5|3|0	8	2.67	3	3|4|4	0	0	0	0	0	-17.4	0.73	0.8
EFNB1_EPHB3	Q9UJS0	SLC25A13	17|4|7	28	9.33	3	6|14|4	0	0	0	0	0	-25.15	1.17	0.8
EFNB1_EPHB3	E9PLK3	NPEPPS	15|5|12	32	10.67	3	5|15|2	0	0	0	0	0	-20.48	1.45	0.8
EFNB1_EPHB3	O43813	LANCL1	3|0|2	5	1.67	3	3|4|1	0	0	0	0	0	-13.07	0.63	0.8
EFNB1_EPHB3	Q86YL5	TDRP	6|0|5	11	3.67	3	3|5|4	0	0	0	0	0	-18.79	0.92	0.8
EFNB1_EPHB3	P62899	RPL31	12|8|3	23	7.67	3	5|10|4	0	0	0	0	0	-20.99	1.21	0.8
EFNB1_EPHB3	Q8WWY3	PRPF31	6|1|3	10	3.33	3	1|5|6	0	0	0	0	0	-15.83	0.83	0.8
EFNB1_EPHB3	O60869	EDF1	4|1|3	8	2.67	3	2|3|4	0	0	0	0	0	-11.93	0.89	0.8
EFNB1_EPHB3	Q04837	SSBP1	7|9|9	25	8.33	3	4|8|4	0	0	0	0	0	-11.11	1.56	0.8
EFNB1_EPHB3	Q8TAD8	SNIP1	14|1|10	25	8.33	3	6|15|0	0	0	0	0	0	-27.73	1.19	0.8
EFNB1_EPHB3	Q9P2I0	CPSF2	37|0|12	49	16.33	3	11|27|4	0	0	0	0	0	-62.14	1.17	0.8
EFNB1_EPHB3	Q9Y333	LSM2	5|0|1	6	2	3	2|8|1	0	0	0	0	0	-16.93	0.55	0.8
EFNB1_EPHB3	P82673	MRPS35	3|1|2	6	2	3	3|4|1	0	0	0	0	0	-10.69	0.75	0.8
EFNB1_EPHB3	P04843	RPN1	7|2|5	14	4.67	3	3|6|4	0	0	0	0	0	-15.23	1.08	0.8
EFNB1_EPHB3	Q04917	YWHAH	5|0|4	9	3	3	4|4|3	0	0	0	0	0	-17.4	0.82	0.8
EFNB1_EPHB3	O15226	NKRF	3|1|1	5	1.67	3	1|4|3	0	0	0	0	0	-10.69	0.63	0.8
EFNB1_EPHB3	Q8TDD1-2	DDX54	11|3|3	17	5.67	3	2|12|4	0	0	0	0	0	-19.12	0.94	0.8
EFNB1_EPHB3	Q9Y5Y2	NUBP2	4|2|3	9	3	3	2|4|3	0	0	0	0	0	-10.1	1	0.8
EFNB1_EPHB3	P35579	MYH9	3|9|0	12	4	3	1|8|7	0	0	0	0	0	-24.32	0.75	0.8
EFNB1_EPHB3	Q29RF7	PDS5A	6|6|2	14	4.67	3	1|7|5	0	0	0	0	0	-14.98	1.08	0.8
EFNB1_EPHB3	Q9UN86	G3BP2	15|1|5	21	7	3	8|11|3	0	0	0	0	0	-29.84	0.95	0.8
EFNB1_EPHB3	Q9UBF2	COPG2	10|1|5	16	5.33	3	4|9|3	0	0	0	0	0	-21.4	1	0.8
EFNB1_EPHB3	P31689	DNAJA1	6|3|2	11	3.67	3	1|9|2	0	0	0	0	0	-13.22	0.92	0.8
EFNB1_EPHB3	Q92804	TAF15	66|3|25	94	31.33	3	19|42|4	0	0	0	0	0	-84.54	1.45	0.8
EFNB1_EPHB3	H7BY36	EWSR1	48|0|25	73	24.33	3	17|33|0	0	0	0	0	0	-73.86	1.46	0.8
EFNB1_EPHB3	O75494-4	SRSF10	6|0|9	15	5	3	8|6|2	0	0	0	0	0	-24.52	0.94	0.8
EFNB1_EPHB3	P53007	SLC25A1	9|3|4	16	5.33	3	4|9|2	0	0	0	0	0	-15.54	1.07	0.8
EFNB1_EPHB3	P55735-3	SEC13	3|0|0	3	1	3	1|5|2	0	0	0	0	0	-12.98	0.38	0.8
EFNB1_EPHB3	Q13243	SRSF5	7|2|10	19	6.33	3	10|7|0	0	0	0	0	0	-19.99	1.12	0.8
EFNB1_EPHB3	Q16630-3	CPSF6	13|0|5	18	6	3	5|13|3	0	0	0	0	0	-31.44	0.86	0.81
EFNB1_EPHB3	Q13907	IDI1	5|1|4	10	3.33	3	2|6|4	0	0	0	0	0	-16	0.83	0.81
EFNB1_EPHB3	O94905	ERLIN2	7|2|5	14	4.67	3	5|7|2	0	0	0	0	0	-16.53	1	0.81
EFNB1_EPHB3	Q8WU90	ZC3H15	9|2|0	11	3.67	3	0|10|7	0	0	0	0	0	-25.58	0.65	0.81
EFNB1_EPHB3	Q6YN16	HSDL2	5|1|0	6	2	3	0|5|7	0	0	0	0	0	-18.31	0.5	0.81
EFNB1_EPHB3	Q08170	SRSF4	14|6|11	31	10.33	3	10|11|2	0	0	0	0	0	-20.43	1.35	0.81
EFNB1_EPHB3	P62979	RPS27A	11|18|12	41	13.67	3	7|11|10	0	0	0	0	0	-19.4	1.46	0.81
EFNB1_EPHB3	Q08378	GOLGA3	5|5|2	12	4	3	5|4|3	0	0	0	0	0	-13.9	1	0.81
EFNB1_EPHB3	Q9BTC0	DIDO1	13|1|0	14	4.67	3	1|12|9	0	0	0	0	0	-32.91	0.64	0.81
EFNB1_EPHB3	P18583-5	SON	27|10|2	39	13	3	4|24|6	0	0	0	0	0	-43.27	1.15	0.81
EFNB1_EPHB3	P47813	EIF1AX	4|3|1	8	2.67	3	2|4|5	0	0	0	0	0	-14.69	0.73	0.81
EFNB1_EPHB3	Q7L2J0	MEPCE	7|0|2	9	3	3	4|8|3	0	0	0	0	0	-23.12	0.6	0.81
EFNB1_EPHB3	Q07666	KHDRBS1	19|6|11	36	12	3	8|11|9	0	0	0	0	0	-27.08	1.29	0.81
EFNB1_EPHB3	Q96CT7	CCDC124	9|8|3	20	6.67	3	3|6|8	0	0	0	0	0	-18.56	1.18	0.81
EFNB1_EPHB3	P53999	SUB1	6|1|2	9	3	3	1|6|6	0	0	0	0	0	-17.22	0.69	0.81
EFNB1_EPHB3	P62280	RPS11	12|32|8	52	17.33	3	9|11|21	0	0	0	0	0	-39.65	1.27	0.81
EFNB1_EPHB3	P25789	PSMA4	4|2|2	8	2.67	3	3|5|3	0	0	0	0	0	-12.67	0.73	0.81
EFNB1_EPHB3	Q9NX24	NHP2	5|5|5	15	5	3	3|5|5	0	0	0	0	0	-10.47	1.15	0.81
EFNB1_EPHB3	P62269	RPS18	8|5|2	15	5	3	4|7|5	0	0	0	0	0	-19.21	0.94	0.81
EFNB1_EPHB3	O00203	AP3B1	11|3|3	17	5.67	3	3|15|2	0	0	0	0	0	-21.6	0.85	0.81
EFNB1_EPHB3	Q00577	PURA	3|4|5	12	4	3	3|5|4	0	0	0	0	0	-12.18	1	0.81
EFNB1_EPHB3	Q12965	MYO1E	4|0|0	4	1.33	3	1|5|4	0	0	0	0	0	-15.9	0.4	0.81
EFNB1_EPHB3	I3L1P8	SLC25A11	10|1|13	24	8	3	8|13|1	0	0	0	0	0	-29.46	1.09	0.81
EFNB1_EPHB3	P42696	RBM34	5|4|7	16	5.33	3	9|4|1	0	0	0	0	0	-12.67	1.14	0.81
EFNB1_EPHB3	Q01968-2	OCRL	7|2|8	17	5.67	3	2|8|6	0	0	0	0	0	-19.05	1.06	0.81
EFNB1_EPHB3	P37108	SRP14	7|2|4	13	4.33	3	5|8|1	0	0	0	0	0	-16.25	0.93	0.81
EFNB1_EPHB3	Q86V81	ALYREF	21|11|15	47	15.67	3	13|13|3	0	0	0	0	0	-20.05	1.62	0.81
EFNB1_EPHB3	Q8TA86	RP9	6|21|12	39	13	3	14|6|10	0	0	0	0	0	-29.49	1.3	0.81
EFNB1_EPHB3	Q49A26	GLYR1	9|0|4	13	4.33	3	5|10|2	0	0	0	0	0	-25.8	0.76	0.81
EFNB1_EPHB3	O60506-3	SYNCRIP	22|2|9	33	11	3	9|20|2	0	0	0	0	0	-39.15	1.06	0.81
EFNB1_EPHB3	V9GZ56	LSM4	7|1|2	10	3.33	3	3|3|9	0	0	0	0	0	-19.84	0.67	0.81
EFNB1_EPHB3	P19388	POLR2E	4|0|5	9	3	3	4|4|4	0	0	0	0	0	-18.79	0.75	0.81
EFNB1_EPHB3	P30048	PRDX3	4|1|2	7	2.33	3	1|4|5	0	0	0	0	0	-13.3	0.7	0.81
EFNB1_EPHB3	Q15003	NCAPH	9|1|2	12	4	3	3|4|9	0	0	0	0	0	-21.4	0.75	0.81
EFNB1_EPHB3	Q13155	AIMP2	7|1|5	13	4.33	3	3|8|3	0	0	0	0	0	-18.67	0.93	0.81
EFNB1_EPHB3	Q9BRF8	CPPED1	5|2|1	8	2.67	3	4|7|1	0	0	0	0	0	-15.7	0.67	0.81
EFNB1_EPHB3	H0YMV8	RPS27L	5|7|0	12	4	3	2|6|7	0	0	0	0	0	-23.12	0.8	0.81
EFNB1_EPHB3	P26373	RPL13	23|17|11	51	17	3	8|12|13	0	0	0	0	0	-25.26	1.55	0.81
EFNB1_EPHB3	P34932	HSPA4	9|2|2	13	4.33	3	2|6|8	0	0	0	0	0	-19.05	0.81	0.81
EFNB1_EPHB3	Q8WTT2	NOC3L	10|1|1	12	4	3	1|10|7	0	0	0	0	0	-23.88	0.67	0.81
EFNB1_EPHB3	Q92599	2023-09-08	8|4|5	17	5.67	3	4|6|6	0	0	0	0	0	-15.5	1.06	0.81
EFNB1_EPHB3	P07355	ANXA2	8|2|5	15	5	3	1|7|8	0	0	0	0	0	-18.85	0.94	0.81
EFNB1_EPHB3	A0A087WZN1	IDH3B	7|0|5	12	4	3	5|7|2	0	0	0	0	0	-21.73	0.86	0.81
EFNB1_EPHB3	Q96AE4-2	FUBP1	15|6|8	29	9.67	3	7|12|4	0	0	0	0	0	-20.61	1.26	0.81
EFNB1_EPHB3	Q96E39	RBMXL1	20|0|11	31	10.33	3	12|17|0	0	0	0	0	0	-43.02	1.07	0.81
EFNB1_EPHB3	P47755	CAPZA2	5|1|0	6	2	3	3|5|4	0	0	0	0	0	-18.79	0.5	0.81
EFNB1_EPHB3	Q15555	MAPRE2	6|1|1	8	2.67	3	1|9|4	0	0	0	0	0	-18.38	0.57	0.81
EFNB1_EPHB3	P56192	MARS	12|5|7	24	8	3	8|12|1	0	0	0	0	0	-19.36	1.14	0.81
EFNB1_EPHB3	A0A1W2PRV5	SMN2	6|1|3	10	3.33	3	3|6|4	0	0	0	0	0	-17.42	0.77	0.81
EFNB1_EPHB3	P49593	PPM1F	4|3|1	8	2.67	3	1|3|7	0	0	0	0	0	-14.41	0.73	0.81
EFNB1_EPHB3	Q9NPE3	NOP10	4|2|1	7	2.33	3	1|4|5	0	0	0	0	0	-13.3	0.7	0.81
EFNB1_EPHB3	Q9NZ01	TECR	3|5|4	12	4	3	3|5|4	0	0	0	0	0	-12.18	1	0.81
EFNB1_EPHB3	A0A3B3IRV1	A0A3B3IRV1	5|0|6	11	3.67	3	6|8|0	0	0	0	0	0	-21.3	0.79	0.81
EFNB1_EPHB3	Q9H0S4	DDX47	9|4|5	18	6	3	3|12|4	0	0	0	0	0	-18.69	0.95	0.82
EFNB1_EPHB3	P35241	RDX	14|16|6	36	12	3	3|10|14	0	0	0	0	0	-25.29	1.33	0.82
EFNB1_EPHB3	Q8WVK2	SNRNP27	11|0|6	17	5.67	3	6|9|5	0	0	0	0	0	-30.58	0.85	0.82
EFNB1_EPHB3	Q8N684	CPSF7	13|0|5	18	6	3	10|10|3	0	0	0	0	0	-34.76	0.78	0.82
EFNB1_EPHB3	Q9NUU7	DDX19A	7|3|4	14	4.67	3	4|7|4	0	0	0	0	0	-15.91	0.93	0.82
EFNB1_EPHB3	E7EX90	DCTN1	8|10|4	22	7.33	3	5|8|7	0	0	0	0	0	-20.51	1.1	0.82
EFNB1_EPHB3	O95639	CPSF4	13|0|5	18	6	3	7|13|4	0	0	0	0	0	-36.08	0.75	0.82
EFNB1_EPHB3	H7C2Q8	EBNA1BP2	7|2|5	14	4.67	3	6|5|4	0	0	0	0	0	-17.84	0.93	0.82
EFNB1_EPHB3	Q9H0G5	NSRP1	8|0|0	8	2.67	3	2|8|8	0	0	0	0	0	-27.36	0.44	0.82
EFNB1_EPHB3	Q3ZCQ8-2	TIMM50	9|3|6	18	6	3	5|8|6	0	0	0	0	0	-21.12	0.95	0.82
EFNB1_EPHB3	Q99729-3	HNRNPAB	8|7|4	19	6.33	3	6|9|3	0	0	0	0	0	-17.85	1.06	0.82
EFNB1_EPHB3	Q9Y6G9	DYNC1LI1	6|1|4	11	3.67	3	1|7|7	0	0	0	0	0	-19.84	0.73	0.82
EFNB1_EPHB3	Q92616	GCN1	14|2|6	22	7.33	3	2|18|4	0	0	0	0	0	-29.16	0.92	0.82
EFNB1_EPHB3	P18124	RPL7	7|3|6	16	5.33	3	8|6|3	0	0	0	0	0	-18.56	0.94	0.82
EFNB1_EPHB3	Q9Y5S9-2	RBM8A	8|2|8	18	6	3	6|8|3	0	0	0	0	0	-20.61	1.06	0.82
EFNB1_EPHB3	F8VPD4	CAD	10|4|3	17	5.67	3	4|14|3	0	0	0	0	0	-23.02	0.81	0.82
EFNB1_EPHB3	Q6WKZ4	RAB11FIP1	10|4|6	20	6.67	3	2|9|10	0	0	0	0	0	-21.37	0.95	0.82
EFNB1_EPHB3	P17812	CTPS1	12|10|4	26	8.67	3	3|10|10	0	0	0	0	0	-24.14	1.13	0.82
EFNB1_EPHB3	Q9UNF1	MAGED2	7|4|2	13	4.33	3	2|6|8	0	0	0	0	0	-19.05	0.81	0.82
EFNB1_EPHB3	P62277	RPS13	8|8|5	21	7	3	4|8|6	0	0	0	0	0	-16.33	1.17	0.82
EFNB1_EPHB3	Q8NE71	ABCF1	7|0|0	7	2.33	3	4|4|7	0	0	0	0	0	-23.19	0.47	0.82
EFNB1_EPHB3	Q96I24	FUBP3	6|2|0	8	2.67	3	3|6|5	0	0	0	0	0	-21.77	0.57	0.82
EFNB1_EPHB3	P27348	YWHAQ	4|3|5	12	4	3	4|6|4	0	0	0	0	0	-14.7	0.86	0.82
EFNB1_EPHB3	Q14978-3	NOLC1	11|4|4	19	6.33	3	3|10|8	0	0	0	0	0	-21.56	0.9	0.82
EFNB1_EPHB3	P62249	RPS16	12|10|2	24	8	3	2|10|11	0	0	0	0	0	-28.39	1.04	0.82
EFNB1_EPHB3	A0A024RAC6	TCEB3	8|0|0	8	2.67	3	0|7|12	0	0	0	0	0	-28.36	0.42	0.82
EFNB1_EPHB3	O95817	BAG3	5|3|3	11	3.67	3	3|3|7	0	0	0	0	0	-13.44	0.85	0.82
EFNB1_EPHB3	P36507	MAP2K2	5|4|2	11	3.67	3	2|4|7	0	0	0	0	0	-15.16	0.85	0.82
EFNB1_EPHB3	Q9UBB4	ATXN10	6|1|2	9	3	3	2|10|4	0	0	0	0	0	-21.15	0.56	0.82
EFNB1_EPHB3	Q5BKZ1	ZNF326	4|6|0	10	3.33	3	3|4|8	0	0	0	0	0	-23.12	0.67	0.82
EFNB1_EPHB3	Q9H444	CHMP4B	3|5|1	9	3	3	2|4|7	0	0	0	0	0	-17.34	0.69	0.82
EFNB1_EPHB3	P0DN76	U2AF1L5	23|2|18	43	14.33	3	11|15|9	0	0	0	0	0	-45.76	1.23	0.82
EFNB1_EPHB3	P84090	ERH	16|0|9	25	8.33	3	8|16|2	0	0	0	0	0	-38.74	0.96	0.82
EFNB1_EPHB3	Q14141	2023-09-06	13|11|7	31	10.33	3	5|8|10	0	0	0	0	0	-19.33	1.35	0.82
EFNB1_EPHB3	P42677	RPS27	7|13|4	24	8	3	3|9|11	0	0	0	0	0	-24.12	1.04	0.82
EFNB1_EPHB3	Q5SSJ5	HP1BP3	9|2|4	15	5	3	4|11|3	0	0	0	0	0	-21.42	0.83	0.82
EFNB1_EPHB3	O75396	SEC22B	7|6|4	17	5.67	3	3|7|7	0	0	0	0	0	-16.74	1	0.82
EFNB1_EPHB3	B1AJY7	PSMD10	5|2|3	10	3.33	3	2|6|6	0	0	0	0	0	-16.59	0.71	0.82
EFNB1_EPHB3	Q8WUA2	PPIL4	5|0|0	5	1.67	3	0|8|6	0	0	0	0	0	-21.3	0.36	0.82
EFNB1_EPHB3	Q9UBU9	NXF1	7|4|7	18	6	3	6|6|4	0	0	0	0	0	-15.5	1.12	0.82
EFNB1_EPHB3	Q00325-2	SLC25A3	9|3|9	21	7	3	6|9|4	0	0	0	0	0	-21.12	1.11	0.82
EFNB1_EPHB3	P62750	RPL23A	18|12|8	38	12.67	3	10|14|6	0	0	0	0	0	-26.05	1.27	0.82
EFNB1_EPHB3	P04075	ALDOA	13|5|4	22	7.33	3	6|8|9	0	0	0	0	0	-24.39	0.96	0.82
EFNB1_EPHB3	P41252	IARS	12|2|4	18	6	3	8|14|0	0	0	0	0	0	-26.6	0.82	0.82
EFNB1_EPHB3	P62308	SNRPG	8|1|8	17	5.67	3	7|8|3	0	0	0	0	0	-24.43	0.94	0.82
EFNB1_EPHB3	H0YHG0	H0YHG0	7|2|3	12	4	3	4|5|7	0	0	0	0	0	-19.21	0.75	0.82
EFNB1_EPHB3	Q9BVP2	GNL3	12|7|3	22	7.33	3	4|8|9	0	0	0	0	0	-23.75	1.05	0.82
EFNB1_EPHB3	P62917	RPL8	20|27|11	58	19.33	3	8|14|17	0	0	0	0	0	-32.24	1.49	0.82
EFNB1_EPHB3	Q9NVI7-2	ATAD3A	22|9|11	42	14	3	11|17|6	0	0	0	0	0	-29.1	1.24	0.82
EFNB1_EPHB3	Q9NTJ3	SMC4	18|4|8	30	10	3	9|18|1	0	0	0	0	0	-30.1	1.07	0.82
EFNB1_EPHB3	P20290	BTF3	7|1|0	8	2.67	3	0|7|9	0	0	0	0	0	-24.11	0.5	0.82
EFNB1_EPHB3	P50914	RPL14	5|6|4	15	5	3	5|5|5	0	0	0	0	0	-14.26	1	0.82
EFNB1_EPHB3	Q92878-2	RAD50	14|3|2	19	6.33	3	6|15|4	0	0	0	0	0	-31.01	0.76	0.82
EFNB1_EPHB3	Q6PKG0	LARP1	8|0|0	8	2.67	3	1|5|13	0	0	0	0	0	-28.35	0.42	0.82
EFNB1_EPHB3	J3QQ67	RPL18	10|9|10	29	9.67	3	8|10|3	0	0	0	0	0	-13.92	1.38	0.82
EFNB1_EPHB3	Q96CP2	FLYWCH2	0|5|0	5	1.67	3	2|3|8	0	0	0	0	0	-19.99	0.38	0.82
EFNB1_EPHB3	C9J8B8	HDAC10	11|0|5	16	5.33	3	5|16|0	0	0	0	0	0	-31	0.76	0.82
EFNB1_EPHB3	Q16531	DDB1	12|2|4	18	6	3	4|14|5	0	0	0	0	0	-28.28	0.78	0.82
EFNB1_EPHB3	J3KTE4	RPL19	14|13|6	33	11	3	7|13|8	0	0	0	0	0	-27.13	1.18	0.83
EFNB1_EPHB3	O60610	DIAPH1	6|0|1	7	2.33	3	4|11|2	0	0	0	0	0	-25.66	0.41	0.83
EFNB1_EPHB3	O43242	PSMD3	16|7|13	36	12	3	7|14|9	0	0	0	0	0	-27.81	1.2	0.83
EFNB1_EPHB3	Q96HS1	PGAM5	5|3|6	14	4.67	3	6|6|5	0	0	0	0	0	-18.52	0.82	0.83
EFNB1_EPHB3	P16989	YBX3	13|19|12	44	14.67	3	9|14|9	0	0	0	0	0	-22.64	1.38	0.83
EFNB1_EPHB3	P05388	RPLP0	12|6|8	26	8.67	3	7|10|10	0	0	0	0	0	-25.8	0.96	0.83
EFNB1_EPHB3	P62701	RPS4X	22|7|9	38	12.67	3	7|19|9	0	0	0	0	0	-33.72	1.09	0.83
EFNB1_EPHB3	P31946	YWHAB	9|7|7	23	7.67	3	7|8|5	0	0	0	0	0	-15.79	1.15	0.83
EFNB1_EPHB3	P42285	SKIV2L2	9|1|2	12	4	3	6|10|4	0	0	0	0	0	-27.23	0.6	0.83
EFNB1_EPHB3	Q96IZ7	RSRC1	13|14|9	36	12	3	6|7|16	0	0	0	0	0	-23.04	1.24	0.83
EFNB1_EPHB3	Q53EZ4	CEP55	6|5|1	12	4	3	2|6|9	0	0	0	0	0	-22.78	0.71	0.83
EFNB1_EPHB3	P60866-2	RPS20	6|8|3	17	5.67	3	3|4|12	0	0	0	0	0	-20.58	0.89	0.83
EFNB1_EPHB3	P31153	MAT2A	9|4|5	18	6	3	3|11|7	0	0	0	0	0	-21.46	0.86	0.83
EFNB1_EPHB3	Q12872-2	SFSWAP	25|2|7	34	11.33	3	12|23|3	0	0	0	0	0	-49.17	0.89	0.83
EFNB1_EPHB3	O75400	PRPF40A	18|6|4	28	9.33	3	6|16|8	0	0	0	0	0	-33.26	0.93	0.83
EFNB1_EPHB3	J3KQN4	RPL36A	9|10|4	23	7.67	3	4|7|10	0	0	0	0	0	-21.74	1.1	0.83
EFNB1_EPHB3	P62195	PSMC5	15|0|6	21	7	3	5|15|10	0	0	0	0	0	-45	0.7	0.83
EFNB1_EPHB3	P25205-2	MCM3	23|5|14	42	14	3	9|21|7	0	0	0	0	0	-40.28	1.14	0.83
EFNB1_EPHB3	I3L397	EIF5A	7|0|5	12	4	3	3|9|8	0	0	0	0	0	-30.48	0.6	0.83
EFNB1_EPHB3	Q99873-3	PRMT1	15|1|12	28	9.33	3	8|18|1	0	0	0	0	0	-36.36	1.04	0.83
EFNB1_EPHB3	A0A590UK80	A0A590UK80	14|5|12	31	10.33	3	13|14|1	0	0	0	0	0	-28.22	1.11	0.83
EFNB1_EPHB3	P63104	YWHAZ	10|4|7	21	7	3	6|9|6	0	0	0	0	0	-21.76	1	0.83
EFNB1_EPHB3	D6RER5	2023-09-11	17|8|12	37	12.33	3	8|15|8	0	0	0	0	0	-27.3	1.19	0.83
EFNB1_EPHB3	P04406	GAPDH	10|5|6	21	7	3	5|7|9	0	0	0	0	0	-20	1	0.83
EFNB1_EPHB3	Q9Y5B6	PAXBP1	29|16|10	55	18.33	3	7|24|11	0	0	0	0	0	-36.95	1.31	0.83
EFNB1_EPHB3	A0A2R8Y811	A0A2R8Y811	16|25|6	47	15.67	3	6|14|21	0	0	0	0	0	-43.55	1.15	0.83
EFNB1_EPHB3	O94842	TOX4	16|1|3	20	6.67	3	5|16|9	0	0	0	0	0	-41.18	0.67	0.83
EFNB1_EPHB3	P62244	RPS15A	8|7|4	19	6.33	3	3|7|10	0	0	0	0	0	-20.34	0.95	0.83
EFNB1_EPHB3	P35998	PSMC2	15|2|7	24	8	3	3|16|9	0	0	0	0	0	-35.18	0.86	0.83
EFNB1_EPHB3	P08240	SRPRA	16|1|7	24	8	3	4|19|8	0	0	0	0	0	-42.35	0.77	0.83
EFNB1_EPHB3	P46778	RPL21	10|19|5	34	11.33	3	8|7|16	0	0	0	0	0	-32.58	1.1	0.83
EFNB1_EPHB3	P26599	PTBP1	6|1|3	10	3.33	3	4|8|5	0	0	0	0	0	-23.03	0.59	0.83
EFNB1_EPHB3	O95721	SNAP29	10|7|10	27	9	3	5|7|12	0	0	0	0	0	-20.35	1.12	0.83
EFNB1_EPHB3	P62258	YWHAE	13|3|6	22	7.33	3	9|12|4	0	0	0	0	0	-28.94	0.88	0.83
EFNB1_EPHB3	E5RI99	RPL30	10|11|8	29	9.67	3	8|9|8	0	0	0	0	0	-20.22	1.16	0.83
EFNB1_EPHB3	Q9Y678	COPG1	20|5|8	33	11	3	4|21|9	0	0	0	0	0	-36.06	0.97	0.83
EFNB1_EPHB3	A0A494C050	A0A494C050	13|10|8	31	10.33	3	10|11|5	0	0	0	0	0	-21.41	1.19	0.83
EFNB1_EPHB3	P14866	HNRNPL	10|0|3	13	4.33	3	5|16|1	0	0	0	0	0	-32.6	0.59	0.83
EFNB1_EPHB3	P33992	MCM5	10|4|5	19	6.33	3	6|16|2	0	0	0	0	0	-24.84	0.79	0.83
EFNB1_EPHB3	Q16777	HIST2H2AC	9|6|7	22	7.33	3	8|9|5	0	0	0	0	0	-19.63	1	0.83
EFNB1_EPHB3	Q9UKD2	MRTO4	9|3|6	18	6	3	7|9|5	0	0	0	0	0	-23.75	0.86	0.83
EFNB1_EPHB3	O95232	LUC7L3	21|6|9	36	12	3	9|22|4	0	0	0	0	0	-35.3	1.03	0.83
EFNB1_EPHB3	Q8N7H5-3	PAF1	9|0|0	9	3	3	4|12|7	0	0	0	0	0	-34.76	0.39	0.83
EFNB1_EPHB3	Q06787-5	FMR1	29|2|11	42	14	3	15|27|1	0	0	0	0	0	-56.13	0.98	0.83
EFNB1_EPHB3	Q9H9B4	SFXN1	9|8|5	22	7.33	3	3|7|10	0	0	0	0	0	-18.62	1.1	0.83
EFNB1_EPHB3	P51991	HNRNPA3	24|3|13	40	13.33	3	14|19|4	0	0	0	0	0	-45.13	1.08	0.83
EFNB1_EPHB3	Q16629	SRSF7	14|2|11	27	9	3	15|11|1	0	0	0	0	0	-33.61	1	0.83
EFNB1_EPHB3	Q9Y3U8	RPL36	11|6|10	27	9	3	9|12|4	0	0	0	0	0	-23.09	1.08	0.83
EFNB1_EPHB3	P62753	RPS6	24|40|13	77	25.67	3	8|22|24	0	0	0	0	0	-46.98	1.43	0.83
EFNB1_EPHB3	O95816	BAG2	12|2|5	19	6.33	3	6|9|11	0	0	0	0	0	-33.01	0.73	0.83
EFNB1_EPHB3	Q5VTL8	PRPF38B	18|8|11	37	12.33	3	10|15|8	0	0	0	0	0	-29.9	1.12	0.83
EFNB1_EPHB3	Q9UBT2	UBA2	9|6|3	18	6	3	0|10|11	0	0	0	0	0	-23.02	0.86	0.83
EFNB1_EPHB3	P36542	ATP5C1	8|4|5	17	5.67	3	4|8|8	0	0	0	0	0	-20.51	0.85	0.83
EFNB1_EPHB3	Q13838-2	DDX39B	11|0|9	20	6.67	3	11|14|0	0	0	0	0	0	-37.15	0.8	0.83
EFNB1_EPHB3	P23258	TUBG1	7|1|3	11	3.67	3	1|9|10	0	0	0	0	0	-26.79	0.55	0.83
EFNB1_EPHB3	P54136	RARS	19|3|9	31	10.33	3	6|21|4	0	0	0	0	0	-36.47	1	0.83
EFNB1_EPHB3	Q06787	FMR1	30|0|0	30	10	3	15|27|0	0	0	0	0	0	-62	0.71	0.83
EFNB1_EPHB3	Q8NCA5	FAM98A	28|1|13	42	14	3	11|30|1	0	0	0	0	0	-57.88	1	0.83
EFNB1_EPHB3	P09429	HMGB1	16|19|0	35	11.67	3	1|12|22	0	0	0	0	0	-51.82	1	0.83
EFNB1_EPHB3	P35268	RPL22	8|9|7	24	8	3	3|8|13	0	0	0	0	0	-20.02	1	0.83
EFNB1_EPHB3	Q01130	SRSF2	15|2|15	32	10.67	3	20|11|1	0	0	0	0	0	-40.57	1	0.83
EFNB1_EPHB3	Q92499	DDX1	35|0|9	44	14.67	3	7|39|5	0	0	0	0	0	-75.16	0.86	0.83
EFNB1_EPHB3	C9J4Z3	RPL37A	5|7|4	16	5.33	3	4|7|8	0	0	0	0	0	-19.23	0.84	0.83
EFNB1_EPHB3	Q8NAV1	PRPF38A	19|1|5	25	8.33	3	8|19|4	0	0	0	0	0	-42.35	0.81	0.83
EFNB1_EPHB3	P16402	HIST1H1D	9|23|10	42	14	3	7|14|17	0	0	0	0	0	-34.2	1.11	0.83
EFNB1_EPHB3	P60228	EIF3E	9|0|0	9	3	3	2|11|7	0	0	0	0	0	-30.18	0.45	0.83
EFNB1_EPHB3	P02545	LMNA	19|9|16	44	14.67	3	21|13|3	0	0	0	0	0	-32.36	1.19	0.84
EFNB1_EPHB3	B4DXZ6	FXR1	17|2|5	24	8	3	15|15|4	0	0	0	0	0	-43.81	0.71	0.84
EFNB1_EPHB3	P39023	RPL3	22|20|10	52	17.33	3	8|20|12	0	0	0	0	0	-34.83	1.3	0.84
EFNB1_EPHB3	O94906	PRPF6	21|0|10	31	10.33	3	10|24|6	0	0	0	0	0	-59.39	0.78	0.84
EFNB1_EPHB3	Q14966	ZNF638	30|0|7	37	12.33	3	14|30|3	0	0	0	0	0	-69.55	0.79	0.84
EFNB1_EPHB3	Q6UXN9	WDR82	17|0|9	26	8.67	3	14|19|1	0	0	0	0	0	-50.41	0.76	0.84
EFNB1_EPHB3	Q96N67	DOCK7	61|38|31	130	43.33	3	11|44|25	0	0	0	0	0	-50.61	1.62	0.84
EFNB1_EPHB3	P38159	RBMX	36|8|25	69	23	3	24|28|4	0	0	0	0	0	-58.99	1.23	0.84
EFNB1_EPHB3	H7C4T5	MBNL1	7|9|3	19	6.33	3	7|7|11	0	0	0	0	0	-29.16	0.76	0.84
EFNB1_EPHB3	A0A6I8PIV1	A0A6I8PIV1	26|8|8	42	14	3	15|24|7	0	0	0	0	0	-45.94	0.91	0.84
EFNB1_EPHB3	D3YTB1	RPL32	15|10|11	36	12	3	11|16|7	0	0	0	0	0	-27.73	1.06	0.84
EFNB1_EPHB3	Q12906-7	ILF3	24|1|10	35	11.67	3	18|23|2	0	0	0	0	0	-59.67	0.81	0.84
EFNB1_EPHB3	P54577	YARS	22|12|5	39	13	3	5|26|9	0	0	0	0	0	-44.01	0.97	0.84
EFNB1_EPHB3	F8W930	IGF2BP2	10|5|3	18	6	3	7|12|6	0	0	0	0	0	-29.16	0.72	0.84
EFNB1_EPHB3	Q13200	PSMD2	11|5|3	19	6.33	3	4|14|9	0	0	0	0	0	-31.47	0.7	0.84
EFNB1_EPHB3	Q9NWB6	ARGLU1	9|16|5	30	10	3	6|9|19	0	0	0	0	0	-36.31	0.88	0.84
EFNB1_EPHB3	P52907	CAPZA1	10|2|6	18	6	3	5|8|14	0	0	0	0	0	-34.07	0.67	0.84
EFNB1_EPHB3	P62847	RPS24	8|15|8	31	10.33	3	6|12|13	0	0	0	0	0	-27.36	1	0.84
EFNB1_EPHB3	Q9BUJ2	HNRNPUL1	20|2|7	29	9.67	3	14|16|10	0	0	0	0	0	-52.92	0.72	0.84
EFNB1_EPHB3	F6VRR5	POLDIP3	10|3|5	18	6	3	4|10|12	0	0	0	0	0	-30.31	0.69	0.84
EFNB1_EPHB3	O76041-2	NEBL	10|5|6	21	7	3	7|11|8	0	0	0	0	0	-26.36	0.81	0.84
EFNB1_EPHB3	Q10570	CPSF1	52|0|22	74	24.67	3	26|40|2	0	0	0	0	0	-100.69	1.09	0.84
EFNB1_EPHB3	Q8WUM4	PDCD6IP	17|9|5	31	10.33	3	4|17|13	0	0	0	0	0	-36.33	0.91	0.84
EFNB1_EPHB3	Q14683	SMC1A	41|15|19	75	25	3	15|33|12	0	0	0	0	0	-50.85	1.25	0.84
EFNB1_EPHB3	B4DY09	ILF2	14|3|7	24	8	3	9|14|10	0	0	0	0	0	-40.18	0.73	0.84
EFNB1_EPHB3	P30050	RPL12	11|18|9	38	12.67	3	11|11|15	0	0	0	0	0	-33.18	1.03	0.84
EFNB1_EPHB3	P55795	HNRNPH2	9|0|7	16	5.33	3	8|10|6	0	0	0	0	0	-36.46	0.67	0.84
EFNB1_EPHB3	A0A0A6YYL6	RPL17-C18ORF32	15|20|8	43	14.33	3	10|15|13	0	0	0	0	0	-36.21	1.13	0.84
EFNB1_EPHB3	Q08211	DHX9	17|12|10	39	13	3	12|14|9	0	0	0	0	0	-29.12	1.11	0.84
EFNB1_EPHB3	Q7Z6E9	RBBP6	13|7|4	24	8	3	10|13|7	0	0	0	0	0	-33.67	0.8	0.84
EFNB1_EPHB3	P23528	CFL1	9|14|6	29	9.67	3	3|9|22	0	0	0	0	0	-33.9	0.85	0.84
EFNB1_EPHB3	Q9HB71	CACYBP	11|6|14	31	10.33	3	10|10|11	0	0	0	0	0	-30.93	1	0.84
EFNB1_EPHB3	O00148	DDX39A	9|4|10	23	7.67	3	8|13|8	0	0	0	0	0	-32.35	0.79	0.84
EFNB1_EPHB3	P51116	FXR2	18|2|6	26	8.67	3	13|20|2	0	0	0	0	0	-44.93	0.74	0.84
EFNB1_EPHB3	O00763	ACACB	9|4|0	13	4.33	3	5|12|7	0	0	0	0	0	-36.32	0.54	0.84
EFNB1_EPHB3	P27635	RPL10	21|13|9	43	14.33	3	7|18|15	0	0	0	0	0	-36.62	1.07	0.84
EFNB1_EPHB3	Q13151	HNRNPA0	10|9|6	25	8.33	3	7|9|12	0	0	0	0	0	-27.08	0.89	0.84
EFNB1_EPHB3	Q14739	LBR	6|6|11	23	7.67	3	8|10|12	0	0	0	0	0	-29.62	0.77	0.84
EFNB1_EPHB3	O60264	SMARCA5	9|4|1	14	4.67	3	6|12|7	0	0	0	0	0	-34.43	0.56	0.84
EFNB1_EPHB3	P61353	RPL27	13|12|9	34	11.33	3	10|12|7	0	0	0	0	0	-23.47	1.17	0.84
EFNB1_EPHB3	P38919	EIF4A3	14|2|10	26	8.67	3	9|17|5	0	0	0	0	0	-39.54	0.84	0.84
EFNB1_EPHB3	Q16775	HAGH	11|8|8	27	9	3	9|10|8	0	0	0	0	0	-22.56	1	0.84
EFNB1_EPHB3	Q08J23	NSUN2	36|11|16	63	21	3	13|35|10	0	0	0	0	0	-55.37	1.09	0.84
EFNB1_EPHB3	Q8TF01	PNISR	23|41|4	68	22.67	3	7|12|40	0	0	0	0	0	-72.91	1.15	0.84
EFNB1_EPHB3	P67809	YBX1	20|18|14	52	17.33	3	10|21|7	0	0	0	0	0	-26.17	1.37	0.84
EFNB1_EPHB3	Q03252	LMNB2	15|3|14	32	10.67	3	17|16|1	0	0	0	0	0	-40.73	0.94	0.84
EFNB1_EPHB3	Q8TF74	WIPF2	27|27|18	72	24	3	12|16|22	0	0	0	0	0	-34.98	1.44	0.84
EFNB1_EPHB3	P35232	PHB	10|6|4	20	6.67	3	5|8|14	0	0	0	0	0	-29.33	0.74	0.84
EFNB1_EPHB3	Q99613	EIF3C	16|2|2	20	6.67	3	7|15|14	0	0	0	0	0	-47.05	0.56	0.84
EFNB1_EPHB3	P84103-2	SRSF3	28|5|27	60	20	3	23|21|3	0	0	0	0	0	-53.74	1.28	0.84
EFNB1_EPHB3	P46781	RPS9	11|6|9	26	8.67	3	8|14|7	0	0	0	0	0	-28.28	0.9	0.84
EFNB1_EPHB3	Q12904-2	AIMP1	20|14|14	48	16	3	11|16|14	0	0	0	0	0	-30.31	1.17	0.84
EFNB1_EPHB3	P21127-2	CDK11B	34|16|16	66	22	3	18|24|16	0	0	0	0	0	-47.58	1.14	0.84
EFNB1_EPHB3	Q9UQE7	SMC3	31|3|21	55	18.33	3	17|28|3	0	0	0	0	0	-60.33	1.15	0.84
EFNB1_EPHB3	P15311	EZR	24|33|13	70	23.33	3	7|18|28	0	0	0	0	0	-45.57	1.32	0.84
EFNB1_EPHB3	Q12874	SF3A3	9|0|2	11	3.67	3	6|11|8	0	0	0	0	0	-37.96	0.44	0.84
EFNB1_EPHB3	P46777	RPL5	19|13|12	44	14.67	3	12|16|11	0	0	0	0	0	-30.86	1.13	0.84
EFNB1_EPHB3	Q96C24	SYTL4	12|7|10	29	9.67	3	6|12|11	0	0	0	0	0	-26.67	1	0.84
EFNB1_EPHB3	Q9BU76	MMTAG2	10|19|10	39	13	3	7|8|21	0	0	0	0	0	-29.6	1.08	0.84
EFNB1_EPHB3	Q13283	G3BP1	38|7|8	53	17.67	3	17|28|14	0	0	0	0	0	-65.94	0.9	0.84
EFNB1_EPHB3	P20042	EIF2S2	16|6|10	32	10.67	3	7|15|11	0	0	0	0	0	-33.43	0.97	0.84
EFNB1_EPHB3	F8W7C6	RPL10	17|12|8	37	12.33	3	7|14|13	0	0	0	0	0	-31.13	1.09	0.84
EFNB1_EPHB3	Q15424	SAFB	29|0|17	46	15.33	3	16|25|5	0	0	0	0	0	-68.33	1	0.84
EFNB1_EPHB3	P54652	HSPA2	28|19|21	68	22.67	3	21|26|0	0	0	0	0	0	-29.13	1.45	0.84
EFNB1_EPHB3	O00425	IGF2BP3	19|8|6	33	11	3	11|18|7	0	0	0	0	0	-37.08	0.92	0.84
EFNB1_EPHB3	P52701	MSH6	11|2|6	19	6.33	3	4|16|7	0	0	0	0	0	-33.76	0.7	0.84
EFNB1_EPHB3	P10809	HSPD1	22|4|5	31	10.33	3	4|18|21	0	0	0	0	0	-50.82	0.72	0.84
EFNB1_EPHB3	F6WQW2	RANBP1	10|6|2	18	6	3	3|10|14	0	0	0	0	0	-33.87	0.67	0.84
EFNB1_EPHB3	Q9BQG0-2	MYBBP1A	16|0|11	27	9	3	8|23|2	0	0	0	0	0	-48.73	0.82	0.84
EFNB1_EPHB3	P62906	RPL10A	11|3|10	24	8	3	9|11|8	0	0	0	0	0	-33.26	0.86	0.84
EFNB1_EPHB3	P83731	RPL24	11|28|14	53	17.67	3	15|12|21	0	0	0	0	0	-43.49	1.1	0.84
EFNB1_EPHB3	P09012	SNRPA	44|4|33	81	27	3	28|36|2	0	0	0	0	0	-82.92	1.23	0.84
EFNB1_EPHB3	P63173	RPL38	9|14|9	32	10.67	3	10|10|11	0	0	0	0	0	-25.84	1.03	0.84
EFNB1_EPHB3	Q8ND56	LSM14A	36|2|20	58	19.33	3	26|28|2	0	0	0	0	0	-75.01	1.04	0.84
EFNB1_EPHB3	P08621	SNRNP70	56|6|35	97	32.33	3	26|42|12	0	0	0	0	0	-97.36	1.21	0.85
EFNB1_EPHB3	Q14687	GSE1	8|9|14	31	10.33	3	14|9|12	0	0	0	0	0	-32.4	0.89	0.85
EFNB1_EPHB3	Q9Y3Y2	CHTOP	39|6|29	74	24.67	3	28|35|2	0	0	0	0	0	-75.96	1.14	0.85
EFNB1_EPHB3	Q02878	RPL6	18|19|19	56	18.67	3	19|21|8	0	0	0	0	0	-32.31	1.17	0.85
EFNB1_EPHB3	Q9UNX3	RPL26L1	20|23|11	54	18	3	13|19|16	0	0	0	0	0	-43.52	1.12	0.85
EFNB1_EPHB3	Q6UN15	FIP1L1	25|2|14	41	13.67	3	12|27|9	0	0	0	0	0	-63.68	0.85	0.85
EFNB1_EPHB3	Q16181	2023-09-07	22|36|21	79	26.33	3	12|18|36	0	0	0	0	0	-48.65	1.2	0.85
EFNB1_EPHB3	P05387	RPLP2	15|14|16	45	15	3	15|15|16	0	0	0	0	0	-36.2	0.98	0.85
EFNB1_EPHB3	Q9BSD7	NTPCR	12|6|4	22	7.33	3	5|15|12	0	0	0	0	0	-36.09	0.69	0.85
EFNB1_EPHB3	P58876	HIST1H2BD	21|7|20	48	16	3	17|22|7	0	0	0	0	0	-48.12	1.04	0.85
EFNB1_EPHB3	Q99459	CDC5L	19|1|7	27	9	3	13|15|13	0	0	0	0	0	-57.69	0.66	0.85
EFNB1_EPHB3	P55081	MFAP1	41|13|20	74	24.67	3	22|32|22	0	0	0	0	0	-76.01	0.97	0.85
EFNB1_EPHB3	Q9UJV9	DDX41	18|12|10	40	13.33	3	15|23|8	0	0	0	0	0	-42.25	0.87	0.85
EFNB1_EPHB3	P62805	HIST1H4L;HIST1H4K;HIST4H4;HIST1H4I;HIST1H4C;HIST1H4B;HIST1H4J;HIST2H4A;HIST1H4A;HIST1H4E;HIST1H4F;HIST2H4B;HIST1H4H;HIST1H4D	18|11|19	48	16	3	20|18|8	0	0	0	0	0	-40.63	1.04	0.85
EFNB1_EPHB3	Q9Y3I0	RTCB	41|2|11	54	18	3	14|39|16	0	0	0	0	0	-94.09	0.78	0.85
EFNB1_EPHB3	Q14151	SAFB2	35|1|21	57	19	3	21|35|8	0	0	0	0	0	-90.56	0.89	0.85
EFNB1_EPHB3	P62829	RPL23	19|32|16	67	22.33	3	13|21|24	0	0	0	0	0	-47.43	1.16	0.85
EFNB1_EPHB3	P43490	NAMPT	19|8|11	38	12.67	3	9|25|7	0	0	0	0	0	-39.23	0.93	0.85
EFNB1_EPHB3	A0A1X7SBZ2	DDX17	42|12|18	72	24	3	23|35|16	0	0	0	0	0	-74.93	0.97	0.85
EFNB1_EPHB3	P16615	ATP2A2	21|14|11	46	15.33	3	10|21|15	0	0	0	0	0	-40.79	1	0.85
EFNB1_EPHB3	O95218-2	ZRANB2	23|5|9	37	12.33	3	18|19|9	0	0	0	0	0	-53.01	0.8	0.85
EFNB1_EPHB3	Q01844	EWSR1	72|9|48	129	43	3	35|50|8	0	0	0	0	0	-107.26	1.39	0.85
EFNB1_EPHB3	P15880	RPS2	17|11|8	36	12	3	6|19|24	0	0	0	0	0	-49.85	0.73	0.85
EFNB1_EPHB3	Q96QC0	PPP1R10	51|0|19	70	23.33	3	18|40|18	0	0	0	0	0	-113.08	0.92	0.85
EFNB1_EPHB3	P78527	PRKDC	67|16|26	109	36.33	3	22|59|16	0	0	0	0	0	-96.4	1.12	0.85
EFNB1_EPHB3	Q9NZI8	IGF2BP1	19|17|12	48	16	3	12|17|20	0	0	0	0	0	-43.16	0.98	0.85
EFNB1_EPHB3	Q13310-2	PABPC4	30|5|7	42	14	3	14|31|14	0	0	0	0	0	-70.71	0.71	0.85
EFNB1_EPHB3	Q09666	AHNAK	42|95|28	165	55	3	6|40|77	0	0	0	0	0	-106.73	1.34	0.85
EFNB1_EPHB3	P62140	PPP1CB	19|0|14	33	11	3	11|21|14	0	0	0	0	0	-68.99	0.72	0.85
EFNB1_EPHB3	P06493	CDK1	19|14|12	45	15	3	7|22|23	0	0	0	0	0	-46.17	0.87	0.85
EFNB1_EPHB3	P05783	KRT18	12|4|12	28	9.33	3	7|16|10	0	0	0	0	0	-37.53	0.85	0.85
EFNB1_EPHB3	P62081	RPS7	17|14|13	44	14.67	3	9|17|23	0	0	0	0	0	-40.95	0.9	0.85
EFNB1_EPHB3	P62241	RPS8	14|16|11	41	13.67	3	11|13|19	0	0	0	0	0	-37.29	0.95	0.85
EFNB1_EPHB3	P50454	SERPINH1	23|6|18	47	15.67	3	11|22|12	0	0	0	0	0	-49.17	1.04	0.85
EFNB1_EPHB3	P08727	KRT19	17|7|11	35	11.67	3	12|19|18	0	0	0	0	0	-52.7	0.71	0.85
EFNB1_EPHB3	P09661	SNRPA1	17|1|4	22	7.33	3	10|20|18	0	0	0	0	0	-67.77	0.46	0.85
EFNB1_EPHB3	Q92945	KHSRP	17|10|6	33	11	3	9|10|26	0	0	0	0	0	-48.72	0.73	0.85
EFNB1_EPHB3	Q8WXF1	PSPC1	22|0|4	26	8.67	3	11|21|21	0	0	0	0	0	-79.38	0.49	0.85
EFNB1_EPHB3	P12004	PCNA	14|11|10	35	11.67	3	8|15|16	0	0	0	0	0	-33.9	0.9	0.85
EFNB1_EPHB3	J3KTL2	SRSF1	36|3|29	68	22.67	3	28|29|6	0	0	0	0	0	-81.98	1.08	0.85
EFNB1_EPHB3	P09651	HNRNPA1	30|10|14	54	18	3	16|31|18	0	0	0	0	0	-67.25	0.83	0.85
EFNB1_EPHB3	Q86VP6	CAND1	15|3|9	27	9	3	8|25|4	0	0	0	0	0	-44.76	0.73	0.85
EFNB1_EPHB3	P14868	DARS	15|7|13	35	11.67	3	11|20|7	0	0	0	0	0	-37.61	0.92	0.85
EFNB1_EPHB3	P07814	EPRS	35|3|6	44	14.67	3	10|39|11	0	0	0	0	0	-77.39	0.73	0.85
EFNB1_EPHB3	Q15019	2023-09-02	22|17|20	59	19.67	3	11|20|22	0	0	0	0	0	-39.84	1.11	0.85
EFNB1_EPHB3	Q13427	PPIG	24|26|16	66	22	3	16|22|17	0	0	0	0	0	-43.94	1.2	0.85
EFNB1_EPHB3	MINITURBO-FLAG	MINITURBO-FLAG	72|60|94	226	75.33	3	18|39|56	0	0	0	0	0	-51.73	2	0.85
EFNB1_EPHB3	Q13547	HDAC1	23|12|16	51	17	3	18|26|12	0	0	0	0	0	-51.55	0.91	0.85
EFNB1_EPHB3	O15371-3	EIF3D	17|5|2	24	8	3	6|19|22	0	0	0	0	0	-62.39	0.51	0.85
EFNB1_EPHB3	O95831	AIFM1	16|5|9	30	10	3	12|15|12	0	0	0	0	0	-43.63	0.77	0.85
EFNB1_EPHB3	P62316	SNRPD2	40|10|36	86	28.67	3	26|32|12	0	0	0	0	0	-73.78	1.23	0.85
EFNB1_EPHB3	P62314	SNRPD1	19|4|17	40	13.33	3	13|22|6	0	0	0	0	0	-48.16	0.98	0.85
EFNB1_EPHB3	Q9UHR5	SAP30BP	22|18|16	56	18.67	3	13|19|20	0	0	0	0	0	-40.35	1.08	0.85
EFNB1_EPHB3	Q15637-5	SF1	37|1|19	57	19	3	14|27|22	0	0	0	0	0	-89.78	0.9	0.85
EFNB1_EPHB3	P07900-2	HSP90AA1	20|8|7	35	11.67	3	8|22|12	0	0	0	0	0	-42.79	0.83	0.85
EFNB1_EPHB3	P61254	RPL26	22|23|12	57	19	3	14|18|19	0	0	0	0	0	-45.56	1.12	0.85
EFNB1_EPHB3	B2R5W2	HNRNPC	19|12|22	53	17.67	3	18|22|6	0	0	0	0	0	-38.7	1.15	0.85
EFNB1_EPHB3	Q14152	EIF3A	25|1|0	26	8.67	3	9|29|21	0	0	0	0	0	-87.83	0.44	0.85
EFNB1_EPHB3	Q13442	PDAP1	4|14|2	20	6.67	3	1|2|34	0	0	0	0	0	-47.07	0.54	0.85
EFNB1_EPHB3	P48634	PRRC2A	18|1|4	23	7.67	3	8|22|21	0	0	0	0	0	-71.82	0.45	0.85
EFNB1_EPHB3	P61247	RPS3A	19|27|8	54	18	3	9|23|18	0	0	0	0	0	-51.47	1.08	0.85
EFNB1_EPHB3	H3BMM9	RNPS1	36|7|22	65	21.67	3	19|32|9	0	0	0	0	0	-66.84	1.08	0.85
EFNB1_EPHB3	Q9Y224	C14ORF166	24|2|14	40	13.33	3	14|24|15	0	0	0	0	0	-71.56	0.75	0.85
EFNB1_EPHB3	P46776	RPL27A	14|13|8	35	11.67	3	11|12|12	0	0	0	0	0	-32.4	1	0.85
EFNB1_EPHB3	J3KPX7	PHB2	23|14|16	53	17.67	3	11|22|19	0	0	0	0	0	-43.25	1.02	0.85
EFNB1_EPHB3	H0YEM1	PUF60	37|19|24	80	26.67	3	23|31|11	0	0	0	0	0	-50.71	1.23	0.85
EFNB1_EPHB3	Q9NQ29	LUC7L	31|11|20	62	20.67	3	21|26|12	0	0	0	0	0	-57.34	1.05	0.85
EFNB1_EPHB3	P05198	EIF2S1	12|2|8	22	7.33	3	9|17|9	0	0	0	0	0	-45.58	0.63	0.85
EFNB1_EPHB3	Q66PJ3	ARL6IP4	14|26|14	54	18	3	15|13|23	0	0	0	0	0	-42.08	1.06	0.85
EFNB1_EPHB3	O43290	SART1	28|0|8	36	12	3	14|26|15	0	0	0	0	0	-82.23	0.65	0.85
EFNB1_EPHB3	O00422-2	SAP18	20|8|16	44	14.67	3	10|20|21	0	0	0	0	0	-52.94	0.86	0.85
EFNB1_EPHB3	P22626	HNRNPA2B1	36|15|16	67	22.33	3	22|32|14	0	0	0	0	0	-61.26	0.99	0.85
EFNB1_EPHB3	Q14498-2	RBM39	40|11|28	79	26.33	3	21|35|19	0	0	0	0	0	-78.5	1.05	0.85
EFNB1_EPHB3	P60842	EIF4A1	23|11|14	48	16	3	13|26|16	0	0	0	0	0	-52.14	0.87	0.85
EFNB1_EPHB3	O43395	PRPF3	17|1|4	22	7.33	3	11|20|16	0	0	0	0	0	-66.46	0.47	0.85
EFNB1_EPHB3	P55884	EIF3B	13|0|0	13	4.33	3	8|23|4	0	0	0	0	0	-51.87	0.37	0.85
EFNB1_EPHB3	P24752	ACAT1	15|6|6	27	9	3	5|14|19	0	0	0	0	0	-39.57	0.71	0.85
EFNB1_EPHB3	F5H2F4	MTHFD1	18|15|10	43	14.33	3	8|15|17	0	0	0	0	0	-35.08	1.07	0.85
EFNB1_EPHB3	P33993	MCM7	32|24|16	72	24	3	12|30|16	0	0	0	0	0	-46.92	1.24	0.85
EFNB1_EPHB3	P33991	MCM4	22|12|12	46	15.33	3	6|32|17	0	0	0	0	0	-49.64	0.84	0.85
EFNB1_EPHB3	P49756	RBM25	19|9|7	35	11.67	3	11|14|19	0	0	0	0	0	-46.06	0.8	0.85
EFNB1_EPHB3	Q7Z417	NUFIP2	16|2|1	19	6.33	3	8|18|21	0	0	0	0	0	-66.07	0.4	0.85
EFNB1_EPHB3	P35908	KRT2	10|20|12	42	14	3	2|23|27	0	0	0	0	0	-49.46	0.81	0.85
EFNB1_EPHB3	P06899	HIST1H2BJ	19|6|19	44	14.67	3	16|21|6	0	0	0	0	0	-46.23	1.02	0.85
EFNB1_EPHB3	Q8TBF4	ZCRB1	1|0|0	1	0.33	3	0|1|0	0	0	0	0	0	-3.7	1	0.86
EFNB1_EPHB3	B1AHD1	SNU13	2|0|1	3	1	3	2|2|3	0	0	0	0	0	-11.61	0.43	0.86
EFNB1_EPHB3	P40227	CCT6A	12|6|3	21	7	3	18|37|54	0	0	0	0	0	-149.03	0.19	0.86
EFNB1_EPHB3	P40222	TXLNA	2|2|0	4	1.33	3	0|3|13	0	0	0	0	0	-23.75	0.25	0.86
EFNB1_EPHB3	Q9NQT5	EXOSC3	2|0|0	2	0.67	3	2|6|7	0	0	0	0	0	-23.12	0.13	0.86
EFNB1_EPHB3	Q9NQT4	EXOSC5	1|0|0	1	0.33	3	4|7|5	0	0	0	0	0	-24.68	0.06	0.86
EFNB1_EPHB3	A3KN83	SBNO1	0|1|0	1	0.33	3	0|0|4	0	0	0	0	0	-6.96	0.25	0.86
EFNB1_EPHB3	H7C3M7	FARP2	0|1|0	1	0.33	3	0|0|0	0	0	0	0	0	-2.89	3.33	0.86
EFNB1_EPHB3	Q9NZL9	MAT2B	1|1|1	3	1	3	1|1|3	0	0	0	0	0	-6.92	0.6	0.86
EFNB1_EPHB3	Q9NUD5	ZCCHC3	4|0|0	4	1.33	3	4|7|4	0	0	0	0	0	-23.19	0.27	0.86
EFNB1_EPHB3	Q15084-5	PDIA6	1|1|0	2	0.67	3	0|0|1	0	0	0	0	0	-3.7	2	0.86
EFNB1_EPHB3	P18615	NELFE	9|0|0	9	3	3	4|7|16	0	0	0	0	0	-40.27	0.33	0.86
EFNB1_EPHB3	Q9BUF5	TUBB6	33|17|30	80	26.67	3	27|31|22	0	0	0	0	0	-73.46	1	0.86
EFNB1_EPHB3	Q00535	CDK5	3|2|2	7	2.33	3	2|3|4	0	0	0	0	0	-10.1	0.78	0.86
EFNB1_EPHB3	O95340	PAPSS2	1|0|0	1	0.33	3	1|3|0	0	0	0	0	0	-7.29	0.25	0.86
EFNB1_EPHB3	Q9NXR7	BABAM2	4|0|0	4	1.33	3	9|12|18	0	0	0	0	0	-58.59	0.1	0.86
EFNB1_EPHB3	Q06587	RING1	6|1|4	11	3.67	3	8|8|10	0	0	0	0	0	-35.88	0.42	0.86
EFNB1_EPHB3	P0DPI2	P0DPI2	6|5|1	12	4	3	5|8|10	0	0	0	0	0	-31.57	0.52	0.86
EFNB1_EPHB3	Q9UBM7	DHCR7	1|1|0	2	0.67	3	1|0|0	0	0	0	0	0	-3.7	2	0.86
EFNB1_EPHB3	Q6P996-4	PDXDC1	0|1|0	1	0.33	3	0|0|4	0	0	0	0	0	-6.96	0.25	0.86
EFNB1_EPHB3	Q8WXG6-6	MADD	1|0|0	1	0.33	3	0|1|2	0	0	0	0	0	-5.93	0.33	0.86
EFNB1_EPHB3	Q7Z3T8	ZFYVE16	5|1|0	6	2	3	4|14|21	0	0	0	0	0	-57.96	0.15	0.86
EFNB1_EPHB3	Q9UKJ3	GPATCH8	85|44|27	156	52	3	32|60|51	0	0	0	0	0	-135.45	1.09	0.86
EFNB1_EPHB3	Q16576-2	RBBP7	2|1|0	3	1	3	2|4|10	0	0	0	0	0	-24.23	0.19	0.86
EFNB1_EPHB3	P02768	ALB	0|1|1	2	0.67	3	1|20|0	0	0	0	0	0	-30.68	0.1	0.86
EFNB1_EPHB3	P05386	RPLP1	2|3|1	6	2	3	2|2|6	0	0	0	0	0	-13.2	0.6	0.86
EFNB1_EPHB3	B1AKR6	DYNLRB1	1|1|2	4	1.33	3	2|1|4	0	0	0	0	0	-9.36	0.57	0.86
EFNB1_EPHB3	F8VVX6	COQ5	1|0|0	1	0.33	3	0|0|0	0	0	0	0	0	-2.89	3.33	0.86
EFNB1_EPHB3	P78345	RPP38	3|0|3	6	2	3	10|17|14	0	0	0	0	0	-61.71	0.15	0.86
EFNB1_EPHB3	Q04323	UBXN1	1|1|1	3	1	3	0|0|3	0	0	0	0	0	-4.08	1	0.86
EFNB1_EPHB3	Q8N5C8	TAB3	0|1|0	1	0.33	3	0|2|3	0	0	0	0	0	-8.81	0.2	0.86
EFNB1_EPHB3	Q5T7W7	TSTD2	3|3|1	7	2.33	3	7|15|15	0	0	0	0	0	-51.68	0.19	0.86
EFNB1_EPHB3	P52272	HNRNPM	41|22|29	92	30.67	3	32|37|36	0	0	0	0	0	-96.3	0.88	0.86
EFNB1_EPHB3	Q9Y2U8	LEMD3	2|1|0	3	1	3	0|3|9	0	0	0	0	0	-18.07	0.25	0.86
EFNB1_EPHB3	O60573	EIF4E2	1|0|1	2	0.67	3	2|3|6	0	0	0	0	0	-17.41	0.18	0.86
EFNB1_EPHB3	Q15365	PCBP1	14|9|7	30	10	3	9|15|36	0	0	0	0	0	-66.64	0.5	0.86
EFNB1_EPHB3	Q9H814	PHAX	2|0|0	2	0.67	3	3|3|10	0	0	0	0	0	-24.26	0.12	0.86
EFNB1_EPHB3	P29401	TKT	2|3|1	6	2	3	2|4|10	0	0	0	0	0	-21.15	0.38	0.86
EFNB1_EPHB3	O95295	SNAPIN	1|0|0	1	0.33	3	3|3|1	0	0	0	0	0	-11.61	0.14	0.86
EFNB1_EPHB3	Q9NY93-2	DDX56	1|0|0	1	0.33	3	0|0|1	0	0	0	0	0	-3.7	1	0.86
EFNB1_EPHB3	F8W703	ROBO2	1|1|0	2	0.67	3	0|0|0	0	0	0	0	0	-2.89	6.67	0.86
EFNB1_EPHB3	O75446	SAP30	1|0|1	2	0.67	3	0|0|0	0	0	0	0	0	-2.89	6.67	0.86
EFNB1_EPHB3	Q9NUQ3	TXLNG	1|0|0	1	0.33	3	0|1|4	0	0	0	0	0	-8.65	0.2	0.86
EFNB1_EPHB3	Q9UKL0	RCOR1	5|1|8	14	4.67	3	7|12|7	0	0	0	0	0	-35.88	0.54	0.86
EFNB1_EPHB3	Q9H1A4	ANAPC1	1|0|0	1	0.33	3	1|3|2	0	0	0	0	0	-10.12	0.17	0.86
EFNB1_EPHB3	Q09161	NCBP1	4|0|1	5	1.67	3	1|9|2	0	0	0	0	0	-18.12	0.42	0.86
EFNB1_EPHB3	K7EJH2	TRIM16	1|0|0	1	0.33	3	0|0|0	0	0	0	0	0	-2.89	3.33	0.86
EFNB1_EPHB3	Q5JPT2	SH3KBP1	1|0|0	1	0.33	3	0|2|5	0	0	0	0	0	-11.28	0.14	0.86
EFNB1_EPHB3	Q99081	TCF12	1|0|0	1	0.33	3	11|10|24	0	0	0	0	0	-67.05	0.02	0.86
EFNB1_EPHB3	A0A2R8YG42	A0A2R8YG42	3|0|1	4	1.33	3	4|10|5	0	0	0	0	0	-28.97	0.21	0.86
EFNB1_EPHB3	Q6R327-3	RICTOR	1|0|0	1	0.33	3	0|0|0	0	0	0	0	0	-2.89	3.33	0.86
EFNB1_EPHB3	Q9UBC2-2	EPS15L1	1|0|2	3	1	3	1|6|6	0	0	0	0	0	-20.09	0.23	0.86
EFNB1_EPHB3	Q14566	MCM6	6|5|5	16	5.33	3	2|14|5	0	0	0	0	0	-19.24	0.76	0.86
EFNB1_EPHB3	Q9NPF5	DMAP1	1|1|0	2	0.67	3	1|2|1	0	0	0	0	0	-7.42	0.5	0.86
EFNB1_EPHB3	Q8N3C0	ASCC3	1|0|0	1	0.33	3	2|8|10	0	0	0	0	0	-30.25	0.05	0.86
EFNB1_EPHB3	Q13263	TRIM28	6|2|2	10	3.33	3	5|9|18	0	0	0	0	0	-40.92	0.31	0.86
EFNB1_EPHB3	Q8IUR0	TRAPPC5	1|0|0	1	0.33	3	0|2|0	0	0	0	0	0	-5.06	0.5	0.86
EFNB1_EPHB3	Q641Q2	WASHC2A	4|1|0	5	1.67	3	2|10|25	0	0	0	0	0	-54.68	0.14	0.86
EFNB1_EPHB3	P16152	CBR1	1|0|1	2	0.67	3	1|1|0	0	0	0	0	0	-4.93	1	0.86
EFNB1_EPHB3	O75165	DNAJC13	1|0|0	1	0.33	3	0|1|0	0	0	0	0	0	-3.7	1	0.86
EFNB1_EPHB3	Q96G28	CFAP36	0|1|0	1	0.33	3	1|1|2	0	0	0	0	0	-7.42	0.25	0.86
EFNB1_EPHB3	Q9UGP4	LIMD1	1|0|1	2	0.67	3	2|3|16	0	0	0	0	0	-31.05	0.1	0.86
EFNB1_EPHB3	Q9UGP8	SEC63	1|0|0	1	0.33	3	2|2|0	0	0	0	0	0	-7.49	0.25	0.86
EFNB1_EPHB3	Q9BX66-12	SORBS1	3|4|1	8	2.67	3	3|4|16	0	0	0	0	0	-30.78	0.35	0.86
EFNB1_EPHB3	P51784	USP11	0|0|1	1	0.33	3	1|2|0	0	0	0	0	0	-5.93	0.33	0.86
EFNB1_EPHB3	A5YKK6	CNOT1	3|0|1	4	1.33	3	9|24|6	0	0	0	0	0	-57.84	0.1	0.86
EFNB1_EPHB3	P26641	EEF1G	8|8|6	22	7.33	3	8|10|8	0	0	0	0	0	-24.57	0.85	0.86
EFNB1_EPHB3	P60709	ACTB	14|10|5	29	9.67	3	6|17|25	0	0	0	0	0	-55.23	0.6	0.86
EFNB1_EPHB3	A0A0A6YYG9	ARPC4-TTLL3	2|0|0	2	0.67	3	1|3|2	0	0	0	0	0	-10.12	0.33	0.86
EFNB1_EPHB3	Q96CS3	FAF2	1|0|0	1	0.33	3	0|1|1	0	0	0	0	0	-4.93	0.5	0.86
EFNB1_EPHB3	P40763	STAT3	4|0|2	6	2	3	1|11|2	0	0	0	0	0	-21.05	0.43	0.86
EFNB1_EPHB3	Q13188-2	STK3	6|1|3	10	3.33	3	7|8|8	0	0	0	0	0	-31.57	0.43	0.86
EFNB1_EPHB3	Q9UHB6-4	LIMA1	15|12|6	33	11	3	7|21|23	0	0	0	0	0	-57.06	0.65	0.86
EFNB1_EPHB3	Q9UKV3	ACIN1	63|5|41	109	36.33	3	35|58|18	0	0	0	0	0	-144.81	0.98	0.86
EFNB1_EPHB3	Q13347	EIF3I	9|5|2	16	5.33	3	5|19|31	0	0	0	0	0	-73.63	0.29	0.86
EFNB1_EPHB3	P49411	TUFM	7|12|2	21	7	3	0|10|32	0	0	0	0	0	-54.42	0.5	0.86
EFNB1_EPHB3	Q53GG5-2	PDLIM3	1|0|0	1	0.33	3	1|1|6	0	0	0	0	0	-12.74	0.12	0.86
EFNB1_EPHB3	Q9BQG2	NUDT12	1|0|0	1	0.33	3	2|4|6	0	0	0	0	0	-18.79	0.08	0.86
EFNB1_EPHB3	Q14C86-2	GAPVD1	2|2|0	4	1.33	3	1|6|6	0	0	0	0	0	-20.09	0.31	0.86
EFNB1_EPHB3	A0A096LP25	AAK1	0|1|0	1	0.33	3	1|3|15	0	0	0	0	0	-28.14	0.05	0.86
EFNB1_EPHB3	P62495	ETF1	4|1|1	6	2	3	7|14|3	0	0	0	0	0	-32.4	0.25	0.86
EFNB1_EPHB3	Q9NYU2	UGGT1	1|0|0	1	0.33	3	0|1|0	0	0	0	0	0	-3.7	1	0.86
EFNB1_EPHB3	Q9NWS0	PIH1D1	0|0|1	1	0.33	3	2|4|5	0	0	0	0	0	-17.4	0.09	0.86
EFNB1_EPHB3	H7BZ14	PPIL3	2|0|0	2	0.67	3	3|5|2	0	0	0	0	0	-15.93	0.2	0.86
EFNB1_EPHB3	P49773	HINT1	1|1|3	5	1.67	3	2|2|9	0	0	0	0	0	-16.9	0.38	0.86
EFNB1_EPHB3	A0A087WWA3	KIF1B	1|0|0	1	0.33	3	1|2|0	0	0	0	0	0	-5.93	0.33	0.86
EFNB1_EPHB3	Q9Y5A9	YTHDF2	0|0|1	1	0.33	3	0|0|2	0	0	0	0	0	-5.06	0.5	0.86
EFNB1_EPHB3	A0A1B0GUA3	KIF1BP	1|0|0	1	0.33	3	0|1|0	0	0	0	0	0	-3.7	1	0.86
EFNB1_EPHB3	P46060	RANGAP1	3|1|0	4	1.33	3	8|26|14	0	0	0	0	0	-71.39	0.08	0.86
EFNB1_EPHB3	O95251	KAT7	0|1|1	2	0.67	3	1|3|3	0	0	0	0	0	-11.61	0.29	0.86
EFNB1_EPHB3	Q9UPR0	PLCL2	1|1|1	3	1	3	0|0|0	0	0	0	0	0	-0.39	10	0.86
EFNB1_EPHB3	A0MZ66	SHTN1	47|50|35	132	44	3	56|62|96	0	0	0	0	0	-212.81	0.62	0.86
EFNB1_EPHB3	Q68EM7-5	ARHGAP17	2|1|0	3	1	3	2|3|2	0	0	0	0	0	-11.61	0.43	0.86
EFNB1_EPHB3	Q9H0B6	KLC2	3|0|0	3	1	3	0|4|6	0	0	0	0	0	-15.56	0.3	0.86
EFNB1_EPHB3	Q5RKV6	EXOSC6	4|0|2	6	2	3	4|5|7	0	0	0	0	0	-24.68	0.38	0.86
EFNB1_EPHB3	P33552	CKS2	0|1|0	1	0.33	3	0|0|0	0	0	0	0	0	-2.89	3.33	0.86
EFNB1_EPHB3	O43148-2	RNMT	1|0|0	1	0.33	3	2|4|9	0	0	0	0	0	-22.81	0.07	0.86
EFNB1_EPHB3	B8ZZ87	MZT2B	2|1|0	3	1	3	1|2|3	0	0	0	0	0	-10.12	0.5	0.86
EFNB1_EPHB3	Q86YP4-2	GATAD2A	1|1|0	2	0.67	3	7|9|20	0	0	0	0	0	-53.66	0.06	0.86
EFNB1_EPHB3	Q9BV20	MRI1	1|0|0	1	0.33	3	1|4|2	0	0	0	0	0	-11.61	0.14	0.86
EFNB1_EPHB3	Q96D71	REPS1	3|6|3	12	4	3	2|4|13	0	0	0	0	0	-20.41	0.63	0.86
EFNB1_EPHB3	Q15836	VAMP3	1|1|0	2	0.67	3	0|0|0	0	0	0	0	0	-2.89	6.67	0.86
EFNB1_EPHB3	Q12830	BPTF	0|1|0	1	0.33	3	0|1|1	0	0	0	0	0	-4.93	0.5	0.86
EFNB1_EPHB3	Q7Z4H7	HAUS6	0|1|0	1	0.33	3	2|9|12	0	0	0	0	0	-34.54	0.04	0.86
EFNB1_EPHB3	Q9Y295	DRG1	9|3|5	17	5.67	3	11|13|9	0	0	0	0	0	-40.18	0.52	0.86
EFNB1_EPHB3	Q96GX5	MASTL	1|0|1	2	0.67	3	3|5|4	0	0	0	0	0	-18.79	0.17	0.86
EFNB1_EPHB3	P22087	FBL	46|19|35	100	33.33	3	35|51|17	0	0	0	0	0	-98.55	0.97	0.86
EFNB1_EPHB3	Q05682-5	CALD1	2|2|0	4	1.33	3	4|7|25	0	0	0	0	0	-53.18	0.11	0.86
EFNB1_EPHB3	P49790	NUP153	1|8|0	9	3	3	3|12|38	0	0	0	0	0	-78.26	0.17	0.86
EFNB1_EPHB3	Q01813	PFKP	2|2|0	4	1.33	3	0|2|4	0	0	0	0	0	-9.88	0.67	0.86
EFNB1_EPHB3	P49792	RANBP2	10|1|0	11	3.67	3	10|30|21	0	0	0	0	0	-90.82	0.18	0.86
EFNB1_EPHB3	Q93009	USP7	3|0|1	4	1.33	3	3|16|1	0	0	0	0	0	-29.62	0.2	0.86
EFNB1_EPHB3	E7EPN9	PRRC2C	29|7|1	37	12.33	3	17|34|49	0	0	0	0	0	-143.94	0.37	0.86
EFNB1_EPHB3	P53611	RABGGTB	0|0|1	1	0.33	3	2|0|2	0	0	0	0	0	-7.49	0.25	0.86
EFNB1_EPHB3	O15084	ANKRD28	1|0|1	2	0.67	3	7|16|5	0	0	0	0	0	-41.87	0.07	0.86
EFNB1_EPHB3	Q9Y619	SLC25A15	0|0|1	1	0.33	3	1|2|0	0	0	0	0	0	-5.93	0.33	0.86
EFNB1_EPHB3	E9PBG7	CAMK2D	4|1|1	6	2	3	2|6|5	0	0	0	0	0	-17.42	0.46	0.86
EFNB1_EPHB3	Q9P219-DECOY	CCDC88C	1|0|0	1	0.33	3	0|0|1	0	0	0	0	0	-3.7	1	0.86
EFNB1_EPHB3	P18669	PGAM1	1|1|0	2	0.67	3	0|4|4	0	0	0	0	0	-12.91	0.25	0.86
EFNB1_EPHB3	B0QY89	EIF3L	2|0|0	2	0.67	3	0|5|2	0	0	0	0	0	-11.28	0.29	0.86
EFNB1_EPHB3	E3W994	CLASP2	1|0|0	1	0.33	3	1|4|4	0	0	0	0	0	-14.43	0.11	0.86
EFNB1_EPHB3	A0A2R8YCX2	A0A2R8YCX2	0|0|1	1	0.33	3	1|4|3	0	0	0	0	0	-13.07	0.12	0.86
EFNB1_EPHB3	P32856	STX2	0|1|1	2	0.67	3	0|0|0	0	0	0	0	0	-2.89	6.67	0.86
EFNB1_EPHB3	A0A1B0GTL5	RAB11FIP5	2|0|0	2	0.67	3	0|3|5	0	0	0	0	0	-12.84	0.25	0.86
EFNB1_EPHB3	Q9BZJ0	CRNKL1	1|0|0	1	0.33	3	1|2|0	0	0	0	0	0	-5.93	0.33	0.86
EFNB1_EPHB3	Q96JM3	CHAMP1	1|4|0	5	1.67	3	5|11|19	0	0	0	0	0	-52.21	0.14	0.86
EFNB1_EPHB3	E7EVA0	MAP4	6|7|2	15	5	3	14|31|49	0	0	0	0	0	-130.76	0.16	0.86
EFNB1_EPHB3	P27694	RPA1	1|0|0	1	0.33	3	1|3|5	0	0	0	0	0	-14.39	0.11	0.86
EFNB1_EPHB3	Q9P2K3-3	RCOR3	5|2|4	11	3.67	3	6|7|3	0	0	0	0	0	-19.21	0.69	0.86
EFNB1_EPHB3	P46013	MKI67	2|0|0	2	0.67	3	1|17|35	0	0	0	0	0	-78.32	0.04	0.86
EFNB1_EPHB3	P17858	PFKL	1|1|0	2	0.67	3	0|2|3	0	0	0	0	0	-8.81	0.4	0.86
EFNB1_EPHB3	G8JLB6	HNRNPH1	13|7|10	30	10	3	10|19|13	0	0	0	0	0	-43.24	0.71	0.86
EFNB1_EPHB3	Q9H425	C1ORF198	3|4|5	12	4	3	2|8|13	0	0	0	0	0	-25.93	0.52	0.86
EFNB1_EPHB3	P42771	CDKN2A	1|1|2	4	1.33	3	2|1|3	0	0	0	0	0	-8.02	0.67	0.86
EFNB1_EPHB3	Q09028	RBBP4	4|0|0	4	1.33	3	5|6|10	0	0	0	0	0	-32.02	0.19	0.86
EFNB1_EPHB3	Q9NYF8	BCLAF1	231|105|132	468	156	3	123|167|103	0	0	0	0	0	-313.38	1.19	0.86
EFNB1_EPHB3	P14174	MIF	2|5|5	12	4	3	7|4|5	0	0	0	0	0	-19.21	0.75	0.86
EFNB1_EPHB3	P62913-2	RPL11	4|5|3	12	4	3	3|4|9	0	0	0	0	0	-17.01	0.75	0.86
EFNB1_EPHB3	P55039	DRG2	1|0|0	1	0.33	3	1|3|1	0	0	0	0	0	-8.84	0.2	0.86
EFNB1_EPHB3	Q5T1J5	CHCHD2P9	1|1|0	2	0.67	3	0|1|0	0	0	0	0	0	-3.7	2	0.86
EFNB1_EPHB3	Q13131	PRKAA1	0|1|1	2	0.67	3	1|1|1	0	0	0	0	0	-5.93	0.67	0.86
EFNB1_EPHB3	P52732	KIF11	0|1|0	1	0.33	3	5|17|5	0	0	0	0	0	-40.17	0.04	0.86
EFNB1_EPHB3	O95400	CD2BP2	8|1|0	9	3	3	7|9|22	0	0	0	0	0	-56.56	0.24	0.86
EFNB1_EPHB3	Q96HB5	CCDC120	1|0|0	1	0.33	3	0|0|0	0	0	0	0	0	-2.89	3.33	0.86
EFNB1_EPHB3	Q13330-3	MTA1	9|0|1	10	3.33	3	7|20|3	0	0	0	0	0	-44.42	0.33	0.86
EFNB1_EPHB3	Q8TD19	NEK9	1|2|0	3	1	3	6|9|12	0	0	0	0	0	-40.9	0.11	0.86
EFNB1_EPHB3	Q16512	PKN1	3|1|0	4	1.33	3	4|11|10	0	0	0	0	0	-37.8	0.16	0.86
EFNB1_EPHB3	Q16513	PKN2	5|1|1	7	2.33	3	4|9|4	0	0	0	0	0	-22.95	0.41	0.86
EFNB1_EPHB3	Q14004	CDK13	1|2|1	4	1.33	3	2|3|2	0	0	0	0	0	-9.36	0.57	0.86
EFNB1_EPHB3	Q6P2H3	CEP85	2|1|2	5	1.67	3	6|7|8	0	0	0	0	0	-28.67	0.24	0.86
EFNB1_EPHB3	Q8TDX7	NEK7	1|0|0	1	0.33	3	0|1|0	0	0	0	0	0	-3.7	1	0.86
EFNB1_EPHB3	A0A0U1RQK7	EIF4G3	1|0|1	2	0.67	3	1|6|8	0	0	0	0	0	-22.81	0.13	0.86
EFNB1_EPHB3	P31948-2	STIP1	1|0|0	1	0.33	3	0|3|0	0	0	0	0	0	-5.48	0.33	0.86
EFNB1_EPHB3	Q96F63	CCDC97	10|0|2	12	4	3	6|19|12	0	0	0	0	0	-55.26	0.32	0.86
EFNB1_EPHB3	Q9UFC0	LRWD1	5|0|1	6	2	3	6|6|6	0	0	0	0	0	-27.6	0.33	0.86
EFNB1_EPHB3	Q13356	PPIL2	1|0|0	1	0.33	3	2|3|6	0	0	0	0	0	-17.41	0.09	0.86
EFNB1_EPHB3	O15400	STX7	0|1|0	1	0.33	3	0|0|0	0	0	0	0	0	-2.89	3.33	0.86
EFNB1_EPHB3	P04626-4	ERBB2	1|0|0	1	0.33	3	0|0|0	0	0	0	0	0	-2.89	3.33	0.86
EFNB1_EPHB3	P61604	HSPE1	3|4|5	12	4	3	5|3|9	0	0	0	0	0	-18.4	0.71	0.86
EFNB1_EPHB3	Q99816	TSG101	6|3|8	17	5.67	3	9|6|10	0	0	0	0	0	-29.16	0.68	0.86
EFNB1_EPHB3	Q9UMS4	PRPF19	12|1|3	16	5.33	3	9|20|12	0	0	0	0	0	-57.39	0.39	0.86
EFNB1_EPHB3	Q9UJU6	DBNL	8|4|10	22	7.33	3	14|15|23	0	0	0	0	0	-64.16	0.42	0.86
EFNB1_EPHB3	Q9UHY1	NRBP1	1|0|0	1	0.33	3	2|7|2	0	0	0	0	0	-17.16	0.09	0.86
EFNB1_EPHB3	Q9NYZ3	GTSE1	1|0|0	1	0.33	3	1|2|6	0	0	0	0	0	-14.11	0.11	0.86
EFNB1_EPHB3	K7ELG9	LSM12	3|1|1	5	1.67	3	2|6|1	0	0	0	0	0	-11.61	0.56	0.86
EFNB1_EPHB3	Q9H0C8	ILKAP	1|0|0	1	0.33	3	4|11|8	0	0	0	0	0	-34.89	0.04	0.86
EFNB1_EPHB3	P62424	RPL7A	26|26|22	74	24.67	3	26|27|20	0	0	0	0	0	-56.36	1.01	0.86
EFNB1_EPHB3	Q9HC52	CBX8	1|0|0	1	0.33	3	0|2|2	0	0	0	0	0	-7.49	0.25	0.86
EFNB1_EPHB3	Q9H6S0	YTHDC2	1|0|0	1	0.33	3	0|1|4	0	0	0	0	0	-8.65	0.2	0.86
EFNB1_EPHB3	O95757	HSPA4L	1|0|0	1	0.33	3	2|1|5	0	0	0	0	0	-12.98	0.12	0.86
EFNB1_EPHB3	P21333	FLNA	47|24|33	104	34.67	3	102|135|106	0	0	0	0	0	-420.47	0.3	0.86
EFNB1_EPHB3	P02668-CONT	P02668-CONT	0|1|1	2	0.67	3	0|3|0	0	0	0	0	0	-5.48	0.67	0.86
EFNB1_EPHB3	M0R2P6	SHKBP1	0|0|2	2	0.67	3	1|2|4	0	0	0	0	0	-11.61	0.29	0.86
EFNB1_EPHB3	Q9Y5X1	SNX9	1|1|2	4	1.33	3	0|0|9	0	0	0	0	0	-10.94	0.44	0.86
EFNB1_EPHB3	Q9UM82	SPATA2	12|19|9	40	13.33	3	17|27|39	0	0	0	0	0	-93.96	0.48	0.86
EFNB1_EPHB3	Q9HCC0	MCCC2	59|49|43	151	50.33	3	35|64|83	0	0	0	0	0	-155.41	0.83	0.86
EFNB1_EPHB3	P06730-3	EIF4E	2|1|1	4	1.33	3	3|3|1	0	0	0	0	0	-9.36	0.57	0.86
EFNB1_EPHB3	O00268	TAF4	1|0|2	3	1	3	5|3|6	0	0	0	0	0	-21.77	0.21	0.86
EFNB1_EPHB3	O00267	SUPT5H	1|0|0	1	0.33	3	0|3|0	0	0	0	0	0	-5.48	0.33	0.86
EFNB1_EPHB3	O75822	EIF3J	1|0|0	1	0.33	3	0|2|1	0	0	0	0	0	-5.93	0.33	0.86
EFNB1_EPHB3	G5EA06	MRPS27	1|0|0	1	0.33	3	0|1|0	0	0	0	0	0	-3.7	1	0.86
EFNB1_EPHB3	A0A024R4E5	HDLBP	10|2|3	15	5	3	6|10|14	0	0	0	0	0	-38.49	0.5	0.86
EFNB1_EPHB3	Q9ULV4-3	CORO1C	9|6|8	23	7.67	3	10|17|20	0	0	0	0	0	-52.1	0.49	0.86
EFNB1_EPHB3	Q96C19	EFHD2	3|3|4	10	3.33	3	7|6|8	0	0	0	0	0	-23.75	0.48	0.86
EFNB1_EPHB3	P13010	XRCC5	4|0|1	5	1.67	3	1|8|3	0	0	0	0	0	-18.31	0.42	0.86
EFNB1_EPHB3	Q9Y2W1	THRAP3	157|84|87	328	109.33	3	79|116|65	0	0	0	0	0	-185.15	1.26	0.86
EFNB1_EPHB3	Q9Y2W2	WBP11	2|0|1	3	1	3	4|3|3	0	0	0	0	0	-15.93	0.3	0.86
EFNB1_EPHB3	Q9BVJ6	UTP14A	1|0|0	1	0.33	3	1|1|6	0	0	0	0	0	-12.74	0.12	0.86
EFNB1_EPHB3	A0A0B4J291-DECOY	CDYL2	1|0|0	1	0.33	3	0|2|0	0	0	0	0	0	-5.06	0.5	0.86
EFNB1_EPHB3	Q9Y606	PUS1	1|1|0	2	0.67	3	1|1|2	0	0	0	0	0	-7.42	0.5	0.86
EFNB1_EPHB3	Q9BRR8	GPATCH1	14|4|5	23	7.67	3	15|15|37	0	0	0	0	0	-84.71	0.34	0.86
EFNB1_EPHB3	Q9NZ63	C9ORF78	1|0|0	1	0.33	3	1|2|4	0	0	0	0	0	-11.61	0.14	0.86
EFNB1_EPHB3	Q9C0D5	TANC1	0|1|0	1	0.33	3	0|1|2	0	0	0	0	0	-5.93	0.33	0.86
EFNB1_EPHB3	E9PN81	RNASEH2C	1|0|0	1	0.33	3	5|6|6	0	0	0	0	0	-26.17	0.06	0.86
EFNB1_EPHB3	O95983	MBD3	4|0|0	4	1.33	3	4|10|13	0	0	0	0	0	-40.58	0.15	0.86
EFNB1_EPHB3	Q9UKX7	NUP50	3|3|0	6	2	3	13|18|25	0	0	0	0	0	-83.84	0.11	0.86
EFNB1_EPHB3	Q9H501	ESF1	1|0|0	1	0.33	3	0|0|0	0	0	0	0	0	-2.89	3.33	0.86
EFNB1_EPHB3	B7ZKQ9	SCARB1	1|0|0	1	0.33	3	0|0|0	0	0	0	0	0	-2.89	3.33	0.86
EFNB1_EPHB3	F8VVL1	DENR	1|0|0	1	0.33	3	0|1|1	0	0	0	0	0	-4.93	0.5	0.86
EFNB1_EPHB3	Q8N442	GUF1	1|0|1	2	0.67	3	0|1|0	0	0	0	0	0	-3.7	2	0.86
EFNB1_EPHB3	Q8N5M4	TTC9C	5|4|4	13	4.33	3	3|4|8	0	0	0	0	0	-14.2	0.87	0.86
EFNB1_EPHB3	P0DPB3	P0DPB3	0|1|0	1	0.33	3	0|0|0	0	0	0	0	0	-2.89	3.33	0.86
EFNB1_EPHB3	Q08380	LGALS3BP	1|1|0	2	0.67	3	0|2|1	0	0	0	0	0	-5.93	0.67	0.86
EFNB1_EPHB3	Q9H9J2	MRPL44	1|0|1	2	0.67	3	1|1|1	0	0	0	0	0	-5.93	0.67	0.86
EFNB1_EPHB3	P68371	TUBB4B	71|54|60	185	61.67	3	56|72|58	0	0	0	0	0	-143.07	0.99	0.86
EFNB1_EPHB3	Q5T3I0	GPATCH4	1|8|0	9	3	3	5|8|13	0	0	0	0	0	-39.25	0.35	0.86
EFNB1_EPHB3	Q9UHD1	CHORDC1	0|1|0	1	0.33	3	2|6|4	0	0	0	0	0	-18.79	0.08	0.86
EFNB1_EPHB3	Q9NPH2	ISYNA1	2|1|1	4	1.33	3	5|9|11	0	0	0	0	0	-34.48	0.16	0.86
EFNB1_EPHB3	Q6ZUT6	C15ORF52	1|0|0	1	0.33	3	0|0|0	0	0	0	0	0	-2.89	3.33	0.86
EFNB1_EPHB3	Q6PJT7-9	ZC3H14	1|0|0	1	0.33	3	3|8|16	0	0	0	0	0	-40.22	0.04	0.86
EFNB1_EPHB3	Q6SJ93	FAM111B	1|0|1	2	0.67	3	0|1|0	0	0	0	0	0	-3.7	2	0.86
EFNB1_EPHB3	Q9Y597	KCTD3	3|1|1	5	1.67	3	0|4|5	0	0	0	0	0	-11.61	0.56	0.86
EFNB1_EPHB3	P61964	WDR5	4|0|1	5	1.67	3	5|9|5	0	0	0	0	0	-29.1	0.26	0.86
EFNB1_EPHB3	P61962	DCAF7	5|1|2	8	2.67	3	4|8|6	0	0	0	0	0	-24.4	0.44	0.86
EFNB1_EPHB3	Q9BT22-2	ALG1	1|0|0	1	0.33	3	0|2|0	0	0	0	0	0	-5.06	0.5	0.86
EFNB1_EPHB3	Q96HC4	PDLIM5	3|5|4	12	4	3	5|4|17	0	0	0	0	0	-29.79	0.46	0.86
EFNB1_EPHB3	O95433	AHSA1	7|1|6	14	4.67	3	6|11|7	0	0	0	0	0	-32.98	0.58	0.86
EFNB1_EPHB3	P49327	FASN	40|29|22	91	30.33	3	54|117|107	0	0	0	0	0	-332.93	0.33	0.86
EFNB1_EPHB3	O43684	BUB3	8|0|5	13	4.33	3	5|10|9	0	0	0	0	0	-36.46	0.54	0.86
EFNB1_EPHB3	A0A0A0MRI1	GPALPP1	2|0|0	2	0.67	3	4|10|15	0	0	0	0	0	-43.46	0.07	0.86
EFNB1_EPHB3	P14618	PKM	27|18|12	57	19	3	13|38|36	0	0	0	0	0	-92.11	0.66	0.86
EFNB1_EPHB3	O75348	ATP6V1G1	1|0|0	1	0.33	3	0|2|1	0	0	0	0	0	-5.93	0.33	0.86
EFNB1_EPHB3	P42167	TMPO	24|17|15	56	18.67	3	17|36|44	0	0	0	0	0	-99.05	0.58	0.86
EFNB1_EPHB3	P42166	TMPO	15|10|12	37	12.33	3	15|37|40	0	0	0	0	0	-103.79	0.4	0.86
EFNB1_EPHB3	A0A0G2JIW1	HSPA1B	123|98|113	334	111.33	3	99|121|118	0	0	0	0	0	-258.22	0.99	0.86
EFNB1_EPHB3	Q9GZS3	WDR61	4|1|3	8	2.67	3	3|8|3	0	0	0	0	0	-18.67	0.57	0.86
EFNB1_EPHB3	Q96PK6	RBM14	28|26|20	74	24.67	3	22|30|33	0	0	0	0	0	-74.46	0.87	0.86
EFNB1_EPHB3	Q8N1G0	ZNF687	1|0|0	1	0.33	3	0|1|7	0	0	0	0	0	-12.52	0.12	0.86
EFNB1_EPHB3	P41091	EIF2S3	9|5|5	19	6.33	3	5|12|10	0	0	0	0	0	-27.55	0.7	0.86
EFNB1_EPHB3	Q5JTV8-3	TOR1AIP1	2|2|3	7	2.33	3	2|1|7	0	0	0	0	0	-10.97	0.7	0.86
EFNB1_EPHB3	Q9BQE3	TUBA1C	45|38|36	119	39.67	3	38|47|43	0	0	0	0	0	-101.03	0.93	0.86
EFNB1_EPHB3	P11717	IGF2R	1|1|1	3	1	3	0|1|0	0	0	0	0	0	-2.3	3	0.86
EFNB1_EPHB3	B8ZZU8	ELOB	5|5|4	14	4.67	3	4|5|11	0	0	0	0	0	-20.27	0.7	0.86
EFNB1_EPHB3	P05114	HMGN1	0|1|0	1	0.33	3	0|0|2	0	0	0	0	0	-5.06	0.5	0.86
EFNB1_EPHB3	Q9NYY8	FASTKD2	1|0|0	1	0.33	3	0|0|0	0	0	0	0	0	-2.89	3.33	0.86
EFNB1_EPHB3	Q12768	WASHC5	2|1|1	4	1.33	3	2|7|1	0	0	0	0	0	-12.9	0.4	0.86
EFNB1_EPHB3	Q9NYI0	PSD3	1|1|0	2	0.67	3	0|0|0	0	0	0	0	0	-2.89	6.67	0.86
EFNB1_EPHB3	Q15691	MAPRE1	1|0|0	1	0.33	3	0|3|9	0	0	0	0	0	-18.07	0.08	0.86
EFNB1_EPHB3	E7EWR4	CSTF2	2|0|0	2	0.67	3	8|14|21	0	0	0	0	0	-64.26	0.05	0.86
EFNB1_EPHB3	Q9NQY0	BIN3	1|0|0	1	0.33	3	0|2|0	0	0	0	0	0	-5.06	0.5	0.86
EFNB1_EPHB3	O14744	PRMT5	8|0|0	8	2.67	3	4|19|19	0	0	0	0	0	-62.45	0.19	0.86
EFNB1_EPHB3	Q9UBN7	HDAC6	61|44|65	170	56.67	3	59|75|33	0	0	0	0	0	-135.01	1.02	0.86
EFNB1_EPHB3	P48444	ARCN1	22|12|18	52	17.33	3	14|27|16	0	0	0	0	0	-52.82	0.91	0.86
EFNB1_EPHB3	Q86V48	LUZP1	3|6|0	9	3	3	6|20|39	0	0	0	0	0	-96.34	0.14	0.86
EFNB1_EPHB3	Q15233	NONO	104|42|74	220	73.33	3	75|80|87	0	0	0	0	0	-236.25	0.91	0.86
EFNB1_EPHB3	Q9BQ39	DDX50	9|6|6	21	7	3	7|13|13	0	0	0	0	0	-33.57	0.64	0.86
EFNB1_EPHB3	P14923	JUP	2|0|0	2	0.67	3	0|32|1	0	0	0	0	0	-48.21	0.06	0.86
EFNB1_EPHB3	Q8NHV4-3	NEDD1	0|1|0	1	0.33	3	0|3|5	0	0	0	0	0	-12.84	0.12	0.86
EFNB1_EPHB3	Q9NRY4	ARHGAP35	0|0|1	1	0.33	3	1|10|4	0	0	0	0	0	-22.58	0.07	0.86
EFNB1_EPHB3	Q92997	DVL3	1|0|1	2	0.67	3	6|9|14	0	0	0	0	0	-43.75	0.07	0.86
EFNB1_EPHB3	Q92990	GLMN	1|0|0	1	0.33	3	0|0|0	0	0	0	0	0	-2.89	3.33	0.86
EFNB1_EPHB3	O14595	CTDSP2	1|0|1	2	0.67	3	0|0|0	0	0	0	0	0	-2.89	6.67	0.86
EFNB1_EPHB3	A0A669KAV7	A0A669KAV7	1|0|0	1	0.33	3	0|3|1	0	0	0	0	0	-7.29	0.25	0.86
EFNB1_EPHB3	Q9Y383	LUC7L2	61|31|43	135	45	3	40|43|37	0	0	0	0	0	-99.36	1.12	0.86
EFNB1_EPHB3	U3KQC1	WDR18	1|0|1	2	0.67	3	1|3|4	0	0	0	0	0	-13.07	0.25	0.86
EFNB1_EPHB3	A8MXP9	MATR3	21|6|11	38	12.67	3	12|19|28	0	0	0	0	0	-68.3	0.64	0.86
EFNB1_EPHB3	Q13976	PRKG1	1|0|0	1	0.33	3	0|1|0	0	0	0	0	0	-3.7	1	0.86
EFNB1_EPHB3	Q9UDY2	TJP2	20|4|5	29	9.67	3	8|24|22	0	0	0	0	0	-66.43	0.54	0.86
EFNB1_EPHB3	Q01167	FOXK2	0|3|0	3	1	3	0|2|8	0	0	0	0	0	-15.27	0.3	0.86
EFNB1_EPHB3	Q9UKK9	NUDT5	13|2|9	24	8	3	11|19|24	0	0	0	0	0	-72.83	0.44	0.86
EFNB1_EPHB3	Q9BZZ5	API5	2|0|0	2	0.67	3	2|4|2	0	0	0	0	0	-13.07	0.25	0.86
EFNB1_EPHB3	O95619	YEATS4	1|0|0	1	0.33	3	2|1|3	0	0	0	0	0	-10.12	0.17	0.86
EFNB1_EPHB3	Q9UJC3	HOOK1	0|0|1	1	0.33	3	2|2|2	0	0	0	0	0	-10.12	0.17	0.86
EFNB1_EPHB3	P78371	CCT2	15|5|5	25	8.33	3	36|76|61	0	0	0	0	0	-235.61	0.14	0.86
EFNB1_EPHB3	Q96S55-2	WRNIP1	5|1|3	9	3	3	4|15|13	0	0	0	0	0	-44.12	0.28	0.86
EFNB1_EPHB3	Q9UKY7	CDV3	9|8|7	24	8	3	8|16|16	0	0	0	0	0	-40.59	0.6	0.86
EFNB1_EPHB3	Q99832	CCT7	7|2|2	11	3.67	3	26|56|60	0	0	0	0	0	-201.87	0.08	0.86
EFNB1_EPHB3	Q9GZN8	C20ORF27	1|0|1	2	0.67	3	1|1|0	0	0	0	0	0	-4.93	1	0.86
EFNB1_EPHB3	Q8TAQ2	SMARCC2	7|1|0	8	2.67	3	5|12|5	0	0	0	0	0	-33.24	0.36	0.86
EFNB1_EPHB3	Q5T1Z8	PUM1	1|2|0	3	1	3	1|6|15	0	0	0	0	0	-32.69	0.14	0.86
EFNB1_EPHB3	Q6P1L5	FAM117B	0|1|0	1	0.33	3	0|0|4	0	0	0	0	0	-6.96	0.25	0.86
EFNB1_EPHB3	P35637	FUS	142|13|93	248	82.67	3	69|103|11	0	0	0	0	0	-223.07	1.36	0.86
EFNB1_EPHB3	Q6KC79	NIPBL	1|0|0	1	0.33	3	0|2|2	0	0	0	0	0	-7.49	0.25	0.86
EFNB1_EPHB3	Q9H2P0	ADNP	3|1|1	5	1.67	3	7|10|17	0	0	0	0	0	-47.16	0.15	0.86
EFNB1_EPHB3	B5MDF5	RAN	8|14|6	28	9.33	3	2|14|27	0	0	0	0	0	-45.74	0.65	0.86
EFNB1_EPHB3	P42574	CASP3	0|0|2	2	0.67	3	1|3|4	0	0	0	0	0	-13.07	0.25	0.86
EFNB1_EPHB3	P68363	TUBA1B	51|45|42	138	46	3	47|55|51	0	0	0	0	0	-121.96	0.9	0.86
EFNB1_EPHB3	P08779	KRT16	4|0|4	8	2.67	3	0|13|6	0	0	0	0	0	-28.29	0.42	0.86
EFNB1_EPHB3	Q9NPI6	DCP1A	1|1|4	6	2	3	5|9|8	0	0	0	0	0	-30.13	0.27	0.86
EFNB1_EPHB3	P22392-2	NME2	5|2|5	12	4	3	5|9|5	0	0	0	0	0	-23.28	0.63	0.86
EFNB1_EPHB3	J3QK89	CHERP	50|0|23	73	24.33	3	28|46|22	0	0	0	0	0	-143.09	0.76	0.86
EFNB1_EPHB3	Q92572	AP3S1	1|2|2	5	1.67	3	3|5|2	0	0	0	0	0	-13.32	0.5	0.86
EFNB1_EPHB3	P35527	KRT9	5|3|6	14	4.67	3	11|67|22	0	0	0	0	0	-135.29	0.14	0.86
EFNB1_EPHB3	P61978	HNRNPK	38|3|14	55	18.33	3	17|30|29	0	0	0	0	0	-101.52	0.72	0.86
EFNB1_EPHB3	Q9UI26	IPO11	0|0|1	1	0.33	3	1|0|0	0	0	0	0	0	-3.7	1	0.86
EFNB1_EPHB3	Q13123	IK	8|1|3	12	4	3	6|13|15	0	0	0	0	0	-47.24	0.35	0.86
EFNB1_EPHB3	O43399-3	TPD52L2	3|1|4	8	2.67	3	6|10|12	0	0	0	0	0	-38.76	0.29	0.86
EFNB1_EPHB3	Q14247	CTTN	27|33|14	74	24.67	3	29|34|94	0	0	0	0	0	-183.58	0.47	0.86
EFNB1_EPHB3	P24928	POLR2A	2|0|0	2	0.67	3	0|4|3	0	0	0	0	0	-11.44	0.29	0.86
EFNB1_EPHB3	H0YHE2	IFT81	1|0|1	2	0.67	3	1|1|0	0	0	0	0	0	-4.93	1	0.86
EFNB1_EPHB3	Q5JSZ5	PRRC2B	0|2|0	2	0.67	3	4|7|14	0	0	0	0	0	-37.5	0.08	0.86
EFNB1_EPHB3	P48200	IREB2	1|0|1	2	0.67	3	2|1|2	0	0	0	0	0	-8.84	0.4	0.86
EFNB1_EPHB3	Q8N163	CCAR2	9|5|7	21	7	3	21|23|26	0	0	0	0	0	-86.94	0.3	0.86
EFNB1_EPHB3	P82932	MRPS6	1|0|0	1	0.33	3	0|1|1	0	0	0	0	0	-4.93	0.5	0.86
EFNB1_EPHB3	O14617-5	AP3D1	6|2|3	11	3.67	3	2|11|5	0	0	0	0	0	-21.37	0.61	0.86
EFNB1_EPHB3	Q15750	TAB1	1|0|1	2	0.67	3	3|3|12	0	0	0	0	0	-26.95	0.11	0.86
EFNB1_EPHB3	Q13625-3	TP53BP2	3|3|0	6	2	3	3|7|12	0	0	0	0	0	-33.13	0.27	0.86
EFNB1_EPHB3	P15170-2	GSPT1	11|8|8	27	9	3	16|27|41	0	0	0	0	0	-97.75	0.32	0.86
EFNB1_EPHB3	Q9NYJ8	TAB2	6|4|5	15	5	3	7|7|6	0	0	0	0	0	-20.51	0.75	0.86
EFNB1_EPHB3	Q08495-2	DMTN	0|1|0	1	0.33	3	0|2|2	0	0	0	0	0	-7.49	0.25	0.86
EFNB1_EPHB3	M0QYS1	RPL13A	7|5|7	19	6.33	3	8|10|7	0	0	0	0	0	-25.07	0.76	0.86
EFNB1_EPHB3	Q9ULW0	TPX2	1|0|0	1	0.33	3	13|20|43	0	0	0	0	0	-112.87	0.01	0.86
EFNB1_EPHB3	P61158	ACTR3	1|1|0	2	0.67	3	0|3|4	0	0	0	0	0	-11.44	0.29	0.86
EFNB1_EPHB3	O94776	MTA2	7|0|1	8	2.67	3	6|11|5	0	0	0	0	0	-33.46	0.36	0.86
EFNB1_EPHB3	Q96CW5	TUBGCP3	1|0|0	1	0.33	3	0|1|0	0	0	0	0	0	-3.7	1	0.86
EFNB1_EPHB3	A0A2R8Y6Y7	A0A2R8Y6Y7	1|0|1	2	0.67	3	1|1|0	0	0	0	0	0	-4.93	1	0.86
EFNB1_EPHB3	P63220	RPS21	1|3|0	4	1.33	3	0|2|7	0	0	0	0	0	-13.8	0.44	0.86
EFNB1_EPHB3	P11142	HSPA8	81|81|71	233	77.67	3	69|84|111	0	0	0	0	0	-210.43	0.88	0.86
EFNB1_EPHB3	Q9C0H5	ARHGAP39	0|1|0	1	0.33	3	0|0|0	0	0	0	0	0	-2.89	3.33	0.86
EFNB1_EPHB3	Q96EK4	THAP11	1|0|0	1	0.33	3	0|2|0	0	0	0	0	0	-5.06	0.5	0.86
EFNB1_EPHB3	Q96K17	BTF3L4	1|0|0	1	0.33	3	0|1|0	0	0	0	0	0	-3.7	1	0.86
EFNB1_EPHB3	L0R819	ASNSD1	0|2|0	2	0.67	3	1|4|3	0	0	0	0	0	-13.07	0.25	0.86
EFNB1_EPHB3	Q02750	MAP2K1	4|0|0	4	1.33	3	2|3|7	0	0	0	0	0	-18.62	0.33	0.86
EFNB1_EPHB3	Q15022	SUZ12	1|0|0	1	0.33	3	0|1|0	0	0	0	0	0	-3.7	1	0.86
EFNB1_EPHB3	Q14807	KIF22	3|3|2	8	2.67	3	3|11|2	0	0	0	0	0	-18.59	0.5	0.86
EFNB1_EPHB3	P61081	UBE2M	1|0|1	2	0.67	3	1|3|6	0	0	0	0	0	-15.73	0.2	0.86
EFNB1_EPHB3	Q13561	DCTN2	1|0|0	1	0.33	3	5|10|19	0	0	0	0	0	-50.68	0.03	0.86
EFNB1_EPHB3	P62266	RPS23	10|6|9	25	8.33	3	8|12|12	0	0	0	0	0	-32.23	0.78	0.86
EFNB1_EPHB3	Q9BWJ5	SF3B5	4|4|3	11	3.67	3	3|6|12	0	0	0	0	0	-23.3	0.52	0.86
EFNB1_EPHB3	Q8N5L8	RPP25L	2|1|2	5	1.67	3	8|13|12	0	0	0	0	0	-46	0.15	0.86
EFNB1_EPHB3	Q9BR76	CORO1B	5|1|5	11	3.67	3	4|5|8	0	0	0	0	0	-23.03	0.65	0.86
EFNB1_EPHB3	A0A0U1RQC9	TP53	1|0|1	2	0.67	3	0|3|0	0	0	0	0	0	-5.48	0.67	0.86
EFNB1_EPHB3	Q6UX04	CWC27	4|0|1	5	1.67	3	3|8|7	0	0	0	0	0	-27.63	0.28	0.86
EFNB1_EPHB3	Q9NRG9	AAAS	1|0|0	1	0.33	3	0|1|2	0	0	0	0	0	-5.93	0.33	0.86
EFNB1_EPHB3	Q96C36	PYCR2	1|0|0	1	0.33	3	0|1|3	0	0	0	0	0	-7.29	0.25	0.86
EFNB1_EPHB3	Q9ULR0-1	ISY1	2|0|7	9	3	3	23|33|42	0	0	0	0	0	-146.38	0.09	0.86
EFNB1_EPHB3	A0A0A0MQS1	PYCR3	2|1|1	4	1.33	3	0|3|6	0	0	0	0	0	-11.49	0.44	0.86
EFNB1_EPHB3	Q12899	TRIM26	1|0|0	1	0.33	3	1|3|1	0	0	0	0	0	-8.84	0.2	0.86
EFNB1_EPHB3	P09132	SRP19	1|0|0	1	0.33	3	2|1|0	0	0	0	0	0	-5.93	0.33	0.86
EFNB1_EPHB3	Q71U36	TUBA1A	50|41|39	130	43.33	3	42|51|47	0	0	0	0	0	-110.89	0.93	0.86
EFNB1_EPHB3	Q5T5C7	SARS	2|2|1	5	1.67	3	1|3|3	0	0	0	0	0	-9.36	0.71	0.86
EFNB1_EPHB3	O00330	PDHX	1|0|0	1	0.33	3	0|2|0	0	0	0	0	0	-5.06	0.5	0.86
EFNB1_EPHB3	O60828	PQBP1	3|0|1	4	1.33	3	1|3|6	0	0	0	0	0	-15.73	0.4	0.86
EFNB1_EPHB3	Q9Y399	MRPS2	1|0|0	1	0.33	3	0|1|0	0	0	0	0	0	-3.7	1	0.86
EFNB1_EPHB3	Q9Y2Q5	LAMTOR2	1|0|0	1	0.33	3	0|0|1	0	0	0	0	0	-3.7	1	0.86
EFNB1_EPHB3	P23396	RPS3	14|21|15	50	16.67	3	10|17|37	0	0	0	0	0	-57.49	0.78	0.86
EFNB1_EPHB3	O95163	IKBKAP	0|0|1	1	0.33	3	0|2|0	0	0	0	0	0	-5.06	0.5	0.86
EFNB1_EPHB3	Q9BRP1	PDCD2L	5|2|1	8	2.67	3	4|10|13	0	0	0	0	0	-36.98	0.3	0.86
EFNB1_EPHB3	P18859	ATP5J	1|0|0	1	0.33	3	0|0|0	0	0	0	0	0	-2.89	3.33	0.86
EFNB1_EPHB3	Q9NXV6	CDKN2AIP	1|0|1	2	0.67	3	2|3|5	0	0	0	0	0	-15.93	0.2	0.86
EFNB1_EPHB3	P13639	EEF2	14|3|4	21	7	3	8|37|38	0	0	0	0	0	-110.92	0.25	0.86
EFNB1_EPHB3	H7C4J7	ROBO2	1|0|0	1	0.33	3	0|0|0	0	0	0	0	0	-2.89	3.33	0.86
EFNB1_EPHB3	Q86UU1	PHLDB1	0|1|0	1	0.33	3	0|0|1	0	0	0	0	0	-3.7	1	0.86
EFNB1_EPHB3	Q9H1E3	NUCKS1	6|3|0	9	3	3	4|9|14	0	0	0	0	0	-40.5	0.33	0.86
EFNB1_EPHB3	Q16527	CSRP2	5|1|3	9	3	3	3|6|10	0	0	0	0	0	-25.63	0.47	0.86
EFNB1_EPHB3	F5GX77	TRMT112	2|0|0	2	0.67	3	1|4|3	0	0	0	0	0	-13.07	0.25	0.86
EFNB1_EPHB3	Q69YN4	KIAA1429	1|0|0	1	0.33	3	1|0|0	0	0	0	0	0	-3.7	1	0.86
EFNB1_EPHB3	Q9Y6Y8	SEC23IP	2|0|0	2	0.67	3	1|7|8	0	0	0	0	0	-24.32	0.12	0.86
EFNB1_EPHB3	Q5VT52	RPRD2	1|0|0	1	0.33	3	4|15|21	0	0	0	0	0	-59.48	0.02	0.86
EFNB1_EPHB3	P22314	UBA1	1|1|0	2	0.67	3	1|3|3	0	0	0	0	0	-11.61	0.29	0.86
EFNB1_EPHB3	Q8IX18	DHX40	1|1|0	2	0.67	3	0|1|2	0	0	0	0	0	-5.93	0.67	0.86
EFNB1_EPHB3	P36873-2	PPP1CC	17|0|13	30	10	3	11|28|19	0	0	0	0	0	-86.49	0.52	0.86
EFNB1_EPHB3	Q9H3G5	CPVL	5|2|4	11	3.67	3	5|7|8	0	0	0	0	0	-24.66	0.55	0.86
EFNB1_EPHB3	Q4VCS5	AMOT	24|28|10	62	20.67	3	11|27|42	0	0	0	0	0	-87.05	0.78	0.86
EFNB1_EPHB3	Q14320	FAM50A	1|0|0	1	0.33	3	4|6|11	0	0	0	0	0	-31.82	0.05	0.86
EFNB1_EPHB3	A0A5F9ZI21	A0A5F9ZI21	6|3|4	13	4.33	3	4|10|6	0	0	0	0	0	-22.4	0.65	0.86
EFNB1_EPHB3	A0A087WUW9	ARL15	3|1|3	7	2.33	3	4|6|11	0	0	0	0	0	-28.47	0.33	0.86
EFNB1_EPHB3	C9J9K3	RPSA	0|1|0	1	0.33	3	0|0|4	0	0	0	0	0	-6.96	0.25	0.86
EFNB1_EPHB3	Q13162	PRDX4	7|5|4	16	5.33	3	5|9|9	0	0	0	0	0	-24.39	0.7	0.86
EFNB1_EPHB3	Q6ULP2-6	AFTPH	2|0|0	2	0.67	3	7|14|36	0	0	0	0	0	-84.39	0.04	0.86
EFNB1_EPHB3	E2QRF9	GMNN	1|0|0	1	0.33	3	1|2|2	0	0	0	0	0	-8.84	0.2	0.86
EFNB1_EPHB3	Q6BDS2	UHRF1BP1	1|0|0	1	0.33	3	1|1|3	0	0	0	0	0	-8.84	0.2	0.86
EFNB1_EPHB3	Q6VY07	PACS1	1|0|0	1	0.33	3	0|0|1	0	0	0	0	0	-3.7	1	0.86
EFNB1_EPHB3	P42695	NCAPD3	1|1|0	2	0.67	3	0|2|1	0	0	0	0	0	-5.93	0.67	0.86
EFNB1_EPHB3	Q14258	TRIM25	14|4|6	24	8	3	8|26|20	0	0	0	0	0	-66.38	0.44	0.86
EFNB1_EPHB3	Q9UM54-6	MYO6	37|31|23	91	30.33	3	13|34|36	0	0	0	0	0	-66.14	1.1	0.86
EFNB1_EPHB3	O75695	RP2	1|0|0	1	0.33	3	0|0|0	0	0	0	0	0	-2.89	3.33	0.86
EFNB1_EPHB3	H3BM74	NUB1	1|0|0	1	0.33	3	0|4|0	0	0	0	0	0	-6.96	0.25	0.86
EFNB1_EPHB3	Q9H910-3	JPT2	13|47|14	74	24.67	3	19|15|85	0	0	0	0	0	-132.83	0.62	0.86
EFNB1_EPHB3	O94832	MYO1D	1|1|0	2	0.67	3	0|4|1	0	0	0	0	0	-8.65	0.4	0.86
EFNB1_EPHB3	Q9Y680	FKBP7	1|0|0	1	0.33	3	2|2|1	0	0	0	0	0	-8.84	0.2	0.86
EFNB1_EPHB3	A0A087X2I1	PSMC6	6|1|1	8	2.67	3	5|12|9	0	0	0	0	0	-35.82	0.31	0.86
EFNB1_EPHB3	Q9HAF1	MEAF6	1|0|0	1	0.33	3	1|2|2	0	0	0	0	0	-8.84	0.2	0.86
EFNB1_EPHB3	Q02543	RPL18A	6|6|6	18	6	3	8|12|5	0	0	0	0	0	-23.22	0.72	0.86
EFNB1_EPHB3	Q6IBS0	TWF2	1|0|0	1	0.33	3	1|5|0	0	0	0	0	0	-9.6	0.17	0.86
EFNB1_EPHB3	Q6P2E9	EDC4	6|1|0	7	2.33	3	5|9|9	0	0	0	0	0	-35.01	0.3	0.86
EFNB1_EPHB3	O75323	NIPSNAP2	1|0|1	2	0.67	3	0|1|0	0	0	0	0	0	-3.7	2	0.86
EFNB1_EPHB3	P14635	CCNB1	2|2|2	6	2	3	1|1|4	0	0	0	0	0	-6.5	1	0.86
EFNB1_EPHB3	P33176	KIF5B	14|10|10	34	11.33	3	18|29|14	0	0	0	0	0	-61.92	0.56	0.86
EFNB1_EPHB3	Q9NWM3	CUEDC1	1|0|0	1	0.33	3	0|0|1	0	0	0	0	0	-3.7	1	0.86
EFNB1_EPHB3	P49458	SRP9	3|2|2	7	2.33	3	3|4|3	0	0	0	0	0	-11.39	0.7	0.86
EFNB1_EPHB3	K7ELV2	SEH1L	0|0|1	1	0.33	3	1|0|1	0	0	0	0	0	-4.93	0.5	0.86
EFNB1_EPHB3	Q96SU4-2	OSBPL9	1|0|2	3	1	3	8|16|9	0	0	0	0	0	-49.63	0.09	0.86
EFNB1_EPHB3	A0A494C1F2	A0A494C1F2	5|2|1	8	2.67	3	4|10|21	0	0	0	0	0	-48.15	0.23	0.86
EFNB1_EPHB3	Q96RQ3	MCCC1	65|65|61	191	63.67	3	50|85|67	0	0	0	0	0	-150.86	0.95	0.86
EFNB1_EPHB3	Q14678	KANK1	1|1|0	2	0.67	3	0|10|8	0	0	0	0	0	-26.93	0.11	0.86
EFNB1_EPHB3	Q8N3U4	STAG2	1|0|0	1	0.33	3	0|0|0	0	0	0	0	0	-2.89	3.33	0.86
EFNB1_EPHB3	O94763	URI1	1|0|0	1	0.33	3	1|3|5	0	0	0	0	0	-14.39	0.11	0.86
EFNB1_EPHB3	P61160	ACTR2	1|0|1	2	0.67	3	2|8|4	0	0	0	0	0	-21.57	0.14	0.86
EFNB1_EPHB3	Q9H9P8	L2HGDH	1|0|0	1	0.33	3	0|1|0	0	0	0	0	0	-3.7	1	0.86
EFNB1_EPHB3	Q13416	ORC2	1|0|0	1	0.33	3	1|1|5	0	0	0	0	0	-11.35	0.14	0.86
EFNB1_EPHB3	Q9HCD5	NCOA5	1|0|0	1	0.33	3	0|0|0	0	0	0	0	0	-2.89	3.33	0.86
EFNB1_EPHB3	Q16890-5	TPD52L1	1|0|1	2	0.67	3	2|4|3	0	0	0	0	0	-14.43	0.22	0.86
EFNB1_EPHB3	Q9BWH6-2	RPAP1	0|1|0	1	0.33	3	0|1|3	0	0	0	0	0	-7.29	0.25	0.86
EFNB1_EPHB3	P11177	PDHB	1|1|0	2	0.67	3	0|1|2	0	0	0	0	0	-5.93	0.67	0.86
EFNB1_EPHB3	P30153	PPP2R1A	3|0|0	3	1	3	3|5|1	0	0	0	0	0	-14.39	0.33	0.86
EFNB1_EPHB3	O60925	PFDN1	0|0|1	1	0.33	3	3|1|5	0	0	0	0	0	-14.39	0.11	0.86
EFNB1_EPHB3	Q9Y4D1-2	DAAM1	1|0|0	1	0.33	3	0|0|0	0	0	0	0	0	-2.89	3.33	0.86
EFNB1_EPHB3	Q7L2H7	EIF3M	1|0|0	1	0.33	3	0|1|1	0	0	0	0	0	-4.93	0.5	0.86
EFNB1_EPHB3	Q9BUI4	POLR3C	1|0|0	1	0.33	3	4|15|4	0	0	0	0	0	-34.34	0.04	0.86
EFNB1_EPHB3	Q13573	SNW1	11|3|11	25	8.33	3	15|9|14	0	0	0	0	0	-47.2	0.66	0.86
EFNB1_EPHB3	Q9UQN3	CHMP2B	1|1|1	3	1	3	1|2|4	0	0	0	0	0	-9.36	0.43	0.86
EFNB1_EPHB3	O00231	PSMD11	1|0|0	1	0.33	3	0|2|0	0	0	0	0	0	-5.06	0.5	0.86
EFNB1_EPHB3	P23588	EIF4B	15|1|2	18	6	3	15|26|43	0	0	0	0	0	-120.23	0.21	0.86
EFNB1_EPHB3	Q5T6F2	UBAP2	3|3|0	6	2	3	1|7|17	0	0	0	0	0	-37.06	0.24	0.86
EFNB1_EPHB3	P22234	PAICS	6|0|0	6	2	3	16|19|30	0	0	0	0	0	-97.14	0.09	0.86
EFNB1_EPHB3	P45985	MAP2K4	0|1|0	1	0.33	3	0|0|0	0	0	0	0	0	-2.89	3.33	0.86
EFNB1_EPHB3	A0A5F9ZHM4	A0A5F9ZHM4	9|5|4	18	6	3	7|10|10	0	0	0	0	0	-29.64	0.67	0.86
EFNB1_EPHB3	Q8NCN4	RNF169	1|0|0	1	0.33	3	0|0|3	0	0	0	0	0	-5.48	0.33	0.86
EFNB1_EPHB3	Q16594	TAF9	1|1|1	3	1	3	1|2|2	0	0	0	0	0	-6.92	0.6	0.86
EFNB1_EPHB3	P48668	KRT6C	0|8|0	8	2.67	3	2|11|11	0	0	0	0	0	-35.96	0.33	0.86
EFNB1_EPHB3	P50991	CCT4	29|8|10	47	15.67	3	28|60|43	0	0	0	0	0	-164.49	0.36	0.86
EFNB1_EPHB3	P50990	CCT8	16|10|11	37	12.33	3	31|55|60	0	0	0	0	0	-180.06	0.25	0.86
EFNB1_EPHB3	Q14669-3	TRIP12	2|0|0	2	0.67	3	1|5|2	0	0	0	0	0	-12.98	0.25	0.86
EFNB1_EPHB3	Q6P3X3	TTC27	1|0|1	2	0.67	3	0|1|0	0	0	0	0	0	-3.7	2	0.86
EFNB1_EPHB3	O76071	CIAO1	1|0|0	1	0.33	3	1|1|0	0	0	0	0	0	-4.93	0.5	0.86
EFNB1_EPHB3	Q96I25	RBM17	65|0|28	93	31	3	33|55|23	0	0	0	0	0	-165.32	0.84	0.86
EFNB1_EPHB3	O95372	LYPLA2	3|0|3	6	2	3	2|3|9	0	0	0	0	0	-21.39	0.43	0.86
EFNB1_EPHB3	Q96EX3	WDR34	1|0|0	1	0.33	3	1|1|0	0	0	0	0	0	-4.93	0.5	0.86
EFNB1_EPHB3	Q9Y478	PRKAB1	1|0|0	1	0.33	3	0|1|1	0	0	0	0	0	-4.93	0.5	0.86
EFNB1_EPHB3	Q9HD45	TM9SF3	0|1|0	1	0.33	3	0|0|0	0	0	0	0	0	-2.89	3.33	0.86
EFNB1_EPHB3	Q9P265	DIP2B	1|0|1	2	0.67	3	0|0|0	0	0	0	0	0	-2.89	6.67	0.86
EFNB1_EPHB3	P78406	RAE1	4|0|1	5	1.67	3	3|7|11	0	0	0	0	0	-31.72	0.24	0.86
EFNB1_EPHB3	P52597	HNRNPF	10|5|8	23	7.67	3	8|12|12	0	0	0	0	0	-34.23	0.72	0.86
EFNB1_EPHB3	P52594	AGFG1	1|4|1	6	2	3	2|4|12	0	0	0	0	0	-23.74	0.33	0.86
EFNB1_EPHB3	Q9UKI2	CDC42EP3	0|1|0	1	0.33	3	0|0|0	0	0	0	0	0	-2.89	3.33	0.86
EFNB1_EPHB3	Q96NB2	SFXN2	1|0|0	1	0.33	3	0|1|0	0	0	0	0	0	-3.7	1	0.86
EFNB1_EPHB3	P09211	GSTP1	0|0|1	1	0.33	3	0|0|0	0	0	0	0	0	-2.89	3.33	0.86
EFNB1_EPHB3	Q15056	EIF4H	3|2|1	6	2	3	1|5|7	0	0	0	0	0	-17.16	0.46	0.86
EFNB1_EPHB3	Q15029	EFTUD2	32|0|5	37	12.33	3	21|42|27	0	0	0	0	0	-134.23	0.41	0.86
EFNB1_EPHB3	Q15024	EXOSC7	3|0|0	3	1	3	5|11|7	0	0	0	0	0	-35.01	0.13	0.86
EFNB1_EPHB3	O15379	HDAC3	0|0|1	1	0.33	3	0|4|2	0	0	0	0	0	-9.88	0.17	0.86
EFNB1_EPHB3	Q15020	SART3	1|2|0	3	1	3	14|24|27	0	0	0	0	0	-97.21	0.05	0.86
EFNB1_EPHB3	H0Y4R1	IMPDH2	0|1|0	1	0.33	3	0|1|1	0	0	0	0	0	-4.93	0.5	0.86
EFNB1_EPHB3	P78318	IGBP1	3|1|1	5	1.67	3	3|7|13	0	0	0	0	0	-31.12	0.22	0.86
EFNB1_EPHB3	Q8NI27	THOC2	1|0|1	2	0.67	3	1|2|1	0	0	0	0	0	-7.42	0.5	0.86
EFNB1_EPHB3	Q5SQI0	ATAT1	1|0|0	1	0.33	3	0|0|0	0	0	0	0	0	-2.89	3.33	0.86
EFNB1_EPHB3	P78536	ADAM17	1|1|1	3	1	3	0|0|0	0	0	0	0	0	-0.39	10	0.86
EFNB1_EPHB3	A0A087WWF6	POLD2	2|1|0	3	1	3	1|4|3	0	0	0	0	0	-13.07	0.38	0.86
EFNB1_EPHB3	Q96GD4-5	AURKB	3|0|2	5	1.67	3	3|10|4	0	0	0	0	0	-25.86	0.29	0.86
EFNB1_EPHB3	Q08209-2	PPP3CA	1|0|0	1	0.33	3	0|1|0	0	0	0	0	0	-3.7	1	0.86
EFNB1_EPHB3	O95391	SLU7	1|0|0	1	0.33	3	1|1|0	0	0	0	0	0	-4.93	0.5	0.86
EFNB1_EPHB3	P32969	RPL9P8;RPL9;RPL9P7;RPL9P9	12|10|6	28	9.33	3	7|11|25	0	0	0	0	0	-46.02	0.65	0.86
EFNB1_EPHB3	Q99961	SH3GL1	6|3|4	13	4.33	3	6|10|21	0	0	0	0	0	-45.12	0.35	0.86
EFNB1_EPHB3	Q13177	PAK2	34|38|31	103	34.33	3	41|64|94	0	0	0	0	0	-201.06	0.52	0.86
EFNB1_EPHB3	Q92797	SYMPK	1|1|0	2	0.67	3	6|19|21	0	0	0	0	0	-68.53	0.04	0.86
EFNB1_EPHB3	P41236	PPP1R2	3|3|5	11	3.67	3	7|4|18	0	0	0	0	0	-33.94	0.38	0.86
EFNB1_EPHB3	Q9Y3B4	SF3B6	6|1|5	12	4	3	6|6|8	0	0	0	0	0	-27.28	0.6	0.86
EFNB1_EPHB3	Q9Y3B2	EXOSC1	2|0|0	2	0.67	3	4|6|10	0	0	0	0	0	-30.53	0.1	0.86
EFNB1_EPHB3	A0A2R8YDT1	A0A2R8YDT1	1|3|2	6	2	3	4|8|11	0	0	0	0	0	-31.45	0.26	0.86
EFNB1_EPHB3	A0A3B3ITW3	A0A3B3ITW3	3|0|0	3	1	3	1|6|2	0	0	0	0	0	-14.11	0.33	0.86
EFNB1_EPHB3	E9PLX3	LAMTOR5	2|2|1	5	1.67	3	2|2|4	0	0	0	0	0	-10.69	0.63	0.86
EFNB1_EPHB3	P11387-DECOY	TOP1	1|0|0	1	0.33	3	0|1|0	0	0	0	0	0	-3.7	1	0.86
EFNB1_EPHB3	Q68CQ7	GLT8D1	1|0|0	1	0.33	3	0|0|1	0	0	0	0	0	-3.7	1	0.86
EFNB1_EPHB3	Q99496	RNF2	4|0|0	4	1.33	3	5|7|6	0	0	0	0	0	-27.6	0.22	0.86
EFNB1_EPHB3	Q9BRP8	PYM1	1|1|0	2	0.67	3	0|0|3	0	0	0	0	0	-5.48	0.67	0.86
EFNB1_EPHB3	Q86TX2	ACOT1	4|1|2	7	2.33	3	6|5|10	0	0	0	0	0	-28.67	0.33	0.86
EFNB1_EPHB3	O14974	PPP1R12A	2|2|1	5	1.67	3	8|16|24	0	0	0	0	0	-67.35	0.1	0.86
EFNB1_EPHB3	Q8WUM0	NUP133	7|1|2	10	3.33	3	7|17|13	0	0	0	0	0	-51.59	0.27	0.86
EFNB1_EPHB3	A0A0A6YYL4	CORO7-PAM16	4|2|0	6	2	3	10|12|19	0	0	0	0	0	-61.58	0.15	0.86
EFNB1_EPHB3	Q99567	NUP88	3|0|4	7	2.33	3	6|17|7	0	0	0	0	0	-44.8	0.23	0.86
EFNB1_EPHB3	P47756-2	CAPZB	4|1|1	6	2	3	0|6|15	0	0	0	0	0	-27.73	0.29	0.86
EFNB1_EPHB3	H7C5U8	MRPL27	1|0|1	2	0.67	3	1|0|0	0	0	0	0	0	-3.7	2	0.86
EFNB1_EPHB3	Q9H098-2	FAM107B	1|3|0	4	1.33	3	1|3|5	0	0	0	0	0	-14.39	0.44	0.86
EFNB1_EPHB3	Q9UG63	ABCF2	2|2|0	4	1.33	3	0|4|3	0	0	0	0	0	-11.44	0.57	0.86
EFNB1_EPHB3	Q8IWZ8	SUGP1	2|0|0	2	0.67	3	3|5|1	0	0	0	0	0	-14.39	0.22	0.86
EFNB1_EPHB3	Q9NRZ9	HELLS	7|3|7	17	5.67	3	49|74|95	0	0	0	0	0	-310.21	0.08	0.86
EFNB1_EPHB3	O14802	POLR3A	1|0|0	1	0.33	3	0|4|0	0	0	0	0	0	-6.96	0.25	0.86
EFNB1_EPHB3	Q96B26	EXOSC8	1|0|1	2	0.67	3	4|6|2	0	0	0	0	0	-18.79	0.17	0.86
EFNB1_EPHB3	Q8NC42	RNF149	0|1|0	1	0.33	3	0|0|0	0	0	0	0	0	-2.89	3.33	0.86
EFNB1_EPHB3	P36405	ARL3	1|0|0	1	0.33	3	0|0|0	0	0	0	0	0	-2.89	3.33	0.86
EFNB1_EPHB3	P36404	ARL2	1|0|0	1	0.33	3	0|2|4	0	0	0	0	0	-9.88	0.17	0.86
EFNB1_EPHB3	C9K0J5	RAPH1	0|1|0	1	0.33	3	0|0|1	0	0	0	0	0	-3.7	1	0.86
EFNB1_EPHB3	Q8WXI9	GATAD2B	3|2|0	5	1.67	3	8|12|21	0	0	0	0	0	-61.25	0.12	0.86
EFNB1_EPHB3	Q9NXF1	TEX10	1|0|0	1	0.33	3	0|1|0	0	0	0	0	0	-3.7	1	0.86
EFNB1_EPHB3	P20585	MSH3	1|0|0	1	0.33	3	0|2|2	0	0	0	0	0	-7.49	0.25	0.86
EFNB1_EPHB3	Q96K37	SLC35E1	1|0|0	1	0.33	3	0|0|1	0	0	0	0	0	-3.7	1	0.86
EFNB1_EPHB3	P31327	CPS1	0|1|0	1	0.33	3	0|1|0	0	0	0	0	0	-3.7	1	0.86
EFNB1_EPHB3	O43318-2	MAP3K7	4|4|2	10	3.33	3	7|13|15	0	0	0	0	0	-45.67	0.29	0.86
EFNB1_EPHB3	C9JYM0	POP7	1|1|1	3	1	3	2|2|11	0	0	0	0	0	-19.44	0.2	0.86
EFNB1_EPHB3	Q16204	CCDC6	2|0|1	3	1	3	9|7|14	0	0	0	0	0	-45.32	0.1	0.86
EFNB1_EPHB3	P04350	TUBB4A	60|41|50	151	50.33	3	47|65|49	0	0	0	0	0	-133.33	0.94	0.86
EFNB1_EPHB3	Q96F86	EDC3	1|0|1	2	0.67	3	8|16|27	0	0	0	0	0	-75.85	0.04	0.86
EFNB1_EPHB3	P12236	SLC25A6	14|9|20	43	14.33	3	15|19|19	0	0	0	0	0	-53.81	0.81	0.86
EFNB1_EPHB3	Q96J02	ITCH	1|1|0	2	0.67	3	0|0|0	0	0	0	0	0	-2.89	6.67	0.86
EFNB1_EPHB3	Q8NF37	LPCAT1	1|0|1	2	0.67	3	0|3|1	0	0	0	0	0	-7.29	0.5	0.86
EFNB1_EPHB3	Q96CN7	ISOC1	2|2|2	6	2	3	1|6|3	0	0	0	0	0	-11.2	0.6	0.86
EFNB1_EPHB3	Q9NZT2	OGFR	1|0|0	1	0.33	3	0|0|1	0	0	0	0	0	-3.7	1	0.86
EFNB1_EPHB3	P55327-4	TPD52	2|0|2	4	1.33	3	5|8|5	0	0	0	0	0	-27.6	0.22	0.86
EFNB1_EPHB3	Q13895	BYSL	1|2|1	4	1.33	3	2|2|7	0	0	0	0	0	-14.46	0.36	0.86
EFNB1_EPHB3	Q9NUL7	DDX28	1|0|0	1	0.33	3	0|0|0	0	0	0	0	0	-2.89	3.33	0.86
EFNB1_EPHB3	Q5JWF2	GNAS	1|1|0	2	0.67	3	0|0|2	0	0	0	0	0	-5.06	1	0.86
EFNB1_EPHB3	O00560	SDCBP	0|0|2	2	0.67	3	0|1|5	0	0	0	0	0	-9.6	0.33	0.86
EFNB1_EPHB3	F5H1U9	MPDZ	1|0|0	1	0.33	3	0|0|0	0	0	0	0	0	-2.89	3.33	0.86
EFNB1_EPHB3	P05165	PCCA	72|61|49	182	60.67	3	56|86|76	0	0	0	0	0	-190.94	0.83	0.86
EFNB1_EPHB3	P11940	PABPC1	32|13|15	60	20	3	22|34|33	0	0	0	0	0	-93.34	0.67	0.86
EFNB1_EPHB3	P05787-2	KRT8	28|17|33	78	26	3	29|29|25	0	0	0	0	0	-77.33	0.94	0.86
EFNB1_EPHB3	O00151	PDLIM1	5|5|1	11	3.67	3	6|12|23	0	0	0	0	0	-56.98	0.27	0.86
EFNB1_EPHB3	Q9NP66	HMG20A	1|0|2	3	1	3	2|1|3	0	0	0	0	0	-10.12	0.5	0.86
EFNB1_EPHB3	P02662-CONT	P02662-CONT	2|2|1	5	1.67	3	0|13|1	0	0	0	0	0	-17.85	0.36	0.86
EFNB1_EPHB3	Q13409-3	DYNC1I2	1|0|0	1	0.33	3	1|1|1	0	0	0	0	0	-5.93	0.33	0.86
EFNB1_EPHB3	Q96NC0	ZMAT2	5|1|1	7	2.33	3	7|8|17	0	0	0	0	0	-44.18	0.22	0.86
EFNB1_EPHB3	Q9UID3	VPS51	1|0|1	2	0.67	3	0|1|0	0	0	0	0	0	-3.7	2	0.86
EFNB1_EPHB3	P45973	CBX5	1|0|0	1	0.33	3	0|1|1	0	0	0	0	0	-4.93	0.5	0.86
EFNB1_EPHB3	Q9Y266	NUDC	23|4|18	45	15	3	20|26|21	0	0	0	0	0	-85.58	0.67	0.86
EFNB1_EPHB3	Q9Y265	RUVBL1	10|4|5	19	6.33	3	7|14|13	0	0	0	0	0	-39.12	0.56	0.86
EFNB1_EPHB3	Q9Y263	PLAA	2|0|1	3	1	3	4|16|5	0	0	0	0	0	-37.25	0.12	0.86
EFNB1_EPHB3	O14497	ARID1A	1|0|0	1	0.33	3	1|5|10	0	0	0	0	0	-24.15	0.06	0.86
EFNB1_EPHB3	P78504	JAG1	0|1|0	1	0.33	3	0|0|0	0	0	0	0	0	-2.89	3.33	0.86
EFNB1_EPHB3	Q01518	CAP1	1|0|0	1	0.33	3	0|2|2	0	0	0	0	0	-7.49	0.25	0.86
EFNB1_EPHB3	D6RD46	LIMCH1	0|1|0	1	0.33	3	0|0|5	0	0	0	0	0	-8.44	0.2	0.86
EFNB1_EPHB3	Q92769	HDAC2	20|8|17	45	15	3	23|25|15	0	0	0	0	0	-69.4	0.71	0.86
EFNB1_EPHB3	Q8IVM0-2	CCDC50	4|4|4	12	4	3	4|7|21	0	0	0	0	0	-35.54	0.38	0.86
EFNB1_EPHB3	Q13148	TARDBP	3|0|1	4	1.33	3	1|2|7	0	0	0	0	0	-15.51	0.4	0.86
EFNB1_EPHB3	K4DI93	CUL4B	2|0|1	3	1	3	1|8|9	0	0	0	0	0	-27.13	0.17	0.86
EFNB1_EPHB3	Q8NEY8	PPHLN1	2|0|1	3	1	3	0|4|3	0	0	0	0	0	-11.44	0.43	0.86
EFNB1_EPHB3	O43776	NARS	4|0|0	4	1.33	3	5|7|6	0	0	0	0	0	-27.6	0.22	0.86
EFNB1_EPHB3	P52789	HK2	1|0|0	1	0.33	3	0|2|0	0	0	0	0	0	-5.06	0.5	0.86
EFNB1_EPHB3	Q16540	MRPL23	1|0|0	1	0.33	3	0|0|0	0	0	0	0	0	-2.89	3.33	0.86
EFNB1_EPHB3	Q9P287-2	BCCIP	1|0|1	2	0.67	3	0|1|2	0	0	0	0	0	-5.93	0.67	0.86
EFNB1_EPHB3	Q05519	SRSF11	35|22|23	80	26.67	3	28|35|23	0	0	0	0	0	-72.22	0.93	0.86
EFNB1_EPHB3	Q96SB4	SRPK1	1|1|0	2	0.67	3	0|1|1	0	0	0	0	0	-4.93	1	0.86
EFNB1_EPHB3	Q5JUA9	VPS16	1|0|0	1	0.33	3	0|1|0	0	0	0	0	0	-3.7	1	0.86
EFNB1_EPHB3	A0A1C7CYX9	DPYSL2	28|14|15	57	19	3	34|51|80	0	0	0	0	0	-195.32	0.35	0.86
EFNB1_EPHB3	O75146	HIP1R	1|0|0	1	0.33	3	0|1|0	0	0	0	0	0	-3.7	1	0.86
EFNB1_EPHB3	Q9Y5X3	SNX5	1|1|0	2	0.67	3	0|0|2	0	0	0	0	0	-5.06	1	0.86
EFNB1_EPHB3	J3KR35	CCDC12	1|1|1	3	1	3	0|2|2	0	0	0	0	0	-5.8	0.75	0.86
EFNB1_EPHB3	J3KPD3	RBM7	1|0|0	1	0.33	3	0|0|3	0	0	0	0	0	-5.48	0.33	0.86
EFNB1_EPHB3	P23919-2	DTYMK	0|1|0	1	0.33	3	0|0|5	0	0	0	0	0	-8.44	0.2	0.86
EFNB1_EPHB3	Q13325	IFIT5	0|0|1	1	0.33	3	2|5|0	0	0	0	0	0	-11.28	0.14	0.86
EFNB1_EPHB3	P23526	AHCY	6|0|4	10	3.33	3	6|9|6	0	0	0	0	0	-32.02	0.48	0.86
EFNB1_EPHB3	Q00839	HNRNPU	44|35|32	111	37	3	28|41|34	0	0	0	0	0	-77.08	1.08	0.86
EFNB1_EPHB3	Q14697	GANAB	1|1|0	2	0.67	3	0|1|0	0	0	0	0	0	-3.7	2	0.86
EFNB1_EPHB3	Q8NDI1	EHBP1	0|1|1	2	0.67	3	0|1|3	0	0	0	0	0	-7.29	0.5	0.86
EFNB1_EPHB3	Q9Y3F4-2	STRAP	6|4|2	12	4	3	3|12|10	0	0	0	0	0	-31.22	0.48	0.86
EFNB1_EPHB3	Q8N8S7-2	ENAH	1|0|0	1	0.33	3	0|6|9	0	0	0	0	0	-22.58	0.07	0.86
EFNB1_EPHB3	Q8IXI1	RHOT2	1|1|1	3	1	3	0|0|4	0	0	0	0	0	-5.27	0.75	0.86
EFNB1_EPHB3	I3L4Q0	MCRIP1	2|6|2	10	3.33	3	4|6|10	0	0	0	0	0	-24.61	0.5	0.86
EFNB1_EPHB3	Q8WXX5	DNAJC9	1|0|0	1	0.33	3	0|1|0	0	0	0	0	0	-3.7	1	0.86
EFNB1_EPHB3	O14818	PSMA7	1|0|1	2	0.67	3	1|3|5	0	0	0	0	0	-14.39	0.22	0.86
EFNB1_EPHB3	Q15654	TRIP6	4|4|2	10	3.33	3	1|6|16	0	0	0	0	0	-27.97	0.43	0.86
EFNB1_EPHB3	Q13435	SF3B2	33|1|20	54	18	3	23|33|25	0	0	0	0	0	-116.74	0.67	0.86
EFNB1_EPHB3	Q9UPT5	EXOC7	1|0|0	1	0.33	3	0|0|0	0	0	0	0	0	-2.89	3.33	0.86
EFNB1_EPHB3	O60306	AQR	1|0|0	1	0.33	3	6|9|0	0	0	0	0	0	-22.58	0.07	0.86
EFNB1_EPHB3	Q9P2R3-2	ANKFY1	1|0|0	1	0.33	3	0|1|1	0	0	0	0	0	-4.93	0.5	0.86
EFNB1_EPHB3	A0A1B0GWK2	KAZN	1|0|0	1	0.33	3	0|1|1	0	0	0	0	0	-4.93	0.5	0.86
EFNB1_EPHB3	Q9Y5Q8-2	GTF3C5	1|0|0	1	0.33	3	2|4|1	0	0	0	0	0	-11.61	0.14	0.86
EFNB1_EPHB3	Q14872	MTF1	2|3|0	5	1.67	3	2|7|7	0	0	0	0	0	-24.58	0.31	0.86
EFNB1_EPHB3	P29375	KDM5A	1|0|0	1	0.33	3	1|0|0	0	0	0	0	0	-3.7	1	0.86
EFNB1_EPHB3	Q96GD0	PDXP	1|0|0	1	0.33	3	0|1|0	0	0	0	0	0	-3.7	1	0.86
EFNB1_EPHB3	P22695	UQCRC2	2|3|0	5	1.67	3	1|3|5	0	0	0	0	0	-14.39	0.56	0.86
EFNB1_EPHB3	Q7Z5K2-2	WAPL	2|1|1	4	1.33	3	1|2|3	0	0	0	0	0	-8.02	0.67	0.86
EFNB1_EPHB3	A6NKD9	CCDC85C	3|0|1	4	1.33	3	1|4|7	0	0	0	0	0	-18.49	0.33	0.86
EFNB1_EPHB3	Q9UJX3	ANAPC7	1|0|1	2	0.67	3	0|3|1	0	0	0	0	0	-7.29	0.5	0.86
EFNB1_EPHB3	Q6PD62	CTR9	2|0|0	2	0.67	3	0|8|0	0	0	0	0	0	-12.35	0.25	0.86
EFNB1_EPHB3	Q13885	TUBB2A	69|42|0	111	37	3	52|66|52	0	0	0	0	0	-254.53	0.65	0.86
EFNB1_EPHB3	O43237	DYNC1LI2	1|0|0	1	0.33	3	0|3|2	0	0	0	0	0	-8.81	0.2	0.86
EFNB1_EPHB3	Q5VIR6	VPS53	1|0|0	1	0.33	3	0|1|0	0	0	0	0	0	-3.7	1	0.86
EFNB1_EPHB3	Q5SY16	NOL9	1|0|0	1	0.33	3	0|0|1	0	0	0	0	0	-3.7	1	0.86
EFNB1_EPHB3	P48643	CCT5	23|6|10	39	13	3	47|93|80	0	0	0	0	0	-300.83	0.18	0.86
EFNB1_EPHB3	P13995	MTHFD2	1|1|0	2	0.67	3	0|0|0	0	0	0	0	0	-2.89	6.67	0.86
EFNB1_EPHB3	Q9BPU6	DPYSL5	9|4|6	19	6.33	3	13|21|23	0	0	0	0	0	-71.21	0.33	0.86
EFNB1_EPHB3	O60870	KIN	1|0|0	1	0.33	3	1|1|1	0	0	0	0	0	-5.93	0.33	0.86
EFNB1_EPHB3	Q96A49	SYAP1	10|3|6	19	6.33	3	12|22|27	0	0	0	0	0	-79.63	0.31	0.86
EFNB1_EPHB3	P30041	PRDX6	5|1|3	9	3	3	3|6|8	0	0	0	0	0	-23.07	0.53	0.86
EFNB1_EPHB3	Q15311	RALBP1	2|0|3	5	1.67	3	1|5|3	0	0	0	0	0	-14.39	0.56	0.86
EFNB1_EPHB3	Q9Y679	AUP1	1|0|0	1	0.33	3	0|2|1	0	0	0	0	0	-5.93	0.33	0.86
EFNB1_EPHB3	Q9Y676	MRPS18B	1|0|0	1	0.33	3	0|2|1	0	0	0	0	0	-5.93	0.33	0.86
EFNB1_EPHB3	Q9P0J0-2	NDUFA13	1|0|0	1	0.33	3	0|1|1	0	0	0	0	0	-4.93	0.5	0.86
EFNB1_EPHB3	Q9NZU5	LMCD1	1|0|2	3	1	3	3|8|9	0	0	0	0	0	-30.48	0.15	0.86
EFNB1_EPHB3	P13667	PDIA4	0|1|0	1	0.33	3	0|0|0	0	0	0	0	0	-2.89	3.33	0.86
EFNB1_EPHB3	Q9UBB9	TFIP11	39|26|23	88	29.33	3	20|33|30	0	0	0	0	0	-66.75	1.06	0.86
EFNB1_EPHB3	P62875	POLR2L	1|0|0	1	0.33	3	0|0|1	0	0	0	0	0	-3.7	1	0.86
EFNB1_EPHB3	Q96CX2	KCTD12	0|1|0	1	0.33	3	0|0|0	0	0	0	0	0	-2.89	3.33	0.86
EFNB1_EPHB3	Q9C0C2	TNKS1BP1	0|1|0	1	0.33	3	0|0|10	0	0	0	0	0	-14.95	0.1	0.86
EFNB1_EPHB3	Q00587	CDC42EP1	1|1|1	3	1	3	0|1|2	0	0	0	0	0	-4.52	1	0.86
EFNB1_EPHB3	A0A2U3TZH3	A0A2U3TZH3	22|0|0	22	7.33	3	0|32|27	0	0	0	0	0	-87.31	0.37	0.86
EFNB1_EPHB3	O15397	IPO8	1|0|0	1	0.33	3	0|0|0	0	0	0	0	0	-2.89	3.33	0.86
EFNB1_EPHB3	Q13642-5	FHL1	16|15|9	40	13.33	3	10|16|23	0	0	0	0	0	-48.18	0.82	0.86
EFNB1_EPHB3	G3V1L9	TJP1	24|16|15	55	18.33	3	15|25|45	0	0	0	0	0	-82.91	0.65	0.86
EFNB1_EPHB3	Q86U86-8	PBRM1	1|0|0	1	0.33	3	0|2|0	0	0	0	0	0	-5.06	0.5	0.86
EFNB1_EPHB3	Q9BZL1	UBL5	0|0|1	1	0.33	3	0|0|0	0	0	0	0	0	-2.89	3.33	0.86
EFNB1_EPHB3	O75533	SF3B1	87|5|37	129	43	3	46|66|30	0	0	0	0	0	-190.2	0.91	0.86
EFNB1_EPHB3	O75821	EIF3G	13|8|2	23	7.67	3	5|16|21	0	0	0	0	0	-55.11	0.55	0.86
EFNB1_EPHB3	O75534	CSDE1	0|1|0	1	0.33	3	3|2|8	0	0	0	0	0	-19.99	0.08	0.86
EFNB1_EPHB3	P68104	EEF1A1	60|57|34	151	50.33	3	27|67|68	0	0	0	0	0	-146.22	0.93	0.86
EFNB1_EPHB3	A2A2Q9	AAR2	1|0|0	1	0.33	3	1|4|0	0	0	0	0	0	-8.65	0.2	0.86
EFNB1_EPHB3	A9Z1X7	SRRM1	76|17|45	138	46	3	45|71|6	0	0	0	0	0	-127.64	1.13	0.86
EFNB1_EPHB3	H0Y6Y8	MRPL43	1|0|1	2	0.67	3	1|1|0	0	0	0	0	0	-4.93	1	0.86
EFNB1_EPHB3	Q14194	CRMP1	6|2|3	11	3.67	3	9|20|21	0	0	0	0	0	-67	0.22	0.86
EFNB1_EPHB3	P35568	IRS1	0|1|0	1	0.33	3	0|0|0	0	0	0	0	0	-2.89	3.33	0.86
EFNB1_EPHB3	Q14204	DYNC1H1	34|4|8	46	15.33	3	14|55|5	0	0	0	0	0	-94.09	0.62	0.86
EFNB1_EPHB3	O60684	KPNA6	2|0|0	2	0.67	3	4|7|5	0	0	0	0	0	-24.68	0.12	0.86
EFNB1_EPHB3	M0QXB4	COPE	1|0|0	1	0.33	3	0|1|1	0	0	0	0	0	-4.93	0.5	0.86
EFNB1_EPHB3	O43166	SIPA1L1	0|1|1	2	0.67	3	0|0|3	0	0	0	0	0	-5.48	0.67	0.86
EFNB1_EPHB3	Q9UN30	SCML1	1|0|0	1	0.33	3	0|0|0	0	0	0	0	0	-2.89	3.33	0.86
EFNB1_EPHB3	P22102	GART	28|22|13	63	21	3	15|45|40	0	0	0	0	0	-107.46	0.63	0.86
EFNB1_EPHB3	O75643	SNRNP200	74|3|35	112	37.33	3	62|93|31	0	0	0	0	0	-262.37	0.6	0.86
EFNB1_EPHB3	Q15185-4	PTGES3	1|0|0	1	0.33	3	0|0|0	0	0	0	0	0	-2.89	3.33	0.86
EFNB1_EPHB3	Q13084	MRPL28	1|0|0	1	0.33	3	0|2|2	0	0	0	0	0	-7.49	0.25	0.86
EFNB1_EPHB3	O60271-4	SPAG9	6|3|3	12	4	3	16|21|34	0	0	0	0	0	-93.99	0.17	0.86
EFNB1_EPHB3	I3L4Y1	ABR	1|0|0	1	0.33	3	0|0|0	0	0	0	0	0	-2.89	3.33	0.86
EFNB1_EPHB3	O94992	HEXIM1	3|0|1	4	1.33	3	3|4|5	0	0	0	0	0	-18.79	0.33	0.86
EFNB1_EPHB3	Q2M2I8	AAK1	1|0|0	1	0.33	3	0|4|6	0	0	0	0	0	-15.56	0.1	0.86
EFNB1_EPHB3	O43768	ENSA	5|1|1	7	2.33	3	4|10|7	0	0	0	0	0	-28.65	0.33	0.86
EFNB1_EPHB3	A0A2R8Y425	A0A2R8Y425	8|0|0	8	2.67	3	9|34|7	0	0	0	0	0	-73.95	0.16	0.86
EFNB1_EPHB3	O15027-5	SEC16A	2|1|1	4	1.33	3	0|6|19	0	0	0	0	0	-33.35	0.16	0.86
EFNB1_EPHB3	P0DN79	CBSL	4|5|1	10	3.33	3	2|9|15	0	0	0	0	0	-35.24	0.38	0.86
EFNB1_EPHB3	P82664	MRPS10	1|0|1	2	0.67	3	1|0|0	0	0	0	0	0	-3.7	2	0.86
EFNB1_EPHB3	O00458	IFRD1	1|0|0	1	0.33	3	0|1|0	0	0	0	0	0	-3.7	1	0.86
EFNB1_EPHB3	O15550	KDM6A	1|0|0	1	0.33	3	0|2|1	0	0	0	0	0	-5.93	0.33	0.86
EFNB1_EPHB3	Q15843	NEDD8	1|0|0	1	0.33	3	0|1|2	0	0	0	0	0	-5.93	0.33	0.86
EFNB1_EPHB3	P62318	SNRPD3	52|12|42	106	35.33	3	36|46|13	0	0	0	0	0	-102.89	1.12	0.86
EFNB1_EPHB3	F8W7U8	MRE11	8|1|2	11	3.67	3	8|18|19	0	0	0	0	0	-63.19	0.24	0.86
EFNB1_EPHB3	P62310	LSM3	1|0|1	2	0.67	3	2|2|2	0	0	0	0	0	-10.12	0.33	0.86
EFNB1_EPHB3	F8VP97	CNOT2	1|1|0	2	0.67	3	5|8|17	0	0	0	0	0	-44.77	0.07	0.86
EFNB1_EPHB3	P61758	VBP1	0|0|2	2	0.67	3	0|5|3	0	0	0	0	0	-12.84	0.25	0.86
EFNB1_EPHB3	P09543	CNP	1|0|0	1	0.33	3	0|0|0	0	0	0	0	0	-2.89	3.33	0.86
EFNB1_EPHB3	P02666-CONT	P02666-CONT	2|3|2	7	2.33	3	1|6|3	0	0	0	0	0	-11.2	0.7	0.86
EFNB1_EPHB3	Q14847	LASP1	6|2|2	10	3.33	3	6|7|11	0	0	0	0	0	-30.18	0.42	0.86
EFNB1_EPHB3	P30101	PDIA3	0|1|0	1	0.33	3	0|0|0	0	0	0	0	0	-2.89	3.33	0.86
EFNB1_EPHB3	Q13523	PRPF4B	49|19|28	96	32	3	27|47|14	0	0	0	0	0	-79.02	1.09	0.86
EFNB1_EPHB3	O14737	PDCD5	4|1|3	8	2.67	3	5|7|15	0	0	0	0	0	-36.84	0.3	0.86
EFNB1_EPHB3	Q99543	DNAJC2	1|0|0	1	0.33	3	0|1|0	0	0	0	0	0	-3.7	1	0.86
EFNB1_EPHB3	Q9UHB7	AFF4	1|0|0	1	0.33	3	0|2|5	0	0	0	0	0	-11.28	0.14	0.86
EFNB1_EPHB3	H3BRL0	BBS2	1|0|0	1	0.33	3	0|0|2	0	0	0	0	0	-5.06	0.5	0.86
EFNB1_EPHB3	Q8WWK9	CKAP2	1|0|2	3	1	3	2|6|3	0	0	0	0	0	-17.41	0.27	0.86
EFNB1_EPHB3	Q13085-4	ACACA	63|13|23	99	33	3	35|72|45	0	0	0	0	0	-179.88	0.65	0.86
EFNB1_EPHB3	P06737	PYGL	1|0|0	1	0.33	3	0|3|0	0	0	0	0	0	-5.48	0.33	0.86
EFNB1_EPHB3	Q96BK5	PINX1	3|1|0	4	1.33	3	0|7|8	0	0	0	0	0	-22.63	0.27	0.86
EFNB1_EPHB3	Q96KP4	CNDP2	1|0|0	1	0.33	3	0|0|3	0	0	0	0	0	-5.48	0.33	0.86
EFNB1_EPHB3	P62136	PPP1CA	22|3|15	40	13.33	3	12|27|18	0	0	0	0	0	-73.83	0.7	0.86
EFNB1_EPHB3	P11021	HSPA5	58|45|54	157	52.33	3	51|67|59	0	0	0	0	0	-146.74	0.89	0.86
EFNB1_EPHB3	Q9P246-2	STIM2	3|3|1	7	2.33	3	2|5|9	0	0	0	0	0	-21.31	0.44	0.86
EFNB1_EPHB3	O00483	NDUFA4	1|0|1	2	0.67	3	1|3|0	0	0	0	0	0	-7.29	0.5	0.86
EFNB1_EPHB3	E5RJR5	SKP1	3|0|2	5	1.67	3	2|3|6	0	0	0	0	0	-17.41	0.45	0.86
EFNB1_EPHB3	P05141	SLC25A5	18|9|21	48	16	3	17|22|18	0	0	0	0	0	-59.11	0.84	0.86
EFNB1_EPHB3	P52948	NUP98	2|3|2	7	2.33	3	2|3|5	0	0	0	0	0	-11.39	0.7	0.86
EFNB1_EPHB3	Q9BRT8	CBWD1	1|0|0	1	0.33	3	0|1|1	0	0	0	0	0	-4.93	0.5	0.86
EFNB1_EPHB3	Q9C005	DPY30	1|0|0	1	0.33	3	0|3|2	0	0	0	0	0	-8.81	0.2	0.86
EFNB1_EPHB3	Q96ES7	SGF29	0|0|1	1	0.33	3	4|4|4	0	0	0	0	0	-18.79	0.08	0.86
EFNB1_EPHB3	P78346-2	RPP30	1|0|1	2	0.67	3	10|19|16	0	0	0	0	0	-67.59	0.04	0.86
EFNB1_EPHB3	Q71RC2	LARP4	5|4|1	10	3.33	3	1|8|11	0	0	0	0	0	-26.76	0.5	0.86
EFNB1_EPHB3	A0A087X1X7	EEF1D	4|2|0	6	2	3	2|7|9	0	0	0	0	0	-27.32	0.33	0.86
EFNB1_EPHB3	Q15165-1	PON2	1|0|0	1	0.33	3	0|2|0	0	0	0	0	0	-5.06	0.5	0.86
EFNB1_EPHB3	P45954	ACADSB	1|1|0	2	0.67	3	0|4|1	0	0	0	0	0	-8.65	0.4	0.86
EFNB1_EPHB3	Q8WVC0	LEO1	3|0|1	4	1.33	3	4|7|8	0	0	0	0	0	-29.1	0.21	0.86
EFNB1_EPHB3	F8W782	ADIPOR1	1|0|1	2	0.67	3	0|0|0	0	0	0	0	0	-2.89	6.67	0.86
EFNB1_EPHB3	Q8NEY8-9	PPHLN1	2|0|0	2	0.67	3	0|6|0	0	0	0	0	0	-9.33	0.33	0.86
EFNB1_EPHB3	Q7Z7F7-2	MRPL55	1|1|0	2	0.67	3	0|2|0	0	0	0	0	0	-5.06	1	0.86
EFNB1_EPHB3	P68133	ACTA1	8|0|2	10	3.33	3	4|9|13	0	0	0	0	0	-39.15	0.38	0.86
EFNB1_EPHB3	P24534	EEF1B2	5|2|2	9	3	3	2|7|7	0	0	0	0	0	-19.1	0.56	0.86
EFNB1_EPHB3	O75251	NDUFS7	1|0|0	1	0.33	3	0|1|0	0	0	0	0	0	-3.7	1	0.86
EFNB1_EPHB3	P49321-3	NASP	0|1|0	1	0.33	3	1|4|13	0	0	0	0	0	-26.77	0.06	0.86
EFNB1_EPHB3	Q14181	POLA2	2|0|1	3	1	3	2|10|7	0	0	0	0	0	-28.75	0.16	0.86
EFNB1_EPHB3	H7BXS3	PIP4K2A	1|0|0	1	0.33	3	0|0|3	0	0	0	0	0	-5.48	0.33	0.86
EFNB1_EPHB3	Q6ZXV5	TMTC3	1|0|0	1	0.33	3	0|1|1	0	0	0	0	0	-4.93	0.5	0.86
EFNB1_EPHB3	O60678	PRMT3	2|0|1	3	1	3	1|5|0	0	0	0	0	0	-9.6	0.5	0.86
EFNB1_EPHB3	Q9UK76	JPT1	12|6|8	26	8.67	3	8|15|19	0	0	0	0	0	-45.16	0.62	0.86
EFNB1_EPHB3	Q9HC07	TMEM165	1|0|0	1	0.33	3	0|2|0	0	0	0	0	0	-5.06	0.5	0.86
EFNB1_EPHB3	P00761-CONT	P00761-CONT	316|713|295	1324	441.33	3	318|338|675	0	0	0	0	0	#¿NOMBRE?	0.99	0.86
EFNB1_EPHB3	H0YMJ0	MORF4L1	1|0|0	1	0.33	3	0|2|1	0	0	0	0	0	-5.93	0.33	0.86
EFNB1_EPHB3	Q9BXI6	TBC1D10A	1|0|0	1	0.33	3	0|0|0	0	0	0	0	0	-2.89	3.33	0.86
EFNB1_EPHB3	Q92604	LPGAT1	1|0|0	1	0.33	3	0|0|0	0	0	0	0	0	-2.89	3.33	0.86
EFNB1_EPHB3	A0A140TA86	C19ORF70	1|0|0	1	0.33	3	0|1|0	0	0	0	0	0	-3.7	1	0.86
EFNB1_EPHB3	Q04760	GLO1	1|0|2	3	1	3	0|5|8	0	0	0	0	0	-19.77	0.23	0.86
EFNB1_EPHB3	Q92600	CNOT9	1|0|0	1	0.33	3	3|2|3	0	0	0	0	0	-13.07	0.12	0.86
EFNB1_EPHB3	P11274	BCR	1|0|1	2	0.67	3	0|2|3	0	0	0	0	0	-8.81	0.4	0.86
EFNB1_EPHB3	Q765P7	MTSS1L	1|1|0	2	0.67	3	0|0|5	0	0	0	0	0	-8.44	0.4	0.86
EFNB1_EPHB3	Q9H900	ZWILCH	1|0|0	1	0.33	3	0|3|0	0	0	0	0	0	-5.48	0.33	0.86
EFNB1_EPHB3	Q86X10	RALGAPB	1|0|0	1	0.33	3	1|2|0	0	0	0	0	0	-5.93	0.33	0.86
EFNB1_EPHB3	O15498	YKT6	1|0|1	2	0.67	3	0|0|0	0	0	0	0	0	-2.89	6.67	0.86
EFNB1_EPHB3	Q9GZU8	FAM192A	1|0|0	1	0.33	3	4|9|26	0	0	0	0	0	-57.66	0.03	0.86
EFNB1_EPHB3	Q15008-4	PSMD6	0|1|0	1	0.33	3	1|2|1	0	0	0	0	0	-7.42	0.25	0.86
EFNB1_EPHB3	A0A0C4DG89	DDX46	159|97|81	337	112.33	3	97|141|71	0	0	0	0	0	-249.09	1.09	0.86
EFNB1_EPHB3	Q86TS9	MRPL52	0|1|0	1	0.33	3	0|2|2	0	0	0	0	0	-7.49	0.25	0.86
EFNB1_EPHB3	Q13185	CBX3	2|0|0	2	0.67	3	3|6|13	0	0	0	0	0	-33.01	0.09	0.86
EFNB1_EPHB3	Q9UNP9	PPIE	4|0|3	7	2.33	3	23|26|33	0	0	0	0	0	-122.86	0.09	0.86
EFNB1_EPHB3	Q8NDV7-6	TNRC6A	4|3|2	9	3	3	5|20|51	0	0	0	0	0	-103.89	0.12	0.86
EFNB1_EPHB3	Q8WU79-2	SMAP2	0|1|0	1	0.33	3	0|1|3	0	0	0	0	0	-7.29	0.25	0.86
EFNB1_EPHB3	Q8IXB1-2	DNAJC10	1|0|1	2	0.67	3	1|1|0	0	0	0	0	0	-4.93	1	0.86
EFNB1_EPHB3	H0Y3N9	PHF8	0|1|0	1	0.33	3	0|0|2	0	0	0	0	0	-5.06	0.5	0.86
EFNB1_EPHB3	Q9NYS0	NKIRAS1	1|0|1	2	0.67	3	0|0|0	0	0	0	0	0	-2.89	6.67	0.86
EFNB1_EPHB3	O43447	PPIH	9|0|3	12	4	3	8|20|26	0	0	0	0	0	-80.39	0.22	0.86
EFNB1_EPHB3	P05166	PCCB	64|55|54	173	57.67	3	50|67|68	0	0	0	0	0	-141.71	0.94	0.86
EFNB1_EPHB3	A0JNW5	UHRF1BP1L	1|0|0	1	0.33	3	0|4|2	0	0	0	0	0	-9.88	0.17	0.86
EFNB1_EPHB3	P62306	SNRPF	7|1|4	12	4	3	6|8|8	0	0	0	0	0	-30.13	0.55	0.86
[truncated: 394 more rows]
