# Supplementary material for: EGFR Phosphorylates and Associates with EFNB1 to Regulate Cell Adhesion to Fibronectin
Source: Mol Cell Proteomics. 2025 Jul 4;24(8):101027. doi: 10.1016/j.mcpro.2025.101027 (PMC12345308; doi:10.1016/j.mcpro.2025.101027)
Supplement: Table S5 [file mmc5.xlsx]

## Sheet: Sheet1
Table S5. Protein and peptide identification data
Protein name	Protein accession number (UNIPROT)	Biological sample name	Protein group	Protein identification probability	Protein percentage of total spectra	Protein molecular weight (AMU)	Number of unique peptides	Number of unique spectra	Number of total spectra	Peptide sequence	Previous amino acid	Next amino acid	Peptide identification probability	Mascot Ion score	Mascot Identity score	Mascot Delta Ion score	Modifications identified by spectrum	Actual peptide mass (AMU)	Spectrum charge	Actual minus calculated peptide mass (AMU)	Actual minus calculated peptide mass (PPM)	Peptide start index	Peptide stop index
High density lipoprotein binding protein (Vigilin), isoform CRA_a OS=Homo sapiens OX=9606 GN=HDLBP PE=1 SV=1	A0A024R4E5	26674_NB1494c (YFP-miniT_no stimulation_R3)	High density lipoprotein binding protein (Vigilin), isoform CRA_a OS=Homo sapiens OX=9606 GN=HDLBP PE=1 SV=1	1	0.000167	141424	9	9	9	AFHPFIAGPYNR	K	L	0.992	23.8	34.2	18.5		1388.7	3	0.00041	0.3	232	243
High density lipoprotein binding protein (Vigilin), isoform CRA_a OS=Homo sapiens OX=9606 GN=HDLBP PE=1 SV=1	A0A024R4E5	26674_NB1494c (YFP-miniT_no stimulation_R3)	High density lipoprotein binding protein (Vigilin), isoform CRA_a OS=Homo sapiens OX=9606 GN=HDLBP PE=1 SV=1	1	0.000167	141424	9	9	9	APDMSSSEEFPSFGAQVAPK	K	T	0.967	19.2	37.1	17.7		2080.94	2	0.0015	0.7	1241	1260
High density lipoprotein binding protein (Vigilin), isoform CRA_a OS=Homo sapiens OX=9606 GN=HDLBP PE=1 SV=1	A0A024R4E5	26674_NB1494c (YFP-miniT_no stimulation_R3)	High density lipoprotein binding protein (Vigilin), isoform CRA_a OS=Homo sapiens OX=9606 GN=HDLBP PE=1 SV=1	1	0.000167	141424	9	9	9	ASVITQVFHVPLEER	K	K	0.997	41.8	31.1	40.6		1723.93	3	0.0019	1.1	73	87
High density lipoprotein binding protein (Vigilin), isoform CRA_a OS=Homo sapiens OX=9606 GN=HDLBP PE=1 SV=1	A0A024R4E5	26674_NB1494c (YFP-miniT_no stimulation_R3)	High density lipoprotein binding protein (Vigilin), isoform CRA_a OS=Homo sapiens OX=9606 GN=HDLBP PE=1 SV=1	1	0.000167	141424	9	9	9	ELLELASR	R	M	0.99	28.2	30.3	9.22		929.52	2	-0.0006	-0.65	496	503
High density lipoprotein binding protein (Vigilin), isoform CRA_a OS=Homo sapiens OX=9606 GN=HDLBP PE=1 SV=1	A0A024R4E5	26674_NB1494c (YFP-miniT_no stimulation_R3)	High density lipoprotein binding protein (Vigilin), isoform CRA_a OS=Homo sapiens OX=9606 GN=HDLBP PE=1 SV=1	1	0.000167	141424	9	9	9	GAVITQIR	K	L	0.943	15.3	29.5	4.06		856.51	2	-0.00026	-0.31	1072	1079
High density lipoprotein binding protein (Vigilin), isoform CRA_a OS=Homo sapiens OX=9606 GN=HDLBP PE=1 SV=1	A0A024R4E5	26674_NB1494c (YFP-miniT_no stimulation_R3)	High density lipoprotein binding protein (Vigilin), isoform CRA_a OS=Homo sapiens OX=9606 GN=HDLBP PE=1 SV=1	1	0.000167	141424	9	9	9	GNSLQEILER	K	T	0.997	42.3	32.5	29.2		1157.61	2	0.0016	1.4	315	324
High density lipoprotein binding protein (Vigilin), isoform CRA_a OS=Homo sapiens OX=9606 GN=HDLBP PE=1 SV=1	A0A024R4E5	26674_NB1494c (YFP-miniT_no stimulation_R3)	High density lipoprotein binding protein (Vigilin), isoform CRA_a OS=Homo sapiens OX=9606 GN=HDLBP PE=1 SV=1	1	0.000167	141424	9	9	9	INIPPPSVNR	R	T	0.943	13	28	12.8		1105.63	2	0.00088	0.79	256	265
High density lipoprotein binding protein (Vigilin), isoform CRA_a OS=Homo sapiens OX=9606 GN=HDLBP PE=1 SV=1	A0A024R4E5	26674_NB1494c (YFP-miniT_no stimulation_R3)	High density lipoprotein binding protein (Vigilin), isoform CRA_a OS=Homo sapiens OX=9606 GN=HDLBP PE=1 SV=1	1	0.000167	141424	9	9	9	VIFPAAEDKDQDLITIIGK	R	E	0.983	26.7	29.4	26.7	Deamidated (+1)	2086.13	3	0.014	6.8	761	779
High density lipoprotein binding protein (Vigilin), isoform CRA_a OS=Homo sapiens OX=9606 GN=HDLBP PE=1 SV=1	A0A024R4E5	26674_NB1494c (YFP-miniT_no stimulation_R3)	High density lipoprotein binding protein (Vigilin), isoform CRA_a OS=Homo sapiens OX=9606 GN=HDLBP PE=1 SV=1	1	0.000167	141424	9	9	9	VKELQAEQEDR	R	A	0.997	39.1	34	30.1		1343.67	2	0.00016	0.12	1038	1048
High density lipoprotein binding protein (Vigilin), isoform CRA_a OS=Homo sapiens OX=9606 GN=HDLBP PE=1 SV=1	A0A024R4E5	25922_NB1335 (EFNB1-miniT_no stimulation_R1)	High density lipoprotein binding protein (Vigilin), isoform CRA_a OS=Homo sapiens OX=9606 GN=HDLBP PE=1 SV=1	1	0.000154	141424	8	8	8	AACLESAQEPAGAWGNK	K	I	0.997	36.5	35.8	36.5	Carbamidomethyl (+57)	1758.8	2	-0.0011	-0.61	51	67
High density lipoprotein binding protein (Vigilin), isoform CRA_a OS=Homo sapiens OX=9606 GN=HDLBP PE=1 SV=1	A0A024R4E5	25922_NB1335 (EFNB1-miniT_no stimulation_R1)	High density lipoprotein binding protein (Vigilin), isoform CRA_a OS=Homo sapiens OX=9606 GN=HDLBP PE=1 SV=1	1	0.000154	141424	8	8	8	AFHPFIAGPYNR	K	L	0.997	31.7	34	25.7		1388.7	3	0.0008	0.58	232	243
High density lipoprotein binding protein (Vigilin), isoform CRA_a OS=Homo sapiens OX=9606 GN=HDLBP PE=1 SV=1	A0A024R4E5	25922_NB1335 (EFNB1-miniT_no stimulation_R1)	High density lipoprotein binding protein (Vigilin), isoform CRA_a OS=Homo sapiens OX=9606 GN=HDLBP PE=1 SV=1	1	0.000154	141424	8	8	8	DKFPEVIINFPDPAQK	R	S	0.997	23.2	33.4	19.9		1856.97	3	0.0007	0.38	535	550
High density lipoprotein binding protein (Vigilin), isoform CRA_a OS=Homo sapiens OX=9606 GN=HDLBP PE=1 SV=1	A0A024R4E5	25922_NB1335 (EFNB1-miniT_no stimulation_R1)	High density lipoprotein binding protein (Vigilin), isoform CRA_a OS=Homo sapiens OX=9606 GN=HDLBP PE=1 SV=1	1	0.000154	141424	8	8	8	EIAEEYGGVMVSFPR	R	S	0.997	46.2	35.4	44.8		1682.8	2	0.00096	0.57	825	839
High density lipoprotein binding protein (Vigilin), isoform CRA_a OS=Homo sapiens OX=9606 GN=HDLBP PE=1 SV=1	A0A024R4E5	25922_NB1335 (EFNB1-miniT_no stimulation_R1)	High density lipoprotein binding protein (Vigilin), isoform CRA_a OS=Homo sapiens OX=9606 GN=HDLBP PE=1 SV=1	1	0.000154	141424	8	8	8	ELLELASR	R	M	0.99	40.3	30.3	16.5		929.52	2	-0.00028	-0.3	496	503
High density lipoprotein binding protein (Vigilin), isoform CRA_a OS=Homo sapiens OX=9606 GN=HDLBP PE=1 SV=1	A0A024R4E5	25922_NB1335 (EFNB1-miniT_no stimulation_R1)	High density lipoprotein binding protein (Vigilin), isoform CRA_a OS=Homo sapiens OX=9606 GN=HDLBP PE=1 SV=1	1	0.000154	141424	8	8	8	IDLPAENSNSETIIITGK	K	R	0.997	51.2	33.5	51.2		1913.99	2	-0.0012	-0.65	615	632
High density lipoprotein binding protein (Vigilin), isoform CRA_a OS=Homo sapiens OX=9606 GN=HDLBP PE=1 SV=1	A0A024R4E5	25922_NB1335 (EFNB1-miniT_no stimulation_R1)	High density lipoprotein binding protein (Vigilin), isoform CRA_a OS=Homo sapiens OX=9606 GN=HDLBP PE=1 SV=1	1	0.000154	141424	8	8	8	LVGEIMQETGTR	R	I	0.997	26	33.7	21.4		1332.67	2	0.0014	1	244	255
High density lipoprotein binding protein (Vigilin), isoform CRA_a OS=Homo sapiens OX=9606 GN=HDLBP PE=1 SV=1	A0A024R4E5	25922_NB1335 (EFNB1-miniT_no stimulation_R1)	High density lipoprotein binding protein (Vigilin), isoform CRA_a OS=Homo sapiens OX=9606 GN=HDLBP PE=1 SV=1	1	0.000154	141424	8	8	8	VIFPAAEDKDQDLITIIGKEDAVR	R	E	0.997	23.8	31.2	23.7		2655.41	4	-0.00017	-0.065	761	784
High density lipoprotein binding protein (Vigilin), isoform CRA_a OS=Homo sapiens OX=9606 GN=HDLBP PE=1 SV=1	A0A024R4E5	26675_NB1495c (YFP-miniT+EPHB3_R3)	High density lipoprotein binding protein (Vigilin), isoform CRA_a OS=Homo sapiens OX=9606 GN=HDLBP PE=1 SV=1	1	0.000118	141424	6	6	6	AFHPFIAGPYNR	K	L	0.916	15.8	34.4	13.5		1388.7	3	-3.8e-05	-0.027	232	243
High density lipoprotein binding protein (Vigilin), isoform CRA_a OS=Homo sapiens OX=9606 GN=HDLBP PE=1 SV=1	A0A024R4E5	26675_NB1495c (YFP-miniT+EPHB3_R3)	High density lipoprotein binding protein (Vigilin), isoform CRA_a OS=Homo sapiens OX=9606 GN=HDLBP PE=1 SV=1	1	0.000118	141424	6	6	6	ASVITQVFHVPLEER	K	K	0.997	61.7	31.2	55.5		1723.93	3	-0.00045	-0.26	73	87
High density lipoprotein binding protein (Vigilin), isoform CRA_a OS=Homo sapiens OX=9606 GN=HDLBP PE=1 SV=1	A0A024R4E5	26675_NB1495c (YFP-miniT+EPHB3_R3)	High density lipoprotein binding protein (Vigilin), isoform CRA_a OS=Homo sapiens OX=9606 GN=HDLBP PE=1 SV=1	1	0.000118	141424	6	6	6	ELLELASR	R	M	0.99	36.4	30.3	23		929.52	2	-0.00042	-0.45	496	503
High density lipoprotein binding protein (Vigilin), isoform CRA_a OS=Homo sapiens OX=9606 GN=HDLBP PE=1 SV=1	A0A024R4E5	26675_NB1495c (YFP-miniT+EPHB3_R3)	High density lipoprotein binding protein (Vigilin), isoform CRA_a OS=Homo sapiens OX=9606 GN=HDLBP PE=1 SV=1	1	0.000118	141424	6	6	6	IVGELEQMVSEDVPLDHR	R	V	0.997	52.8	35.8	52.8		2065.02	3	0.0038	1.9	1120	1137
High density lipoprotein binding protein (Vigilin), isoform CRA_a OS=Homo sapiens OX=9606 GN=HDLBP PE=1 SV=1	A0A024R4E5	26675_NB1495c (YFP-miniT+EPHB3_R3)	High density lipoprotein binding protein (Vigilin), isoform CRA_a OS=Homo sapiens OX=9606 GN=HDLBP PE=1 SV=1	1	0.000118	141424	6	6	6	VIFPAAEDKDQDLITIIGK	R	E	0.997	38.2	29.6	37.4		2085.14	3	0.0027	1.3	761	779
High density lipoprotein binding protein (Vigilin), isoform CRA_a OS=Homo sapiens OX=9606 GN=HDLBP PE=1 SV=1	A0A024R4E5	26675_NB1495c (YFP-miniT+EPHB3_R3)	High density lipoprotein binding protein (Vigilin), isoform CRA_a OS=Homo sapiens OX=9606 GN=HDLBP PE=1 SV=1	1	0.000118	141424	6	6	6	VKELQAEQEDR	R	A	0.996	26.5	34.1	17.2		1343.67	2	0.00078	0.58	1038	1048
High density lipoprotein binding protein (Vigilin), isoform CRA_a OS=Homo sapiens OX=9606 GN=HDLBP PE=1 SV=1	A0A024R4E5	25923_NB1336 (EFNB1-miniT+EPHB3_R1)	High density lipoprotein binding protein (Vigilin), isoform CRA_a OS=Homo sapiens OX=9606 GN=HDLBP PE=1 SV=1	1	4.42e-05	141424	2	2	2	AACLESAQEPAGAWGNK	K	I	0.996	25.4	35.7	21.2	Carbamidomethyl (+57)	1758.8	2	0.0015	0.85	51	67
High density lipoprotein binding protein (Vigilin), isoform CRA_a OS=Homo sapiens OX=9606 GN=HDLBP PE=1 SV=1	A0A024R4E5	25923_NB1336 (EFNB1-miniT+EPHB3_R1)	High density lipoprotein binding protein (Vigilin), isoform CRA_a OS=Homo sapiens OX=9606 GN=HDLBP PE=1 SV=1	1	4.42e-05	141424	2	2	2	ELLELASR	R	M	0.99	23.4	30.3	13.9		929.52	2	7.8e-05	0.084	496	503
High density lipoprotein binding protein (Vigilin), isoform CRA_a OS=Homo sapiens OX=9606 GN=HDLBP PE=1 SV=1	A0A024R4E5	25926_NB1339 (YFP-miniT_no stimulation_R1)	High density lipoprotein binding protein (Vigilin), isoform CRA_a OS=Homo sapiens OX=9606 GN=HDLBP PE=1 SV=1	1	0.000229	141424	13	13	13	AACLESAQEPAGAWGNK	K	I	0.997	42.3	35.8	33.2	Carbamidomethyl (+57)	1758.8	2	0.0023	1.3	51	67
High density lipoprotein binding protein (Vigilin), isoform CRA_a OS=Homo sapiens OX=9606 GN=HDLBP PE=1 SV=1	A0A024R4E5	25926_NB1339 (YFP-miniT_no stimulation_R1)	High density lipoprotein binding protein (Vigilin), isoform CRA_a OS=Homo sapiens OX=9606 GN=HDLBP PE=1 SV=1	1	0.000229	141424	13	13	13	AFHPFIAGPYNR	K	L	0.997	29.8	34.4	29.4		1388.7	3	-0.00022	-0.16	232	243
High density lipoprotein binding protein (Vigilin), isoform CRA_a OS=Homo sapiens OX=9606 GN=HDLBP PE=1 SV=1	A0A024R4E5	25926_NB1339 (YFP-miniT_no stimulation_R1)	High density lipoprotein binding protein (Vigilin), isoform CRA_a OS=Homo sapiens OX=9606 GN=HDLBP PE=1 SV=1	1	0.000229	141424	13	13	13	DKFPEVIINFPDPAQK	R	S	0.99	19.1	33.6	19.1		1856.97	3	-0.0002	-0.11	535	550
High density lipoprotein binding protein (Vigilin), isoform CRA_a OS=Homo sapiens OX=9606 GN=HDLBP PE=1 SV=1	A0A024R4E5	25926_NB1339 (YFP-miniT_no stimulation_R1)	High density lipoprotein binding protein (Vigilin), isoform CRA_a OS=Homo sapiens OX=9606 GN=HDLBP PE=1 SV=1	1	0.000229	141424	13	13	13	EENAVHSTEPVVQENGDEAGEGR	R	E	0.985	20.6	38	13.4		2452.08	3	0.0019	0.79	913	935
High density lipoprotein binding protein (Vigilin), isoform CRA_a OS=Homo sapiens OX=9606 GN=HDLBP PE=1 SV=1	A0A024R4E5	25926_NB1339 (YFP-miniT_no stimulation_R1)	High density lipoprotein binding protein (Vigilin), isoform CRA_a OS=Homo sapiens OX=9606 GN=HDLBP PE=1 SV=1	1	0.000229	141424	13	13	13	ELLELASR	R	M	0.99	37	30.3	25.7		929.52	2	0.00026	0.28	496	503
High density lipoprotein binding protein (Vigilin), isoform CRA_a OS=Homo sapiens OX=9606 GN=HDLBP PE=1 SV=1	A0A024R4E5	25926_NB1339 (YFP-miniT_no stimulation_R1)	High density lipoprotein binding protein (Vigilin), isoform CRA_a OS=Homo sapiens OX=9606 GN=HDLBP PE=1 SV=1	1	0.000229	141424	13	13	13	EQLAQAVAR	K	I	0.991	17.8	28.7	4.14		984.54	2	-0.00026	-0.27	275	283
High density lipoprotein binding protein (Vigilin), isoform CRA_a OS=Homo sapiens OX=9606 GN=HDLBP PE=1 SV=1	A0A024R4E5	25926_NB1339 (YFP-miniT_no stimulation_R1)	High density lipoprotein binding protein (Vigilin), isoform CRA_a OS=Homo sapiens OX=9606 GN=HDLBP PE=1 SV=1	1	0.000229	141424	13	13	13	GNSLQEILER	K	T	0.997	24.4	33.3	17.6		1157.6	2	-6.2e-05	-0.053	315	324
High density lipoprotein binding protein (Vigilin), isoform CRA_a OS=Homo sapiens OX=9606 GN=HDLBP PE=1 SV=1	A0A024R4E5	25926_NB1339 (YFP-miniT_no stimulation_R1)	High density lipoprotein binding protein (Vigilin), isoform CRA_a OS=Homo sapiens OX=9606 GN=HDLBP PE=1 SV=1	1	0.000229	141424	13	13	13	IDLPAENSNSETIIITGK	K	R	0.982	16.7	33.6	15.3		1914	2	0.00084	0.44	615	632
High density lipoprotein binding protein (Vigilin), isoform CRA_a OS=Homo sapiens OX=9606 GN=HDLBP PE=1 SV=1	A0A024R4E5	25926_NB1339 (YFP-miniT_no stimulation_R1)	High density lipoprotein binding protein (Vigilin), isoform CRA_a OS=Homo sapiens OX=9606 GN=HDLBP PE=1 SV=1	1	0.000229	141424	13	13	13	LHNSLIGTK	K	G	0.997	43.8	25.9	34.5		981.56	2	-0.00022	-0.23	664	672
High density lipoprotein binding protein (Vigilin), isoform CRA_a OS=Homo sapiens OX=9606 GN=HDLBP PE=1 SV=1	A0A024R4E5	25926_NB1339 (YFP-miniT_no stimulation_R1)	High density lipoprotein binding protein (Vigilin), isoform CRA_a OS=Homo sapiens OX=9606 GN=HDLBP PE=1 SV=1	1	0.000229	141424	13	13	13	LVGEIMQETGTR	R	I	0.997	24.7	33.8	16.2		1332.67	2	-0.00022	-0.17	244	255
High density lipoprotein binding protein (Vigilin), isoform CRA_a OS=Homo sapiens OX=9606 GN=HDLBP PE=1 SV=1	A0A024R4E5	25926_NB1339 (YFP-miniT_no stimulation_R1)	High density lipoprotein binding protein (Vigilin), isoform CRA_a OS=Homo sapiens OX=9606 GN=HDLBP PE=1 SV=1	1	0.000229	141424	13	13	13	MVADLVENSYSISVPIFK	K	Q	0.997	27.9	34.1	26.9		2011.04	2	0.0016	0.78	573	590
High density lipoprotein binding protein (Vigilin), isoform CRA_a OS=Homo sapiens OX=9606 GN=HDLBP PE=1 SV=1	A0A024R4E5	25926_NB1339 (YFP-miniT_no stimulation_R1)	High density lipoprotein binding protein (Vigilin), isoform CRA_a OS=Homo sapiens OX=9606 GN=HDLBP PE=1 SV=1	1	0.000229	141424	13	13	13	QLLHLAEEK	K	Q	0.997	21.3	28.2	16.2		1079.6	2	-0.00016	-0.15	715	723
High density lipoprotein binding protein (Vigilin), isoform CRA_a OS=Homo sapiens OX=9606 GN=HDLBP PE=1 SV=1	A0A024R4E5	25926_NB1339 (YFP-miniT_no stimulation_R1)	High density lipoprotein binding protein (Vigilin), isoform CRA_a OS=Homo sapiens OX=9606 GN=HDLBP PE=1 SV=1	1	0.000229	141424	13	13	13	QLLHLAEEKQTK	K	S	0.984	14.5	28.6	6.08		1436.8	2	0.00032	0.22	715	726
High density lipoprotein binding protein (Vigilin), isoform CRA_a OS=Homo sapiens OX=9606 GN=HDLBP PE=1 SV=1	A0A024R4E5	25927_NB1340 (YFP-miniT+EPHB3_R1)	High density lipoprotein binding protein (Vigilin), isoform CRA_a OS=Homo sapiens OX=9606 GN=HDLBP PE=1 SV=1	1	0.000232	141424	13	14	14	AACLESAQEPAGAWGNK	K	I	0.995	56	35.8	51.6	Carbamidomethyl (+57)	1758.8	2	0.0045	2.6	51	67
High density lipoprotein binding protein (Vigilin), isoform CRA_a OS=Homo sapiens OX=9606 GN=HDLBP PE=1 SV=1	A0A024R4E5	25927_NB1340 (YFP-miniT+EPHB3_R1)	High density lipoprotein binding protein (Vigilin), isoform CRA_a OS=Homo sapiens OX=9606 GN=HDLBP PE=1 SV=1	1	0.000232	141424	13	14	14	AFHPFIAGPYNR	K	L	0.99	21.9	34.2	15.3		1388.7	3	-0.00076	-0.55	232	243
High density lipoprotein binding protein (Vigilin), isoform CRA_a OS=Homo sapiens OX=9606 GN=HDLBP PE=1 SV=1	A0A024R4E5	25927_NB1340 (YFP-miniT+EPHB3_R1)	High density lipoprotein binding protein (Vigilin), isoform CRA_a OS=Homo sapiens OX=9606 GN=HDLBP PE=1 SV=1	1	0.000232	141424	13	14	14	DLANIAEVEVSIPAK	K	L	0.997	22.1	30.9	22.1		1567.85	2	-0.0002	-0.13	649	663
High density lipoprotein binding protein (Vigilin), isoform CRA_a OS=Homo sapiens OX=9606 GN=HDLBP PE=1 SV=1	A0A024R4E5	25927_NB1340 (YFP-miniT+EPHB3_R1)	High density lipoprotein binding protein (Vigilin), isoform CRA_a OS=Homo sapiens OX=9606 GN=HDLBP PE=1 SV=1	1	0.000232	141424	13	14	14	EALEALVPVTIEVEVPFDLHR	K	Y	0.997	35.1	30.4	32.7		2375.27	3	0.00062	0.26	965	985
High density lipoprotein binding protein (Vigilin), isoform CRA_a OS=Homo sapiens OX=9606 GN=HDLBP PE=1 SV=1	A0A024R4E5	25927_NB1340 (YFP-miniT+EPHB3_R1)	High density lipoprotein binding protein (Vigilin), isoform CRA_a OS=Homo sapiens OX=9606 GN=HDLBP PE=1 SV=1	1	0.000232	141424	13	14	14	EIAEEYGGVMVSFPR	R	S	0.997	26.4	35.4	23.3		1682.8	2	-1.9e-06	-0.0012	825	839
High density lipoprotein binding protein (Vigilin), isoform CRA_a OS=Homo sapiens OX=9606 GN=HDLBP PE=1 SV=1	A0A024R4E5	25927_NB1340 (YFP-miniT+EPHB3_R1)	High density lipoprotein binding protein (Vigilin), isoform CRA_a OS=Homo sapiens OX=9606 GN=HDLBP PE=1 SV=1	1	0.000232	141424	13	14	14	ELLELASR	R	M	0.99	25.6	31	13		929.52	2	-0.00072	-0.78	496	503
High density lipoprotein binding protein (Vigilin), isoform CRA_a OS=Homo sapiens OX=9606 GN=HDLBP PE=1 SV=1	A0A024R4E5	25927_NB1340 (YFP-miniT+EPHB3_R1)	High density lipoprotein binding protein (Vigilin), isoform CRA_a OS=Homo sapiens OX=9606 GN=HDLBP PE=1 SV=1	1	0.000232	141424	13	14	14	GNSLQEILER	K	T	0.997	44.4	32.3	29.2		1157.6	2	-0.0012	-1	315	324
High density lipoprotein binding protein (Vigilin), isoform CRA_a OS=Homo sapiens OX=9606 GN=HDLBP PE=1 SV=1	A0A024R4E5	25927_NB1340 (YFP-miniT+EPHB3_R1)	High density lipoprotein binding protein (Vigilin), isoform CRA_a OS=Homo sapiens OX=9606 GN=HDLBP PE=1 SV=1	1	0.000232	141424	13	14	14	IQIPRPDDPSNQIK	K	I	0.997	30.2	32.2	21.3		1619.86	2	-0.00034	-0.21	184	197
High density lipoprotein binding protein (Vigilin), isoform CRA_a OS=Homo sapiens OX=9606 GN=HDLBP PE=1 SV=1	A0A024R4E5	25927_NB1340 (YFP-miniT+EPHB3_R1)	High density lipoprotein binding protein (Vigilin), isoform CRA_a OS=Homo sapiens OX=9606 GN=HDLBP PE=1 SV=1	1	0.000232	141424	13	14	14	LVGEIMQETGTR	R	I	0.997	28	33.7	22.7		1332.67	2	0.00014	0.1	244	255
High density lipoprotein binding protein (Vigilin), isoform CRA_a OS=Homo sapiens OX=9606 GN=HDLBP PE=1 SV=1	A0A024R4E5	25927_NB1340 (YFP-miniT+EPHB3_R1)	High density lipoprotein binding protein (Vigilin), isoform CRA_a OS=Homo sapiens OX=9606 GN=HDLBP PE=1 SV=1	1	0.000232	141424	13	14	14	MVADLVENSYSISVPIFK	K	Q	0.923	12.6	34.1	12.6		2011.03	2	0.00086	0.43	573	590
High density lipoprotein binding protein (Vigilin), isoform CRA_a OS=Homo sapiens OX=9606 GN=HDLBP PE=1 SV=1	A0A024R4E5	25927_NB1340 (YFP-miniT+EPHB3_R1)	High density lipoprotein binding protein (Vigilin), isoform CRA_a OS=Homo sapiens OX=9606 GN=HDLBP PE=1 SV=1	1	0.000232	141424	13	14	14	QLLHLAEEKQTK	K	S	0.997	31.4	29	31.1		1436.8	2	-4.2e-05	-0.029	715	726
High density lipoprotein binding protein (Vigilin), isoform CRA_a OS=Homo sapiens OX=9606 GN=HDLBP PE=1 SV=1	A0A024R4E5	25927_NB1340 (YFP-miniT+EPHB3_R1)	High density lipoprotein binding protein (Vigilin), isoform CRA_a OS=Homo sapiens OX=9606 GN=HDLBP PE=1 SV=1	1	0.000232	141424	13	14	14	VATLNSEEESDPPTYKDAFPPLPEK	K	A	0.975	25	37.4	18	Deamidated (+1)	2774.34	3	0.022	7.9	26	50
High density lipoprotein binding protein (Vigilin), isoform CRA_a OS=Homo sapiens OX=9606 GN=HDLBP PE=1 SV=1	A0A024R4E5	25927_NB1340 (YFP-miniT+EPHB3_R1)	High density lipoprotein binding protein (Vigilin), isoform CRA_a OS=Homo sapiens OX=9606 GN=HDLBP PE=1 SV=1	1	0.000232	141424	13	14	14	VATLNSEEESDPPTYKDAFPPLPEK	K	A	0.992	25.5	37.8	20.7		2773.33	3	-0.0024	-0.88	26	50
High density lipoprotein binding protein (Vigilin), isoform CRA_a OS=Homo sapiens OX=9606 GN=HDLBP PE=1 SV=1	A0A024R4E5	25927_NB1340 (YFP-miniT+EPHB3_R1)	High density lipoprotein binding protein (Vigilin), isoform CRA_a OS=Homo sapiens OX=9606 GN=HDLBP PE=1 SV=1	1	0.000232	141424	13	14	14	VIFPAAEDKDQDLITIIGKEDAVR	R	E	0.997	33.3	31.1	28.9		2655.41	4	0.0015	0.58	761	784
High density lipoprotein binding protein (Vigilin), isoform CRA_a OS=Homo sapiens OX=9606 GN=HDLBP PE=1 SV=1	A0A024R4E5	26433_NB1453 (EFNB1-miniT_no stimulation_R2)	High density lipoprotein binding protein (Vigilin), isoform CRA_a OS=Homo sapiens OX=9606 GN=HDLBP PE=1 SV=1	1	0.000139	141424	8	8	8	AACLESAQEPAGAWGNK	K	I	0.995	37.4	35.8	33.2	Carbamidomethyl (+57)	1758.79	2	-0.0068	-3.9	51	67
High density lipoprotein binding protein (Vigilin), isoform CRA_a OS=Homo sapiens OX=9606 GN=HDLBP PE=1 SV=1	A0A024R4E5	26433_NB1453 (EFNB1-miniT_no stimulation_R2)	High density lipoprotein binding protein (Vigilin), isoform CRA_a OS=Homo sapiens OX=9606 GN=HDLBP PE=1 SV=1	1	0.000139	141424	8	8	8	APDMSSSEEFPSFGAQVAPK	K	T	0.94	18.5	37.2	14.4		2080.94	2	0.0034	1.6	1241	1260
High density lipoprotein binding protein (Vigilin), isoform CRA_a OS=Homo sapiens OX=9606 GN=HDLBP PE=1 SV=1	A0A024R4E5	26433_NB1453 (EFNB1-miniT_no stimulation_R2)	High density lipoprotein binding protein (Vigilin), isoform CRA_a OS=Homo sapiens OX=9606 GN=HDLBP PE=1 SV=1	1	0.000139	141424	8	8	8	IDLPAENSNSETIIITGK	K	R	0.992	23.5	33.4	23.5		1914	2	0.0028	1.5	615	632
High density lipoprotein binding protein (Vigilin), isoform CRA_a OS=Homo sapiens OX=9606 GN=HDLBP PE=1 SV=1	A0A024R4E5	26433_NB1453 (EFNB1-miniT_no stimulation_R2)	High density lipoprotein binding protein (Vigilin), isoform CRA_a OS=Homo sapiens OX=9606 GN=HDLBP PE=1 SV=1	1	0.000139	141424	8	8	8	IEGDPQGVQQAK	R	R	0.997	29.3	32.7	14.3		1268.64	2	-0.00016	-0.13	483	494
High density lipoprotein binding protein (Vigilin), isoform CRA_a OS=Homo sapiens OX=9606 GN=HDLBP PE=1 SV=1	A0A024R4E5	26433_NB1453 (EFNB1-miniT_no stimulation_R2)	High density lipoprotein binding protein (Vigilin), isoform CRA_a OS=Homo sapiens OX=9606 GN=HDLBP PE=1 SV=1	1	0.000139	141424	8	8	8	TEIVFTGEK	R	E	0.932	16.9	30.4	14.9		1022.53	2	-0.0021	-2.1	266	274
High density lipoprotein binding protein (Vigilin), isoform CRA_a OS=Homo sapiens OX=9606 GN=HDLBP PE=1 SV=1	A0A024R4E5	26433_NB1453 (EFNB1-miniT_no stimulation_R2)	High density lipoprotein binding protein (Vigilin), isoform CRA_a OS=Homo sapiens OX=9606 GN=HDLBP PE=1 SV=1	1	0.000139	141424	8	8	8	VATLNSEEESDPPTYK	K	D	0.997	28.4	36.1	27.8		1778.82	2	-0.00014	-0.08	26	41
High density lipoprotein binding protein (Vigilin), isoform CRA_a OS=Homo sapiens OX=9606 GN=HDLBP PE=1 SV=1	A0A024R4E5	26433_NB1453 (EFNB1-miniT_no stimulation_R2)	High density lipoprotein binding protein (Vigilin), isoform CRA_a OS=Homo sapiens OX=9606 GN=HDLBP PE=1 SV=1	1	0.000139	141424	8	8	8	VIFPAAEDKDQDLITIIGK	R	E	0.906	12.2	29.7	11.3		2085.14	3	0.0025	1.2	761	779
High density lipoprotein binding protein (Vigilin), isoform CRA_a OS=Homo sapiens OX=9606 GN=HDLBP PE=1 SV=1	A0A024R4E5	26433_NB1453 (EFNB1-miniT_no stimulation_R2)	High density lipoprotein binding protein (Vigilin), isoform CRA_a OS=Homo sapiens OX=9606 GN=HDLBP PE=1 SV=1	1	0.000139	141424	8	8	8	VKELQAEQEDR	R	A	0.997	61.7	34.1	48.6		1343.67	2	0.00078	0.58	1038	1048
High density lipoprotein binding protein (Vigilin), isoform CRA_a OS=Homo sapiens OX=9606 GN=HDLBP PE=1 SV=1	A0A024R4E5	26434_NB1454 (EFNB1-miniT+EPHB3_R2)	High density lipoprotein binding protein (Vigilin), isoform CRA_a OS=Homo sapiens OX=9606 GN=HDLBP PE=1 SV=1	1	0.000169	141424	9	10	10	AACLESAQEPAGAWGNK	K	I	0.997	28.4	35.8	24.4	Carbamidomethyl (+57)	1758.8	2	-0.0033	-1.9	51	67
High density lipoprotein binding protein (Vigilin), isoform CRA_a OS=Homo sapiens OX=9606 GN=HDLBP PE=1 SV=1	A0A024R4E5	26434_NB1454 (EFNB1-miniT+EPHB3_R2)	High density lipoprotein binding protein (Vigilin), isoform CRA_a OS=Homo sapiens OX=9606 GN=HDLBP PE=1 SV=1	1	0.000169	141424	9	10	10	IEGDPQGVQQAK	R	R	0.997	26.9	32.6	15.2		1268.64	2	-0.0011	-0.9	483	494
High density lipoprotein binding protein (Vigilin), isoform CRA_a OS=Homo sapiens OX=9606 GN=HDLBP PE=1 SV=1	A0A024R4E5	26434_NB1454 (EFNB1-miniT+EPHB3_R2)	High density lipoprotein binding protein (Vigilin), isoform CRA_a OS=Homo sapiens OX=9606 GN=HDLBP PE=1 SV=1	1	0.000169	141424	9	10	10	IVGELEQMVSEDVPLDHR	R	V	0.997	29.1	36	26.2		2065.02	2	0.0002	0.096	1120	1137
High density lipoprotein binding protein (Vigilin), isoform CRA_a OS=Homo sapiens OX=9606 GN=HDLBP PE=1 SV=1	A0A024R4E5	26434_NB1454 (EFNB1-miniT+EPHB3_R2)	High density lipoprotein binding protein (Vigilin), isoform CRA_a OS=Homo sapiens OX=9606 GN=HDLBP PE=1 SV=1	1	0.000169	141424	9	10	10	IVGELEQMVSEDVPLDHR	R	V	0.997	34.4	35.9	28.2		2065.01	3	-0.00054	-0.26	1120	1137
High density lipoprotein binding protein (Vigilin), isoform CRA_a OS=Homo sapiens OX=9606 GN=HDLBP PE=1 SV=1	A0A024R4E5	26434_NB1454 (EFNB1-miniT+EPHB3_R2)	High density lipoprotein binding protein (Vigilin), isoform CRA_a OS=Homo sapiens OX=9606 GN=HDLBP PE=1 SV=1	1	0.000169	141424	9	10	10	LVGEIMQETGTR	R	I	0.977	24.2	33.9	19.2		1332.67	2	-0.0029	-2.2	244	255
High density lipoprotein binding protein (Vigilin), isoform CRA_a OS=Homo sapiens OX=9606 GN=HDLBP PE=1 SV=1	A0A024R4E5	26434_NB1454 (EFNB1-miniT+EPHB3_R2)	High density lipoprotein binding protein (Vigilin), isoform CRA_a OS=Homo sapiens OX=9606 GN=HDLBP PE=1 SV=1	1	0.000169	141424	9	10	10	MVADLVENSYSISVPIFK	K	Q	0.997	29.8	34.1	29		2011.04	2	0.0041	2.1	573	590
High density lipoprotein binding protein (Vigilin), isoform CRA_a OS=Homo sapiens OX=9606 GN=HDLBP PE=1 SV=1	A0A024R4E5	26434_NB1454 (EFNB1-miniT+EPHB3_R2)	High density lipoprotein binding protein (Vigilin), isoform CRA_a OS=Homo sapiens OX=9606 GN=HDLBP PE=1 SV=1	1	0.000169	141424	9	10	10	TEIVFTGEKEQLAQAVAR	R	I	0.997	29.1	32	29.1		1989.05	2	-0.0023	-1.1	266	283
High density lipoprotein binding protein (Vigilin), isoform CRA_a OS=Homo sapiens OX=9606 GN=HDLBP PE=1 SV=1	A0A024R4E5	26434_NB1454 (EFNB1-miniT+EPHB3_R2)	High density lipoprotein binding protein (Vigilin), isoform CRA_a OS=Homo sapiens OX=9606 GN=HDLBP PE=1 SV=1	1	0.000169	141424	9	10	10	VATLNSEEESDPPTYK	K	D	0.997	35.4	36	31		1778.82	2	-0.00076	-0.43	26	41
High density lipoprotein binding protein (Vigilin), isoform CRA_a OS=Homo sapiens OX=9606 GN=HDLBP PE=1 SV=1	A0A024R4E5	26434_NB1454 (EFNB1-miniT+EPHB3_R2)	High density lipoprotein binding protein (Vigilin), isoform CRA_a OS=Homo sapiens OX=9606 GN=HDLBP PE=1 SV=1	1	0.000169	141424	9	10	10	VIFPAAEDKDQDLITIIGK	R	E	0.997	40.2	29.6	36.5		2085.14	3	0.004	1.9	761	779
High density lipoprotein binding protein (Vigilin), isoform CRA_a OS=Homo sapiens OX=9606 GN=HDLBP PE=1 SV=1	A0A024R4E5	26434_NB1454 (EFNB1-miniT+EPHB3_R2)	High density lipoprotein binding protein (Vigilin), isoform CRA_a OS=Homo sapiens OX=9606 GN=HDLBP PE=1 SV=1	1	0.000169	141424	9	10	10	VKELQAEQEDR	R	A	0.997	52.8	34.1	41.2		1343.67	2	0.00028	0.21	1038	1048
High density lipoprotein binding protein (Vigilin), isoform CRA_a OS=Homo sapiens OX=9606 GN=HDLBP PE=1 SV=1	A0A024R4E5	26437_NB1457 (YFP-miniT_no stimulation_R2)	High density lipoprotein binding protein (Vigilin), isoform CRA_a OS=Homo sapiens OX=9606 GN=HDLBP PE=1 SV=1	1	0.000278	141424	15	17	17	AACLESAQEPAGAWGNK	K	I	0.997	78.9	35.9	70.3	Carbamidomethyl (+57)	1758.8	2	-0.0028	-1.6	51	67
High density lipoprotein binding protein (Vigilin), isoform CRA_a OS=Homo sapiens OX=9606 GN=HDLBP PE=1 SV=1	A0A024R4E5	26437_NB1457 (YFP-miniT_no stimulation_R2)	High density lipoprotein binding protein (Vigilin), isoform CRA_a OS=Homo sapiens OX=9606 GN=HDLBP PE=1 SV=1	1	0.000278	141424	15	17	17	AFHPFIAGPYNR	K	L	0.977	20.2	34.4	13.5		1388.7	3	-0.0025	-1.8	232	243
High density lipoprotein binding protein (Vigilin), isoform CRA_a OS=Homo sapiens OX=9606 GN=HDLBP PE=1 SV=1	A0A024R4E5	26437_NB1457 (YFP-miniT_no stimulation_R2)	High density lipoprotein binding protein (Vigilin), isoform CRA_a OS=Homo sapiens OX=9606 GN=HDLBP PE=1 SV=1	1	0.000278	141424	15	17	17	ASVITQVFHVPLEER	K	K	0.997	56.2	31.2	48.2		1723.93	3	-0.00045	-0.26	73	87
High density lipoprotein binding protein (Vigilin), isoform CRA_a OS=Homo sapiens OX=9606 GN=HDLBP PE=1 SV=1	A0A024R4E5	26437_NB1457 (YFP-miniT_no stimulation_R2)	High density lipoprotein binding protein (Vigilin), isoform CRA_a OS=Homo sapiens OX=9606 GN=HDLBP PE=1 SV=1	1	0.000278	141424	15	17	17	EAQKELEALIQNLDNVVEDSMLVDPK	R	H	0.986	23	35.7	20.1	Oxidation (+16)	2955.48	3	0.0019	0.63	785	810
High density lipoprotein binding protein (Vigilin), isoform CRA_a OS=Homo sapiens OX=9606 GN=HDLBP PE=1 SV=1	A0A024R4E5	26437_NB1457 (YFP-miniT_no stimulation_R2)	High density lipoprotein binding protein (Vigilin), isoform CRA_a OS=Homo sapiens OX=9606 GN=HDLBP PE=1 SV=1	1	0.000278	141424	15	17	17	IDLPAENSNSETIIITGK	K	R	0.997	46.7	33.5	9.26	Deamidated (+1)	1914.99	2	0.015	7.8	615	632
High density lipoprotein binding protein (Vigilin), isoform CRA_a OS=Homo sapiens OX=9606 GN=HDLBP PE=1 SV=1	A0A024R4E5	26437_NB1457 (YFP-miniT_no stimulation_R2)	High density lipoprotein binding protein (Vigilin), isoform CRA_a OS=Homo sapiens OX=9606 GN=HDLBP PE=1 SV=1	1	0.000278	141424	15	17	17	IDLPAENSNSETIIITGK	K	R	0.997	47.8	33.5	47.5		1913.99	2	-0.0053	-2.7	615	632
High density lipoprotein binding protein (Vigilin), isoform CRA_a OS=Homo sapiens OX=9606 GN=HDLBP PE=1 SV=1	A0A024R4E5	26437_NB1457 (YFP-miniT_no stimulation_R2)	High density lipoprotein binding protein (Vigilin), isoform CRA_a OS=Homo sapiens OX=9606 GN=HDLBP PE=1 SV=1	1	0.000278	141424	15	17	17	IEGDPQGVQQAK	R	R	0.997	51.8	32.6	42.4		1268.64	2	-0.0011	-0.9	483	494
High density lipoprotein binding protein (Vigilin), isoform CRA_a OS=Homo sapiens OX=9606 GN=HDLBP PE=1 SV=1	A0A024R4E5	26437_NB1457 (YFP-miniT_no stimulation_R2)	High density lipoprotein binding protein (Vigilin), isoform CRA_a OS=Homo sapiens OX=9606 GN=HDLBP PE=1 SV=1	1	0.000278	141424	15	17	17	IVGELEQMVSEDVPLDHR	R	V	0.934	19.3	35.9	13.5		2065.01	2	-0.0044	-2.1	1120	1137
High density lipoprotein binding protein (Vigilin), isoform CRA_a OS=Homo sapiens OX=9606 GN=HDLBP PE=1 SV=1	A0A024R4E5	26437_NB1457 (YFP-miniT_no stimulation_R2)	High density lipoprotein binding protein (Vigilin), isoform CRA_a OS=Homo sapiens OX=9606 GN=HDLBP PE=1 SV=1	1	0.000278	141424	15	17	17	IVGELEQMVSEDVPLDHR	R	V	0.997	74.8	36	69.7		2065.01	3	-0.0011	-0.52	1120	1137
High density lipoprotein binding protein (Vigilin), isoform CRA_a OS=Homo sapiens OX=9606 GN=HDLBP PE=1 SV=1	A0A024R4E5	26437_NB1457 (YFP-miniT_no stimulation_R2)	High density lipoprotein binding protein (Vigilin), isoform CRA_a OS=Homo sapiens OX=9606 GN=HDLBP PE=1 SV=1	1	0.000278	141424	15	17	17	LQTQASATVAIPK	R	E	0.973	15.8	30.5	5.91		1326.75	2	-0.001	-0.77	147	159
High density lipoprotein binding protein (Vigilin), isoform CRA_a OS=Homo sapiens OX=9606 GN=HDLBP PE=1 SV=1	A0A024R4E5	26437_NB1457 (YFP-miniT_no stimulation_R2)	High density lipoprotein binding protein (Vigilin), isoform CRA_a OS=Homo sapiens OX=9606 GN=HDLBP PE=1 SV=1	1	0.000278	141424	15	17	17	LVGEIMQETGTR	R	I	0.997	34.8	33.9	32.5		1332.67	2	-0.003	-2.3	244	255
High density lipoprotein binding protein (Vigilin), isoform CRA_a OS=Homo sapiens OX=9606 GN=HDLBP PE=1 SV=1	A0A024R4E5	26437_NB1457 (YFP-miniT_no stimulation_R2)	High density lipoprotein binding protein (Vigilin), isoform CRA_a OS=Homo sapiens OX=9606 GN=HDLBP PE=1 SV=1	1	0.000278	141424	15	17	17	MVADLVENSYSISVPIFK	K	Q	0.952	17.2	34.1	17.2		2011.03	2	0.0006	0.3	573	590
High density lipoprotein binding protein (Vigilin), isoform CRA_a OS=Homo sapiens OX=9606 GN=HDLBP PE=1 SV=1	A0A024R4E5	26437_NB1457 (YFP-miniT_no stimulation_R2)	High density lipoprotein binding protein (Vigilin), isoform CRA_a OS=Homo sapiens OX=9606 GN=HDLBP PE=1 SV=1	1	0.000278	141424	15	17	17	VATLNSEEESDPPTYK	K	D	0.997	52.1	35.9	50.4		1778.82	2	0.00058	0.32	26	41
High density lipoprotein binding protein (Vigilin), isoform CRA_a OS=Homo sapiens OX=9606 GN=HDLBP PE=1 SV=1	A0A024R4E5	26437_NB1457 (YFP-miniT_no stimulation_R2)	High density lipoprotein binding protein (Vigilin), isoform CRA_a OS=Homo sapiens OX=9606 GN=HDLBP PE=1 SV=1	1	0.000278	141424	15	17	17	VIFPAAEDKDQDLITIIGK	R	E	0.997	45.9	29.8	44.6		2085.13	3	-0.0023	-1.1	761	779
High density lipoprotein binding protein (Vigilin), isoform CRA_a OS=Homo sapiens OX=9606 GN=HDLBP PE=1 SV=1	A0A024R4E5	26437_NB1457 (YFP-miniT_no stimulation_R2)	High density lipoprotein binding protein (Vigilin), isoform CRA_a OS=Homo sapiens OX=9606 GN=HDLBP PE=1 SV=1	1	0.000278	141424	15	17	17	VIFPAAEDKDQDLITIIGKEDAVR	R	E	0.99	19.9	31.3	19.9		2655.41	4	-0.0024	-0.89	761	784
High density lipoprotein binding protein (Vigilin), isoform CRA_a OS=Homo sapiens OX=9606 GN=HDLBP PE=1 SV=1	A0A024R4E5	26437_NB1457 (YFP-miniT_no stimulation_R2)	High density lipoprotein binding protein (Vigilin), isoform CRA_a OS=Homo sapiens OX=9606 GN=HDLBP PE=1 SV=1	1	0.000278	141424	15	17	17	VKELQAEQEDR	R	A	0.997	54.2	34.1	42.7		1343.67	2	0.00052	0.39	1038	1048
High density lipoprotein binding protein (Vigilin), isoform CRA_a OS=Homo sapiens OX=9606 GN=HDLBP PE=1 SV=1	A0A024R4E5	26437_NB1457 (YFP-miniT_no stimulation_R2)	High density lipoprotein binding protein (Vigilin), isoform CRA_a OS=Homo sapiens OX=9606 GN=HDLBP PE=1 SV=1	1	0.000278	141424	15	17	17	YKDMNQFGEGEQAK	K	I	0.954	17	34.9	13.6		1643.72	2	-0.0027	-1.6	89	102
High density lipoprotein binding protein (Vigilin), isoform CRA_a OS=Homo sapiens OX=9606 GN=HDLBP PE=1 SV=1	A0A024R4E5	26438_NB1458 (YFP-miniT+EPHB3_R2)	High density lipoprotein binding protein (Vigilin), isoform CRA_a OS=Homo sapiens OX=9606 GN=HDLBP PE=1 SV=1	1	0.000167	141424	10	10	10	AACLESAQEPAGAWGNK	K	I	0.997	38	35.8	30	Carbamidomethyl (+57)	1758.8	2	-0.0034	-1.9	51	67
High density lipoprotein binding protein (Vigilin), isoform CRA_a OS=Homo sapiens OX=9606 GN=HDLBP PE=1 SV=1	A0A024R4E5	26438_NB1458 (YFP-miniT+EPHB3_R2)	High density lipoprotein binding protein (Vigilin), isoform CRA_a OS=Homo sapiens OX=9606 GN=HDLBP PE=1 SV=1	1	0.000167	141424	10	10	10	ASVITQVFHVPLEER	K	K	0.997	63.9	31.4	50.5		1723.92	3	-0.0047	-2.7	73	87
High density lipoprotein binding protein (Vigilin), isoform CRA_a OS=Homo sapiens OX=9606 GN=HDLBP PE=1 SV=1	A0A024R4E5	26438_NB1458 (YFP-miniT+EPHB3_R2)	High density lipoprotein binding protein (Vigilin), isoform CRA_a OS=Homo sapiens OX=9606 GN=HDLBP PE=1 SV=1	1	0.000167	141424	10	10	10	EALEALVPVTIEVEVPFDLHR	K	Y	0.997	37.8	30.4	37.8		2375.27	3	0.00062	0.26	965	985
High density lipoprotein binding protein (Vigilin), isoform CRA_a OS=Homo sapiens OX=9606 GN=HDLBP PE=1 SV=1	A0A024R4E5	26438_NB1458 (YFP-miniT+EPHB3_R2)	High density lipoprotein binding protein (Vigilin), isoform CRA_a OS=Homo sapiens OX=9606 GN=HDLBP PE=1 SV=1	1	0.000167	141424	10	10	10	IDLPAENSNSETIIITGK	K	R	0.997	53.8	33.6	53.8		1913.99	2	-0.0033	-1.7	615	632
High density lipoprotein binding protein (Vigilin), isoform CRA_a OS=Homo sapiens OX=9606 GN=HDLBP PE=1 SV=1	A0A024R4E5	26438_NB1458 (YFP-miniT+EPHB3_R2)	High density lipoprotein binding protein (Vigilin), isoform CRA_a OS=Homo sapiens OX=9606 GN=HDLBP PE=1 SV=1	1	0.000167	141424	10	10	10	IEGDPQGVQQAK	R	R	0.997	45.4	32.3	35.6		1268.64	2	0.0022	1.7	483	494
High density lipoprotein binding protein (Vigilin), isoform CRA_a OS=Homo sapiens OX=9606 GN=HDLBP PE=1 SV=1	A0A024R4E5	26438_NB1458 (YFP-miniT+EPHB3_R2)	High density lipoprotein binding protein (Vigilin), isoform CRA_a OS=Homo sapiens OX=9606 GN=HDLBP PE=1 SV=1	1	0.000167	141424	10	10	10	IVGELEQMVSEDVPLDHR	R	V	0.99	22.6	36	22.6		2065.01	3	-0.0058	-2.8	1120	1137
High density lipoprotein binding protein (Vigilin), isoform CRA_a OS=Homo sapiens OX=9606 GN=HDLBP PE=1 SV=1	A0A024R4E5	26438_NB1458 (YFP-miniT+EPHB3_R2)	High density lipoprotein binding protein (Vigilin), isoform CRA_a OS=Homo sapiens OX=9606 GN=HDLBP PE=1 SV=1	1	0.000167	141424	10	10	10	LQTQASATVAIPK	R	E	0.99	21.1	29.7	15.5		1326.75	2	-0.0044	-3.3	147	159
High density lipoprotein binding protein (Vigilin), isoform CRA_a OS=Homo sapiens OX=9606 GN=HDLBP PE=1 SV=1	A0A024R4E5	26438_NB1458 (YFP-miniT+EPHB3_R2)	High density lipoprotein binding protein (Vigilin), isoform CRA_a OS=Homo sapiens OX=9606 GN=HDLBP PE=1 SV=1	1	0.000167	141424	10	10	10	VATLNSEEESDPPTYK	K	D	0.997	56.6	35.8	53.3		1778.82	2	-0.0039	-2.2	26	41
High density lipoprotein binding protein (Vigilin), isoform CRA_a OS=Homo sapiens OX=9606 GN=HDLBP PE=1 SV=1	A0A024R4E5	26438_NB1458 (YFP-miniT+EPHB3_R2)	High density lipoprotein binding protein (Vigilin), isoform CRA_a OS=Homo sapiens OX=9606 GN=HDLBP PE=1 SV=1	1	0.000167	141424	10	10	10	VIFPAAEDKDQDLITIIGK	R	E	0.997	43.5	30.5	43.5		2085.13	3	-0.0063	-3	761	779
High density lipoprotein binding protein (Vigilin), isoform CRA_a OS=Homo sapiens OX=9606 GN=HDLBP PE=1 SV=1	A0A024R4E5	26438_NB1458 (YFP-miniT+EPHB3_R2)	High density lipoprotein binding protein (Vigilin), isoform CRA_a OS=Homo sapiens OX=9606 GN=HDLBP PE=1 SV=1	1	0.000167	141424	10	10	10	VKELQAEQEDR	R	A	0.997	51	34	31.3		1343.67	2	0.00016	0.12	1038	1048
High density lipoprotein binding protein (Vigilin), isoform CRA_a OS=Homo sapiens OX=9606 GN=HDLBP PE=1 SV=1	A0A024R4E5	26670_NB1490 (EFNB1-miniT_no stimulation_R3)	High density lipoprotein binding protein (Vigilin), isoform CRA_a OS=Homo sapiens OX=9606 GN=HDLBP PE=1 SV=1	1	7.26e-05	141424	4	4	4	AACLESAQEPAGAWGNK	K	I	0.984	27	35.8	27	Carbamidomethyl (+57)	1758.8	2	0.0049	2.8	51	67
High density lipoprotein binding protein (Vigilin), isoform CRA_a OS=Homo sapiens OX=9606 GN=HDLBP PE=1 SV=1	A0A024R4E5	26670_NB1490 (EFNB1-miniT_no stimulation_R3)	High density lipoprotein binding protein (Vigilin), isoform CRA_a OS=Homo sapiens OX=9606 GN=HDLBP PE=1 SV=1	1	7.26e-05	141424	4	4	4	ASVITQVFHVPLEER	K	K	0.997	67.6	31.2	62.2		1723.93	3	0.00045	0.26	73	87
High density lipoprotein binding protein (Vigilin), isoform CRA_a OS=Homo sapiens OX=9606 GN=HDLBP PE=1 SV=1	A0A024R4E5	26670_NB1490 (EFNB1-miniT_no stimulation_R3)	High density lipoprotein binding protein (Vigilin), isoform CRA_a OS=Homo sapiens OX=9606 GN=HDLBP PE=1 SV=1	1	7.26e-05	141424	4	4	4	ELLELASR	R	M	0.99	39.2	30.3	15.6		929.52	2	0.00068	0.73	496	503
High density lipoprotein binding protein (Vigilin), isoform CRA_a OS=Homo sapiens OX=9606 GN=HDLBP PE=1 SV=1	A0A024R4E5	26670_NB1490 (EFNB1-miniT_no stimulation_R3)	High density lipoprotein binding protein (Vigilin), isoform CRA_a OS=Homo sapiens OX=9606 GN=HDLBP PE=1 SV=1	1	7.26e-05	141424	4	4	4	LGQALTEVYAK	K	A	0.972	18.1	30.8	6.89		1191.65	2	0.0003	0.25	350	360
High density lipoprotein binding protein (Vigilin), isoform CRA_a OS=Homo sapiens OX=9606 GN=HDLBP PE=1 SV=1	A0A024R4E5	26671_NB1491 (EFNB1-miniT+EPHB3_R3)	High density lipoprotein binding protein (Vigilin), isoform CRA_a OS=Homo sapiens OX=9606 GN=HDLBP PE=1 SV=1	1	5.68e-05	141424	3	3	3	ASVITQVFHVPLEER	K	K	0.997	42.5	31	42.5		1723.93	3	0.0021	1.2	73	87
High density lipoprotein binding protein (Vigilin), isoform CRA_a OS=Homo sapiens OX=9606 GN=HDLBP PE=1 SV=1	A0A024R4E5	26671_NB1491 (EFNB1-miniT+EPHB3_R3)	High density lipoprotein binding protein (Vigilin), isoform CRA_a OS=Homo sapiens OX=9606 GN=HDLBP PE=1 SV=1	1	5.68e-05	141424	3	3	3	ELLELASR	R	M	0.99	35.9	30.3	23.3		929.52	2	-0.00048	-0.52	496	503
High density lipoprotein binding protein (Vigilin), isoform CRA_a OS=Homo sapiens OX=9606 GN=HDLBP PE=1 SV=1	A0A024R4E5	26671_NB1491 (EFNB1-miniT+EPHB3_R3)	High density lipoprotein binding protein (Vigilin), isoform CRA_a OS=Homo sapiens OX=9606 GN=HDLBP PE=1 SV=1	1	5.68e-05	141424	3	3	3	IEGDPQGVQQAK	R	R	0.949	16.5	32.6	12.8		1268.64	2	0.00056	0.44	483	494
Protein name	Protein accession number (UNIPROT)	Biological sample name	Protein group	Protein identification probability	Protein percentage of total spectra	Protein molecular weight (AMU)	Number of unique peptides	Number of unique spectra	Number of total spectra	Peptide sequence	Previous amino acid	Next amino acid	Peptide identification probability	Mascot Ion score	Mascot Identity score	Mascot Delta Ion score	Modifications identified by spectrum	Actual peptide mass (AMU)	Spectrum charge	Actual minus calculated peptide mass (AMU)	Actual minus calculated peptide mass (PPM)	Peptide start index	Peptide stop index
Proteasome subunit alpha type-2 OS=Homo sapiens OX=9606 GN=PSMA2 PE=1 SV=2	P25787	25922_NB1335 (EFNB1-miniT_no stimulation_R1)	Proteasome subunit alpha type OS=Homo sapiens OX=9606 GN=PSMA2 PE=1 SV=1	1	3.85e-05	25880.9	2	2	2	AANGVVLATEKK	K	Q	0.983	19.9	30.1	14.9		1199.69	3	-0.0009	-0.75	40	51
Proteasome subunit alpha type-2 OS=Homo sapiens OX=9606 GN=PSMA2 PE=1 SV=2	P25787	25922_NB1335 (EFNB1-miniT_no stimulation_R1)	Proteasome subunit alpha type OS=Homo sapiens OX=9606 GN=PSMA2 PE=1 SV=1	1	3.85e-05	25880.9	2	2	2	LVQIEYALAAVAGGAPSVGIK	K	A	0.98	14.6	26.6	14.6		2026.15	3	0.00011	0.055	19	39
Proteasome subunit alpha type OS=Homo sapiens OX=9606 GN=PSMA2 PE=1 SV=1	A0A024RA52	25922_NB1335 (EFNB1-miniT_no stimulation_R1)	Proteasome subunit alpha type OS=Homo sapiens OX=9606 GN=PSMA2 PE=1 SV=1	1	3.85e-05	25880.9	2	2	2	AANGVVLATEKK	K	Q	0.983	19.9	30.1	14.9		1199.69	3	-0.0009	-0.75	40	51
Proteasome subunit alpha type OS=Homo sapiens OX=9606 GN=PSMA2 PE=1 SV=1	A0A024RA52	25922_NB1335 (EFNB1-miniT_no stimulation_R1)	Proteasome subunit alpha type OS=Homo sapiens OX=9606 GN=PSMA2 PE=1 SV=1	1	3.85e-05	25880.9	2	2	2	LVQIEYALAAVAGGAPSVGIK	K	A	0.98	14.6	26.6	14.6		2026.15	3	0.00011	0.055	19	39
Proteasome subunit alpha type-2 OS=Homo sapiens OX=9606 GN=PSMA2 PE=1 SV=2	P25787	25926_NB1339 (YFP-miniT_no stimulation_R1)	Proteasome subunit alpha type OS=Homo sapiens OX=9606 GN=PSMA2 PE=1 SV=1	1	5.29e-05	25880.9	3	3	3	AANGVVLATEKK	K	Q	0.997	37.8	31	34.8		1199.69	2	-0.00012	-0.1	40	51
Proteasome subunit alpha type-2 OS=Homo sapiens OX=9606 GN=PSMA2 PE=1 SV=2	P25787	25926_NB1339 (YFP-miniT_no stimulation_R1)	Proteasome subunit alpha type OS=Homo sapiens OX=9606 GN=PSMA2 PE=1 SV=1	1	5.29e-05	25880.9	3	3	3	LVQIEYALAAVAGGAPSVGIK	K	A	0.997	31.1	26.6	31.1		2026.15	3	0.0014	0.68	19	39
Proteasome subunit alpha type-2 OS=Homo sapiens OX=9606 GN=PSMA2 PE=1 SV=2	P25787	25926_NB1339 (YFP-miniT_no stimulation_R1)	Proteasome subunit alpha type OS=Homo sapiens OX=9606 GN=PSMA2 PE=1 SV=1	1	5.29e-05	25880.9	3	3	3	YNEDLELEDAIHTAILTLK	R	E	0.983	18.5	34.4	14.9		2200.13	3	-0.00079	-0.36	178	196
Proteasome subunit alpha type OS=Homo sapiens OX=9606 GN=PSMA2 PE=1 SV=1	A0A024RA52	25926_NB1339 (YFP-miniT_no stimulation_R1)	Proteasome subunit alpha type OS=Homo sapiens OX=9606 GN=PSMA2 PE=1 SV=1	1	5.29e-05	25880.9	3	3	3	AANGVVLATEKK	K	Q	0.997	37.8	31	34.8		1199.69	2	-0.00012	-0.1	40	51
Proteasome subunit alpha type OS=Homo sapiens OX=9606 GN=PSMA2 PE=1 SV=1	A0A024RA52	25926_NB1339 (YFP-miniT_no stimulation_R1)	Proteasome subunit alpha type OS=Homo sapiens OX=9606 GN=PSMA2 PE=1 SV=1	1	5.29e-05	25880.9	3	3	3	LVQIEYALAAVAGGAPSVGIK	K	A	0.997	31.1	26.6	31.1		2026.15	3	0.0014	0.68	19	39
Proteasome subunit alpha type OS=Homo sapiens OX=9606 GN=PSMA2 PE=1 SV=1	A0A024RA52	25926_NB1339 (YFP-miniT_no stimulation_R1)	Proteasome subunit alpha type OS=Homo sapiens OX=9606 GN=PSMA2 PE=1 SV=1	1	5.29e-05	25880.9	3	3	3	YNEDLELEDAIHTAILTLK	R	E	0.983	18.5	34.4	14.9		2200.13	3	-0.00079	-0.36	178	196
Proteasome subunit alpha type-2 OS=Homo sapiens OX=9606 GN=PSMA2 PE=1 SV=2	P25787	25927_NB1340 (YFP-miniT+EPHB3_R1)	Proteasome subunit alpha type OS=Homo sapiens OX=9606 GN=PSMA2 PE=1 SV=1	1	4.97e-05	25880.9	3	3	3	AANGVVLATEKK	K	Q	0.997	46.8	31	44.2		1199.69	2	-1.9e-06	-0.0016	40	51
Proteasome subunit alpha type-2 OS=Homo sapiens OX=9606 GN=PSMA2 PE=1 SV=2	P25787	25927_NB1340 (YFP-miniT+EPHB3_R1)	Proteasome subunit alpha type OS=Homo sapiens OX=9606 GN=PSMA2 PE=1 SV=1	1	4.97e-05	25880.9	3	3	3	LVQIEYALAAVAGGAPSVGIK	K	A	0.993	16.6	26.6	13.4		2026.15	3	0.001	0.5	19	39
Proteasome subunit alpha type-2 OS=Homo sapiens OX=9606 GN=PSMA2 PE=1 SV=2	P25787	25927_NB1340 (YFP-miniT+EPHB3_R1)	Proteasome subunit alpha type OS=Homo sapiens OX=9606 GN=PSMA2 PE=1 SV=1	1	4.97e-05	25880.9	3	3	3	YNEDLELEDAIHTAILTLK	R	E	0.994	21.8	34.3	21.8		2200.13	3	0.00029	0.13	178	196
Proteasome subunit alpha type OS=Homo sapiens OX=9606 GN=PSMA2 PE=1 SV=1	A0A024RA52	25927_NB1340 (YFP-miniT+EPHB3_R1)	Proteasome subunit alpha type OS=Homo sapiens OX=9606 GN=PSMA2 PE=1 SV=1	1	4.97e-05	25880.9	3	3	3	AANGVVLATEKK	K	Q	0.997	46.8	31	44.2		1199.69	2	-1.9e-06	-0.0016	40	51
Proteasome subunit alpha type OS=Homo sapiens OX=9606 GN=PSMA2 PE=1 SV=1	A0A024RA52	25927_NB1340 (YFP-miniT+EPHB3_R1)	Proteasome subunit alpha type OS=Homo sapiens OX=9606 GN=PSMA2 PE=1 SV=1	1	4.97e-05	25880.9	3	3	3	LVQIEYALAAVAGGAPSVGIK	K	A	0.993	16.6	26.6	13.4		2026.15	3	0.001	0.5	19	39
Proteasome subunit alpha type OS=Homo sapiens OX=9606 GN=PSMA2 PE=1 SV=1	A0A024RA52	25927_NB1340 (YFP-miniT+EPHB3_R1)	Proteasome subunit alpha type OS=Homo sapiens OX=9606 GN=PSMA2 PE=1 SV=1	1	4.97e-05	25880.9	3	3	3	YNEDLELEDAIHTAILTLK	R	E	0.994	21.8	34.3	21.8		2200.13	3	0.00029	0.13	178	196
Proteasome subunit alpha type-2 OS=Homo sapiens OX=9606 GN=PSMA2 PE=1 SV=2	P25787	26433_NB1453 (EFNB1-miniT_no stimulation_R2)	Proteasome subunit alpha type OS=Homo sapiens OX=9606 GN=PSMA2 PE=1 SV=1	0.95	1.73e-05	25880.9	1	1	1	LVQIEYALAAVAGGAPSVGIK	K	A	0.997	23.1	26.7	23.1		2026.15	3	0.0027	1.3	19	39
Proteasome subunit alpha type OS=Homo sapiens OX=9606 GN=PSMA2 PE=1 SV=1	A0A024RA52	26433_NB1453 (EFNB1-miniT_no stimulation_R2)	Proteasome subunit alpha type OS=Homo sapiens OX=9606 GN=PSMA2 PE=1 SV=1	0.95	1.73e-05	25880.9	1	1	1	LVQIEYALAAVAGGAPSVGIK	K	A	0.997	23.1	26.7	23.1		2026.15	3	0.0027	1.3	19	39
Proteasome subunit alpha type-2 OS=Homo sapiens OX=9606 GN=PSMA2 PE=1 SV=2	P25787	26434_NB1454 (EFNB1-miniT+EPHB3_R2)	Proteasome subunit alpha type OS=Homo sapiens OX=9606 GN=PSMA2 PE=1 SV=1	0.957	3.39e-05	25880.9	1	2	2	LVQIEYALAAVAGGAPSVGIK	K	A	0.973	16.1	26.6	16.1		2026.15	2	0.0012	0.6	19	39
Proteasome subunit alpha type-2 OS=Homo sapiens OX=9606 GN=PSMA2 PE=1 SV=2	P25787	26434_NB1454 (EFNB1-miniT+EPHB3_R2)	Proteasome subunit alpha type OS=Homo sapiens OX=9606 GN=PSMA2 PE=1 SV=1	0.957	3.39e-05	25880.9	1	2	2	LVQIEYALAAVAGGAPSVGIK	K	A	0.997	28.4	26.6	24.9		2026.15	3	0.0038	1.9	19	39
Proteasome subunit alpha type OS=Homo sapiens OX=9606 GN=PSMA2 PE=1 SV=1	A0A024RA52	26434_NB1454 (EFNB1-miniT+EPHB3_R2)	Proteasome subunit alpha type OS=Homo sapiens OX=9606 GN=PSMA2 PE=1 SV=1	0.957	3.39e-05	25880.9	1	2	2	LVQIEYALAAVAGGAPSVGIK	K	A	0.973	16.1	26.6	16.1		2026.15	2	0.0012	0.6	19	39
Proteasome subunit alpha type OS=Homo sapiens OX=9606 GN=PSMA2 PE=1 SV=1	A0A024RA52	26434_NB1454 (EFNB1-miniT+EPHB3_R2)	Proteasome subunit alpha type OS=Homo sapiens OX=9606 GN=PSMA2 PE=1 SV=1	0.957	3.39e-05	25880.9	1	2	2	LVQIEYALAAVAGGAPSVGIK	K	A	0.997	28.4	26.6	24.9		2026.15	3	0.0038	1.9	19	39
Proteasome subunit alpha type-2 OS=Homo sapiens OX=9606 GN=PSMA2 PE=1 SV=2	P25787	26437_NB1457 (YFP-miniT_no stimulation_R2)	Proteasome subunit alpha type OS=Homo sapiens OX=9606 GN=PSMA2 PE=1 SV=1	1	8.18e-05	25880.9	4	5	5	HIGLVYSGMGPDYR	K	V	0.997	47.5	34.7	42.6		1563.75	2	1.8e-05	0.012	71	84
Proteasome subunit alpha type-2 OS=Homo sapiens OX=9606 GN=PSMA2 PE=1 SV=2	P25787	26437_NB1457 (YFP-miniT_no stimulation_R2)	Proteasome subunit alpha type OS=Homo sapiens OX=9606 GN=PSMA2 PE=1 SV=1	1	8.18e-05	25880.9	4	5	5	LVQIEYALAAVAGGAPSVGIK	K	A	0.974	16.8	26.7	16.8		2026.15	2	0.0023	1.1	19	39
Proteasome subunit alpha type-2 OS=Homo sapiens OX=9606 GN=PSMA2 PE=1 SV=2	P25787	26437_NB1457 (YFP-miniT_no stimulation_R2)	Proteasome subunit alpha type OS=Homo sapiens OX=9606 GN=PSMA2 PE=1 SV=1	1	8.18e-05	25880.9	4	5	5	LVQIEYALAAVAGGAPSVGIK	K	A	0.997	40.3	26.6	40.3		2026.15	3	0.0017	0.85	19	39
Proteasome subunit alpha type-2 OS=Homo sapiens OX=9606 GN=PSMA2 PE=1 SV=2	P25787	26437_NB1457 (YFP-miniT_no stimulation_R2)	Proteasome subunit alpha type OS=Homo sapiens OX=9606 GN=PSMA2 PE=1 SV=1	1	8.18e-05	25880.9	4	5	5	SVHKVEPITK	R	H	0.997	24.7	26.5	24.7		1136.66	2	0.00052	0.46	61	70
Proteasome subunit alpha type-2 OS=Homo sapiens OX=9606 GN=PSMA2 PE=1 SV=2	P25787	26437_NB1457 (YFP-miniT_no stimulation_R2)	Proteasome subunit alpha type OS=Homo sapiens OX=9606 GN=PSMA2 PE=1 SV=1	1	8.18e-05	25880.9	4	5	5	YNEDLELEDAIHTAILTLK	R	E	0.995	24.2	34.4	24.2		2200.13	3	-0.00061	-0.28	178	196
Proteasome subunit alpha type OS=Homo sapiens OX=9606 GN=PSMA2 PE=1 SV=1	A0A024RA52	26437_NB1457 (YFP-miniT_no stimulation_R2)	Proteasome subunit alpha type OS=Homo sapiens OX=9606 GN=PSMA2 PE=1 SV=1	1	8.18e-05	25880.9	4	5	5	HIGLVYSGMGPDYR	K	V	0.997	47.5	34.7	42.6		1563.75	2	1.8e-05	0.012	71	84
Proteasome subunit alpha type OS=Homo sapiens OX=9606 GN=PSMA2 PE=1 SV=1	A0A024RA52	26437_NB1457 (YFP-miniT_no stimulation_R2)	Proteasome subunit alpha type OS=Homo sapiens OX=9606 GN=PSMA2 PE=1 SV=1	1	8.18e-05	25880.9	4	5	5	LVQIEYALAAVAGGAPSVGIK	K	A	0.974	16.8	26.7	16.8		2026.15	2	0.0023	1.1	19	39
Proteasome subunit alpha type OS=Homo sapiens OX=9606 GN=PSMA2 PE=1 SV=1	A0A024RA52	26437_NB1457 (YFP-miniT_no stimulation_R2)	Proteasome subunit alpha type OS=Homo sapiens OX=9606 GN=PSMA2 PE=1 SV=1	1	8.18e-05	25880.9	4	5	5	LVQIEYALAAVAGGAPSVGIK	K	A	0.997	40.3	26.6	40.3		2026.15	3	0.0017	0.85	19	39
Proteasome subunit alpha type OS=Homo sapiens OX=9606 GN=PSMA2 PE=1 SV=1	A0A024RA52	26437_NB1457 (YFP-miniT_no stimulation_R2)	Proteasome subunit alpha type OS=Homo sapiens OX=9606 GN=PSMA2 PE=1 SV=1	1	8.18e-05	25880.9	4	5	5	SVHKVEPITK	R	H	0.997	24.7	26.5	24.7		1136.66	2	0.00052	0.46	61	70
Proteasome subunit alpha type OS=Homo sapiens OX=9606 GN=PSMA2 PE=1 SV=1	A0A024RA52	26437_NB1457 (YFP-miniT_no stimulation_R2)	Proteasome subunit alpha type OS=Homo sapiens OX=9606 GN=PSMA2 PE=1 SV=1	1	8.18e-05	25880.9	4	5	5	YNEDLELEDAIHTAILTLK	R	E	0.995	24.2	34.4	24.2		2200.13	3	-0.00061	-0.28	178	196
Proteasome subunit alpha type-2 OS=Homo sapiens OX=9606 GN=PSMA2 PE=1 SV=2	P25787	26438_NB1458 (YFP-miniT+EPHB3_R2)	Proteasome subunit alpha type OS=Homo sapiens OX=9606 GN=PSMA2 PE=1 SV=1	1	6.7e-05	25880.9	3	4	4	HIGLVYSGMGPDYR	K	V	0.966	17.1	34.8	17.1		1563.75	2	-0.0044	-2.8	71	84
Proteasome subunit alpha type-2 OS=Homo sapiens OX=9606 GN=PSMA2 PE=1 SV=2	P25787	26438_NB1458 (YFP-miniT+EPHB3_R2)	Proteasome subunit alpha type OS=Homo sapiens OX=9606 GN=PSMA2 PE=1 SV=1	1	6.7e-05	25880.9	3	4	4	LVQIEYALAAVAGGAPSVGIK	K	A	0.941	13.9	26.7	13.9		2026.15	2	0.0027	1.3	19	39
Proteasome subunit alpha type-2 OS=Homo sapiens OX=9606 GN=PSMA2 PE=1 SV=2	P25787	26438_NB1458 (YFP-miniT+EPHB3_R2)	Proteasome subunit alpha type OS=Homo sapiens OX=9606 GN=PSMA2 PE=1 SV=1	1	6.7e-05	25880.9	3	4	4	LVQIEYALAAVAGGAPSVGIK	K	A	0.997	33.1	26.6	29.4		2026.15	3	0.0019	0.96	19	39
Proteasome subunit alpha type-2 OS=Homo sapiens OX=9606 GN=PSMA2 PE=1 SV=2	P25787	26438_NB1458 (YFP-miniT+EPHB3_R2)	Proteasome subunit alpha type OS=Homo sapiens OX=9606 GN=PSMA2 PE=1 SV=1	1	6.7e-05	25880.9	3	4	4	SVHKVEPITK	R	H	0.997	32.7	26.6	32.7		1136.66	2	1.8e-05	0.016	61	70
Proteasome subunit alpha type OS=Homo sapiens OX=9606 GN=PSMA2 PE=1 SV=1	A0A024RA52	26438_NB1458 (YFP-miniT+EPHB3_R2)	Proteasome subunit alpha type OS=Homo sapiens OX=9606 GN=PSMA2 PE=1 SV=1	1	6.7e-05	25880.9	3	4	4	HIGLVYSGMGPDYR	K	V	0.966	17.1	34.8	17.1		1563.75	2	-0.0044	-2.8	71	84
Proteasome subunit alpha type OS=Homo sapiens OX=9606 GN=PSMA2 PE=1 SV=1	A0A024RA52	26438_NB1458 (YFP-miniT+EPHB3_R2)	Proteasome subunit alpha type OS=Homo sapiens OX=9606 GN=PSMA2 PE=1 SV=1	1	6.7e-05	25880.9	3	4	4	LVQIEYALAAVAGGAPSVGIK	K	A	0.941	13.9	26.7	13.9		2026.15	2	0.0027	1.3	19	39
Proteasome subunit alpha type OS=Homo sapiens OX=9606 GN=PSMA2 PE=1 SV=1	A0A024RA52	26438_NB1458 (YFP-miniT+EPHB3_R2)	Proteasome subunit alpha type OS=Homo sapiens OX=9606 GN=PSMA2 PE=1 SV=1	1	6.7e-05	25880.9	3	4	4	LVQIEYALAAVAGGAPSVGIK	K	A	0.997	33.1	26.6	29.4		2026.15	3	0.0019	0.96	19	39
Proteasome subunit alpha type OS=Homo sapiens OX=9606 GN=PSMA2 PE=1 SV=1	A0A024RA52	26438_NB1458 (YFP-miniT+EPHB3_R2)	Proteasome subunit alpha type OS=Homo sapiens OX=9606 GN=PSMA2 PE=1 SV=1	1	6.7e-05	25880.9	3	4	4	SVHKVEPITK	R	H	0.997	32.7	26.6	32.7		1136.66	2	1.8e-05	0.016	61	70
Protein name	Protein accession number (UNIPROT)	Biological sample name	Protein group	Protein identification probability	Protein percentage of total spectra	Protein molecular weight (AMU)	Number of unique peptides	Number of unique spectra	Number of total spectra	Peptide sequence	Previous amino acid	Next amino acid	Peptide identification probability	Mascot Ion score	Mascot Identity score	Mascot Delta Ion score	Modifications identified by spectrum	Actual peptide mass (AMU)	Spectrum charge	Actual minus calculated peptide mass (AMU)	Actual minus calculated peptide mass (PPM)	Peptide start index	Peptide stop index
Elongin-A OS=Homo sapiens OX=9606 GN=ELOA PE=1 SV=2	Q14241	25926_NB1339 (YFP-miniT_no stimulation_R1)	Elongin-A OS=Homo sapiens OX=9606 GN=ELOA PE=1 SV=1	1	7.06e-05	89892.3	4	4	4	FGTGGAAVPEK	K	I	0.997	38.8	31.7	28.5		1032.52	2	0.00034	0.33	709	719
Elongin-A OS=Homo sapiens OX=9606 GN=ELOA PE=1 SV=2	Q14241	25926_NB1339 (YFP-miniT_no stimulation_R1)	Elongin-A OS=Homo sapiens OX=9606 GN=ELOA PE=1 SV=1	1	7.06e-05	89892.3	4	4	4	KIAPMMAK	K	T	0.975	21	29.8	8.79	Oxidation (+16)	904.49	2	-0.0013	-1.4	779	786
Elongin-A OS=Homo sapiens OX=9606 GN=ELOA PE=1 SV=2	Q14241	25926_NB1339 (YFP-miniT_no stimulation_R1)	Elongin-A OS=Homo sapiens OX=9606 GN=ELOA PE=1 SV=1	1	7.06e-05	89892.3	4	4	4	KLSELERPHK	R	V	0.988	16.8	29.1	10.6		1235.7	3	-0.00029	-0.23	161	170
Elongin-A OS=Homo sapiens OX=9606 GN=ELOA PE=1 SV=2	Q14241	25926_NB1339 (YFP-miniT_no stimulation_R1)	Elongin-A OS=Homo sapiens OX=9606 GN=ELOA PE=1 SV=1	1	7.06e-05	89892.3	4	4	4	LSTLPITVDILAETGVGK	K	T	0.988	17.8	26	17.8		1826.04	2	0.002	1.1	59	76
Elongin-A OS=Homo sapiens OX=9606 GN=ELOA PE=1 SV=1	A0A024RAC6	25926_NB1339 (YFP-miniT_no stimulation_R1)	Elongin-A OS=Homo sapiens OX=9606 GN=ELOA PE=1 SV=1	1	7.06e-05	87213.5	4	4	4	FGTGGAAVPEK	K	I	0.997	38.8	31.7	28.5		1032.52	2	0.00034	0.33	683	693
Elongin-A OS=Homo sapiens OX=9606 GN=ELOA PE=1 SV=1	A0A024RAC6	25926_NB1339 (YFP-miniT_no stimulation_R1)	Elongin-A OS=Homo sapiens OX=9606 GN=ELOA PE=1 SV=1	1	7.06e-05	87213.5	4	4	4	KIAPMMAK	K	T	0.975	21	29.8	8.79	Oxidation (+16)	904.49	2	-0.0013	-1.4	753	760
Elongin-A OS=Homo sapiens OX=9606 GN=ELOA PE=1 SV=1	A0A024RAC6	25926_NB1339 (YFP-miniT_no stimulation_R1)	Elongin-A OS=Homo sapiens OX=9606 GN=ELOA PE=1 SV=1	1	7.06e-05	87213.5	4	4	4	KLSELERPHK	R	V	0.988	16.8	29.1	10.6		1235.7	3	-0.00029	-0.23	135	144
Elongin-A OS=Homo sapiens OX=9606 GN=ELOA PE=1 SV=1	A0A024RAC6	25926_NB1339 (YFP-miniT_no stimulation_R1)	Elongin-A OS=Homo sapiens OX=9606 GN=ELOA PE=1 SV=1	1	7.06e-05	87213.5	4	4	4	LSTLPITVDILAETGVGK	K	T	0.988	17.8	26	17.8		1826.04	2	0.002	1.1	33	50
Elongin-A OS=Homo sapiens OX=9606 GN=ELOA PE=1 SV=2	Q14241	25927_NB1340 (YFP-miniT+EPHB3_R1)	Elongin-A OS=Homo sapiens OX=9606 GN=ELOA PE=1 SV=1	1	0.000199	89892.3	10	12	12	FGTGGAAVPEK	K	I	0.997	50.3	31.7	42.5		1032.52	2	0.0007	0.68	709	719
Elongin-A OS=Homo sapiens OX=9606 GN=ELOA PE=1 SV=2	Q14241	25927_NB1340 (YFP-miniT+EPHB3_R1)	Elongin-A OS=Homo sapiens OX=9606 GN=ELOA PE=1 SV=1	1	0.000199	89892.3	10	12	12	FGTGGAAVPEKIK	K	I	0.997	33.1	30	26.1		1273.7	2	0.0002	0.16	709	721
Elongin-A OS=Homo sapiens OX=9606 GN=ELOA PE=1 SV=2	Q14241	25927_NB1340 (YFP-miniT+EPHB3_R1)	Elongin-A OS=Homo sapiens OX=9606 GN=ELOA PE=1 SV=1	1	0.000199	89892.3	10	12	12	KLSELERPHK	R	V	0.993	18.6	27.8	10.7		1235.7	3	0.001	0.81	161	170
Elongin-A OS=Homo sapiens OX=9606 GN=ELOA PE=1 SV=2	Q14241	25927_NB1340 (YFP-miniT+EPHB3_R1)	Elongin-A OS=Homo sapiens OX=9606 GN=ELOA PE=1 SV=1	1	0.000199	89892.3	10	12	12	KLSELERPHK	R	V	0.997	25.1	29.1	18.5		1235.7	2	0.00018	0.14	161	170
Elongin-A OS=Homo sapiens OX=9606 GN=ELOA PE=1 SV=2	Q14241	25927_NB1340 (YFP-miniT+EPHB3_R1)	Elongin-A OS=Homo sapiens OX=9606 GN=ELOA PE=1 SV=1	1	0.000199	89892.3	10	12	12	KVPDVLPVLPDLPLPAIQANYRPLPSLELISSFQPK	R	R	0.931	12.6	30.8	2.46		3964.24	4	-0.0012	-0.29	501	536
Elongin-A OS=Homo sapiens OX=9606 GN=ELOA PE=1 SV=2	Q14241	25927_NB1340 (YFP-miniT+EPHB3_R1)	Elongin-A OS=Homo sapiens OX=9606 GN=ELOA PE=1 SV=1	1	0.000199	89892.3	10	12	12	LSTLPITVDILAETGVGK	K	T	0.997	22.7	26	22.7		1826.04	2	0.0016	0.89	59	76
Elongin-A OS=Homo sapiens OX=9606 GN=ELOA PE=1 SV=2	Q14241	25927_NB1340 (YFP-miniT+EPHB3_R1)	Elongin-A OS=Homo sapiens OX=9606 GN=ELOA PE=1 SV=1	1	0.000199	89892.3	10	12	12	MAFVNSVAKPPR	K	D	0.967	19.3	32.2	19.3		1315.71	2	0.0021	1.6	689	700
Elongin-A OS=Homo sapiens OX=9606 GN=ELOA PE=1 SV=2	Q14241	25927_NB1340 (YFP-miniT+EPHB3_R1)	Elongin-A OS=Homo sapiens OX=9606 GN=ELOA PE=1 SV=1	1	0.000199	89892.3	10	12	12	NAEPDEQDFEKSNSR	R	K	0.997	48.1	35.6	38.3		1764.76	2	0.0025	1.4	107	121
Elongin-A OS=Homo sapiens OX=9606 GN=ELOA PE=1 SV=2	Q14241	25927_NB1340 (YFP-miniT+EPHB3_R1)	Elongin-A OS=Homo sapiens OX=9606 GN=ELOA PE=1 SV=1	1	0.000199	89892.3	10	12	12	NNIDSIFEVGGVPYSVLEPVLER	K	C	0.977	17	33.6	17		2545.31	2	0.0021	0.83	587	609
Elongin-A OS=Homo sapiens OX=9606 GN=ELOA PE=1 SV=2	Q14241	25927_NB1340 (YFP-miniT+EPHB3_R1)	Elongin-A OS=Homo sapiens OX=9606 GN=ELOA PE=1 SV=1	1	0.000199	89892.3	10	12	12	SLEEDQEPIVSHQKPGK	R	G	0.956	15.5	35	15.5		1919.96	2	0.0016	0.84	222	238
Elongin-A OS=Homo sapiens OX=9606 GN=ELOA PE=1 SV=2	Q14241	25927_NB1340 (YFP-miniT+EPHB3_R1)	Elongin-A OS=Homo sapiens OX=9606 GN=ELOA PE=1 SV=1	1	0.000199	89892.3	10	12	12	SLEEDQEPIVSHQKPGKGHSNAFQDR	R	L	0.988	29.2	38	9.34	Deamidated (+1)	2933.41	3	0.019	6.6	222	247
Elongin-A OS=Homo sapiens OX=9606 GN=ELOA PE=1 SV=2	Q14241	25927_NB1340 (YFP-miniT+EPHB3_R1)	Elongin-A OS=Homo sapiens OX=9606 GN=ELOA PE=1 SV=1	1	0.000199	89892.3	10	12	12	SLEEDQEPIVSHQKPGKGHSNAFQDR	R	L	0.996	23.8	37.7	19.6		2932.41	3	0.0014	0.46	222	247
Elongin-A OS=Homo sapiens OX=9606 GN=ELOA PE=1 SV=1	A0A024RAC6	25927_NB1340 (YFP-miniT+EPHB3_R1)	Elongin-A OS=Homo sapiens OX=9606 GN=ELOA PE=1 SV=1	1	0.000199	87213.5	10	12	12	FGTGGAAVPEK	K	I	0.997	50.3	31.7	42.5		1032.52	2	0.0007	0.68	683	693
Elongin-A OS=Homo sapiens OX=9606 GN=ELOA PE=1 SV=1	A0A024RAC6	25927_NB1340 (YFP-miniT+EPHB3_R1)	Elongin-A OS=Homo sapiens OX=9606 GN=ELOA PE=1 SV=1	1	0.000199	87213.5	10	12	12	FGTGGAAVPEKIK	K	I	0.997	33.1	30	26.1		1273.7	2	0.0002	0.16	683	695
Elongin-A OS=Homo sapiens OX=9606 GN=ELOA PE=1 SV=1	A0A024RAC6	25927_NB1340 (YFP-miniT+EPHB3_R1)	Elongin-A OS=Homo sapiens OX=9606 GN=ELOA PE=1 SV=1	1	0.000199	87213.5	10	12	12	KLSELERPHK	R	V	0.993	18.6	27.8	10.7		1235.7	3	0.001	0.81	135	144
Elongin-A OS=Homo sapiens OX=9606 GN=ELOA PE=1 SV=1	A0A024RAC6	25927_NB1340 (YFP-miniT+EPHB3_R1)	Elongin-A OS=Homo sapiens OX=9606 GN=ELOA PE=1 SV=1	1	0.000199	87213.5	10	12	12	KLSELERPHK	R	V	0.997	25.1	29.1	18.5		1235.7	2	0.00018	0.14	135	144
Elongin-A OS=Homo sapiens OX=9606 GN=ELOA PE=1 SV=1	A0A024RAC6	25927_NB1340 (YFP-miniT+EPHB3_R1)	Elongin-A OS=Homo sapiens OX=9606 GN=ELOA PE=1 SV=1	1	0.000199	87213.5	10	12	12	KVPDVLPVLPDLPLPAIQANYRPLPSLELISSFQPK	R	R	0.931	12.6	30.8	2.46		3964.24	4	-0.0012	-0.29	475	510
Elongin-A OS=Homo sapiens OX=9606 GN=ELOA PE=1 SV=1	A0A024RAC6	25927_NB1340 (YFP-miniT+EPHB3_R1)	Elongin-A OS=Homo sapiens OX=9606 GN=ELOA PE=1 SV=1	1	0.000199	87213.5	10	12	12	LSTLPITVDILAETGVGK	K	T	0.997	22.7	26	22.7		1826.04	2	0.0016	0.89	33	50
Elongin-A OS=Homo sapiens OX=9606 GN=ELOA PE=1 SV=1	A0A024RAC6	25927_NB1340 (YFP-miniT+EPHB3_R1)	Elongin-A OS=Homo sapiens OX=9606 GN=ELOA PE=1 SV=1	1	0.000199	87213.5	10	12	12	MAFVNSVAKPPR	K	D	0.967	19.3	32.2	19.3		1315.71	2	0.0021	1.6	663	674
Elongin-A OS=Homo sapiens OX=9606 GN=ELOA PE=1 SV=1	A0A024RAC6	25927_NB1340 (YFP-miniT+EPHB3_R1)	Elongin-A OS=Homo sapiens OX=9606 GN=ELOA PE=1 SV=1	1	0.000199	87213.5	10	12	12	NAEPDEQDFEKSNSR	R	K	0.997	48.1	35.6	38.3		1764.76	2	0.0025	1.4	81	95
Elongin-A OS=Homo sapiens OX=9606 GN=ELOA PE=1 SV=1	A0A024RAC6	25927_NB1340 (YFP-miniT+EPHB3_R1)	Elongin-A OS=Homo sapiens OX=9606 GN=ELOA PE=1 SV=1	1	0.000199	87213.5	10	12	12	NNIDSIFEVGGVPYSVLEPVLER	K	C	0.977	17	33.6	17		2545.31	2	0.0021	0.83	561	583
Elongin-A OS=Homo sapiens OX=9606 GN=ELOA PE=1 SV=1	A0A024RAC6	25927_NB1340 (YFP-miniT+EPHB3_R1)	Elongin-A OS=Homo sapiens OX=9606 GN=ELOA PE=1 SV=1	1	0.000199	87213.5	10	12	12	SLEEDQEPIVSHQKPGK	R	G	0.956	15.5	35	15.5		1919.96	2	0.0016	0.84	196	212
Elongin-A OS=Homo sapiens OX=9606 GN=ELOA PE=1 SV=1	A0A024RAC6	25927_NB1340 (YFP-miniT+EPHB3_R1)	Elongin-A OS=Homo sapiens OX=9606 GN=ELOA PE=1 SV=1	1	0.000199	87213.5	10	12	12	SLEEDQEPIVSHQKPGKGHSNAFQDR	R	L	0.988	29.2	38	9.34	Deamidated (+1)	2933.41	3	0.019	6.6	196	221
Elongin-A OS=Homo sapiens OX=9606 GN=ELOA PE=1 SV=1	A0A024RAC6	25927_NB1340 (YFP-miniT+EPHB3_R1)	Elongin-A OS=Homo sapiens OX=9606 GN=ELOA PE=1 SV=1	1	0.000199	87213.5	10	12	12	SLEEDQEPIVSHQKPGKGHSNAFQDR	R	L	0.996	23.8	37.7	19.6		2932.41	3	0.0014	0.46	196	221
Elongin-A OS=Homo sapiens OX=9606 GN=ELOA PE=1 SV=2	Q14241	26433_NB1453 (EFNB1-miniT_no stimulation_R2)	Elongin-A OS=Homo sapiens OX=9606 GN=ELOA PE=1 SV=1	1	6.93e-05	89892.3	3	4	4	LSTLPITVDILAETGVGK	K	T	0.984	17.4	26	17.4		1826.04	2	0.0025	1.4	59	76
Elongin-A OS=Homo sapiens OX=9606 GN=ELOA PE=1 SV=2	Q14241	26433_NB1453 (EFNB1-miniT_no stimulation_R2)	Elongin-A OS=Homo sapiens OX=9606 GN=ELOA PE=1 SV=1	1	6.93e-05	89892.3	3	4	4	MAFVNSVAKPPR	K	D	0.997	68.2	32.2	66.6		1315.7	2	-0.0034	-2.6	689	700
Elongin-A OS=Homo sapiens OX=9606 GN=ELOA PE=1 SV=2	Q14241	26433_NB1453 (EFNB1-miniT_no stimulation_R2)	Elongin-A OS=Homo sapiens OX=9606 GN=ELOA PE=1 SV=1	1	6.93e-05	89892.3	3	4	4	MAFVNSVAKPPR	K	D	0.997	38.8	32.5	31.1		1315.7	3	-0.0026	-2	689	700
Elongin-A OS=Homo sapiens OX=9606 GN=ELOA PE=1 SV=2	Q14241	26433_NB1453 (EFNB1-miniT_no stimulation_R2)	Elongin-A OS=Homo sapiens OX=9606 GN=ELOA PE=1 SV=1	1	6.93e-05	89892.3	3	4	4	NNIDSIFEVGGVPYSVLEPVLER	K	C	0.997	29	33.4	29		2545.31	3	0.0048	1.9	587	609
Elongin-A OS=Homo sapiens OX=9606 GN=ELOA PE=1 SV=1	A0A024RAC6	26433_NB1453 (EFNB1-miniT_no stimulation_R2)	Elongin-A OS=Homo sapiens OX=9606 GN=ELOA PE=1 SV=1	1	6.93e-05	87213.5	3	4	4	LSTLPITVDILAETGVGK	K	T	0.984	17.4	26	17.4		1826.04	2	0.0025	1.4	33	50
Elongin-A OS=Homo sapiens OX=9606 GN=ELOA PE=1 SV=1	A0A024RAC6	26433_NB1453 (EFNB1-miniT_no stimulation_R2)	Elongin-A OS=Homo sapiens OX=9606 GN=ELOA PE=1 SV=1	1	6.93e-05	87213.5	3	4	4	MAFVNSVAKPPR	K	D	0.997	68.2	32.2	66.6		1315.7	2	-0.0034	-2.6	663	674
Elongin-A OS=Homo sapiens OX=9606 GN=ELOA PE=1 SV=1	A0A024RAC6	26433_NB1453 (EFNB1-miniT_no stimulation_R2)	Elongin-A OS=Homo sapiens OX=9606 GN=ELOA PE=1 SV=1	1	6.93e-05	87213.5	3	4	4	MAFVNSVAKPPR	K	D	0.997	38.8	32.5	31.1		1315.7	3	-0.0026	-2	663	674
Elongin-A OS=Homo sapiens OX=9606 GN=ELOA PE=1 SV=1	A0A024RAC6	26433_NB1453 (EFNB1-miniT_no stimulation_R2)	Elongin-A OS=Homo sapiens OX=9606 GN=ELOA PE=1 SV=1	1	6.93e-05	87213.5	3	4	4	NNIDSIFEVGGVPYSVLEPVLER	K	C	0.997	29	33.4	29		2545.31	3	0.0048	1.9	561	583
Elongin-A OS=Homo sapiens OX=9606 GN=ELOA PE=1 SV=2	Q14241	26434_NB1454 (EFNB1-miniT+EPHB3_R2)	Elongin-A OS=Homo sapiens OX=9606 GN=ELOA PE=1 SV=1	1	0.000136	89892.3	7	8	8	DALQKEEEMEGDYQETWK	R	A	0.997	52.8	37.1	52.8		2227.96	2	-0.0028	-1.3	126	143
Elongin-A OS=Homo sapiens OX=9606 GN=ELOA PE=1 SV=2	Q14241	26434_NB1454 (EFNB1-miniT+EPHB3_R2)	Elongin-A OS=Homo sapiens OX=9606 GN=ELOA PE=1 SV=1	1	0.000136	89892.3	7	8	8	FGTGGAAVPEK	K	I	0.921	14	31.8	12.8		1032.52	2	-0.0014	-1.3	709	719
Elongin-A OS=Homo sapiens OX=9606 GN=ELOA PE=1 SV=2	Q14241	26434_NB1454 (EFNB1-miniT+EPHB3_R2)	Elongin-A OS=Homo sapiens OX=9606 GN=ELOA PE=1 SV=1	1	0.000136	89892.3	7	8	8	LSTLPITVDILAETGVGK	K	T	0.991	20	26	20		1826.04	2	-0.00022	-0.12	59	76
Elongin-A OS=Homo sapiens OX=9606 GN=ELOA PE=1 SV=2	Q14241	26434_NB1454 (EFNB1-miniT+EPHB3_R2)	Elongin-A OS=Homo sapiens OX=9606 GN=ELOA PE=1 SV=1	1	0.000136	89892.3	7	8	8	MAFVNSVAKPPR	K	D	0.997	57	32.2	55.7		1315.71	2	-0.00092	-0.7	689	700
Elongin-A OS=Homo sapiens OX=9606 GN=ELOA PE=1 SV=2	Q14241	26434_NB1454 (EFNB1-miniT+EPHB3_R2)	Elongin-A OS=Homo sapiens OX=9606 GN=ELOA PE=1 SV=1	1	0.000136	89892.3	7	8	8	MAFVNSVAKPPR	K	D	0.997	47.3	32.3	40.6		1315.71	3	-0.0018	-1.3	689	700
Elongin-A OS=Homo sapiens OX=9606 GN=ELOA PE=1 SV=2	Q14241	26434_NB1454 (EFNB1-miniT+EPHB3_R2)	Elongin-A OS=Homo sapiens OX=9606 GN=ELOA PE=1 SV=1	1	0.000136	89892.3	7	8	8	NIQFAHANKPK	K	G	0.997	38.8	30	26		1266.68	2	0.00082	0.65	673	683
Elongin-A OS=Homo sapiens OX=9606 GN=ELOA PE=1 SV=2	Q14241	26434_NB1454 (EFNB1-miniT+EPHB3_R2)	Elongin-A OS=Homo sapiens OX=9606 GN=ELOA PE=1 SV=1	1	0.000136	89892.3	7	8	8	NNIDSIFEVGGVPYSVLEPVLER	K	C	0.987	23.1	33.6	23.1		2545.31	3	0.0028	1.1	587	609
Elongin-A OS=Homo sapiens OX=9606 GN=ELOA PE=1 SV=2	Q14241	26434_NB1454 (EFNB1-miniT+EPHB3_R2)	Elongin-A OS=Homo sapiens OX=9606 GN=ELOA PE=1 SV=1	1	0.000136	89892.3	7	8	8	SLEEDQEPIVSHQKPGK	R	G	0.939	17	35.1	17		1919.96	2	0.00088	0.46	222	238
Elongin-A OS=Homo sapiens OX=9606 GN=ELOA PE=1 SV=1	A0A024RAC6	26434_NB1454 (EFNB1-miniT+EPHB3_R2)	Elongin-A OS=Homo sapiens OX=9606 GN=ELOA PE=1 SV=1	1	0.000136	87213.5	7	8	8	DALQKEEEMEGDYQETWK	R	A	0.997	52.8	37.1	52.8		2227.96	2	-0.0028	-1.3	100	117
Elongin-A OS=Homo sapiens OX=9606 GN=ELOA PE=1 SV=1	A0A024RAC6	26434_NB1454 (EFNB1-miniT+EPHB3_R2)	Elongin-A OS=Homo sapiens OX=9606 GN=ELOA PE=1 SV=1	1	0.000136	87213.5	7	8	8	FGTGGAAVPEK	K	I	0.921	14	31.8	12.8		1032.52	2	-0.0014	-1.3	683	693
Elongin-A OS=Homo sapiens OX=9606 GN=ELOA PE=1 SV=1	A0A024RAC6	26434_NB1454 (EFNB1-miniT+EPHB3_R2)	Elongin-A OS=Homo sapiens OX=9606 GN=ELOA PE=1 SV=1	1	0.000136	87213.5	7	8	8	LSTLPITVDILAETGVGK	K	T	0.991	20	26	20		1826.04	2	-0.00022	-0.12	33	50
Elongin-A OS=Homo sapiens OX=9606 GN=ELOA PE=1 SV=1	A0A024RAC6	26434_NB1454 (EFNB1-miniT+EPHB3_R2)	Elongin-A OS=Homo sapiens OX=9606 GN=ELOA PE=1 SV=1	1	0.000136	87213.5	7	8	8	MAFVNSVAKPPR	K	D	0.997	57	32.2	55.7		1315.71	2	-0.00092	-0.7	663	674
Elongin-A OS=Homo sapiens OX=9606 GN=ELOA PE=1 SV=1	A0A024RAC6	26434_NB1454 (EFNB1-miniT+EPHB3_R2)	Elongin-A OS=Homo sapiens OX=9606 GN=ELOA PE=1 SV=1	1	0.000136	87213.5	7	8	8	MAFVNSVAKPPR	K	D	0.997	47.3	32.3	40.6		1315.71	3	-0.0018	-1.3	663	674
Elongin-A OS=Homo sapiens OX=9606 GN=ELOA PE=1 SV=1	A0A024RAC6	26434_NB1454 (EFNB1-miniT+EPHB3_R2)	Elongin-A OS=Homo sapiens OX=9606 GN=ELOA PE=1 SV=1	1	0.000136	87213.5	7	8	8	NIQFAHANKPK	K	G	0.997	38.8	30	26		1266.68	2	0.00082	0.65	647	657
Elongin-A OS=Homo sapiens OX=9606 GN=ELOA PE=1 SV=1	A0A024RAC6	26434_NB1454 (EFNB1-miniT+EPHB3_R2)	Elongin-A OS=Homo sapiens OX=9606 GN=ELOA PE=1 SV=1	1	0.000136	87213.5	7	8	8	NNIDSIFEVGGVPYSVLEPVLER	K	C	0.987	23.1	33.6	23.1		2545.31	3	0.0028	1.1	561	583
Elongin-A OS=Homo sapiens OX=9606 GN=ELOA PE=1 SV=1	A0A024RAC6	26434_NB1454 (EFNB1-miniT+EPHB3_R2)	Elongin-A OS=Homo sapiens OX=9606 GN=ELOA PE=1 SV=1	1	0.000136	87213.5	7	8	8	SLEEDQEPIVSHQKPGK	R	G	0.939	17	35.1	17		1919.96	2	0.00088	0.46	196	212
Elongin-A OS=Homo sapiens OX=9606 GN=ELOA PE=1 SV=2	Q14241	26437_NB1457 (YFP-miniT_no stimulation_R2)	Elongin-A OS=Homo sapiens OX=9606 GN=ELOA PE=1 SV=1	1	0.000262	89892.3	10	15	16	DALQKEEEMEGDYQETWK	R	A	0.953	25.2	36.9	3.18	Deamidated (+1)	2228.96	2	0.013	6	126	143
Elongin-A OS=Homo sapiens OX=9606 GN=ELOA PE=1 SV=2	Q14241	26437_NB1457 (YFP-miniT_no stimulation_R2)	Elongin-A OS=Homo sapiens OX=9606 GN=ELOA PE=1 SV=1	1	0.000262	89892.3	10	15	16	DALQKEEEMEGDYQETWK	R	A	0.997	28	37.2	23.9		2227.96	2	0.0013	0.58	126	143
Elongin-A OS=Homo sapiens OX=9606 GN=ELOA PE=1 SV=2	Q14241	26437_NB1457 (YFP-miniT_no stimulation_R2)	Elongin-A OS=Homo sapiens OX=9606 GN=ELOA PE=1 SV=1	1	0.000262	89892.3	10	15	16	FGTGGAAVPEK	K	I	0.982	25.7	32.7	11.8		1032.53	2	0.0086	8.4	709	719
Elongin-A OS=Homo sapiens OX=9606 GN=ELOA PE=1 SV=2	Q14241	26437_NB1457 (YFP-miniT_no stimulation_R2)	Elongin-A OS=Homo sapiens OX=9606 GN=ELOA PE=1 SV=1	1	0.000262	89892.3	10	15	16	FGTGGAAVPEK	K	I	0.997	48.4	31.8	40.9		1032.52	2	-0.0017	-1.7	709	719
Elongin-A OS=Homo sapiens OX=9606 GN=ELOA PE=1 SV=2	Q14241	26437_NB1457 (YFP-miniT_no stimulation_R2)	Elongin-A OS=Homo sapiens OX=9606 GN=ELOA PE=1 SV=1	1	0.000262	89892.3	10	15	16	KHEHVGSFAR	R	D	0.964	17.8	33.2	12.9		1166.59	2	0.00012	0.1	83	92
Elongin-A OS=Homo sapiens OX=9606 GN=ELOA PE=1 SV=2	Q14241	26437_NB1457 (YFP-miniT_no stimulation_R2)	Elongin-A OS=Homo sapiens OX=9606 GN=ELOA PE=1 SV=1	1	0.000262	89892.3	10	15	16	KIAPMMAK	K	T	0.972	16.1	31.4	4.75		888.49	2	-0.00062	-0.7	779	786
Elongin-A OS=Homo sapiens OX=9606 GN=ELOA PE=1 SV=2	Q14241	26437_NB1457 (YFP-miniT_no stimulation_R2)	Elongin-A OS=Homo sapiens OX=9606 GN=ELOA PE=1 SV=1	1	0.000262	89892.3	10	15	16	KLSELERPHK	R	V	0.991	20.8	29.1	15.2		1235.7	2	0.00054	0.44	161	170
Elongin-A OS=Homo sapiens OX=9606 GN=ELOA PE=1 SV=2	Q14241	26437_NB1457 (YFP-miniT_no stimulation_R2)	Elongin-A OS=Homo sapiens OX=9606 GN=ELOA PE=1 SV=1	1	0.000262	89892.3	10	15	16	KLSELERPHK	R	V	0.997	25.6	29.1	18.8		1235.7	3	-0.00056	-0.45	161	170
Elongin-A OS=Homo sapiens OX=9606 GN=ELOA PE=1 SV=2	Q14241	26437_NB1457 (YFP-miniT_no stimulation_R2)	Elongin-A OS=Homo sapiens OX=9606 GN=ELOA PE=1 SV=1	1	0.000262	89892.3	10	15	16	LSTLPITVDILAETGVGK	K	T	0.981	16.2	26	16.2		1826.04	3	0.0002	0.11	59	76
Elongin-A OS=Homo sapiens OX=9606 GN=ELOA PE=1 SV=2	Q14241	26437_NB1457 (YFP-miniT_no stimulation_R2)	Elongin-A OS=Homo sapiens OX=9606 GN=ELOA PE=1 SV=1	1	0.000262	89892.3	10	15	16	LSTLPITVDILAETGVGK	K	T	0.997	57.2	26	57.2		1826.04	2	0.0027	1.5	59	76
Elongin-A OS=Homo sapiens OX=9606 GN=ELOA PE=1 SV=2	Q14241	26437_NB1457 (YFP-miniT_no stimulation_R2)	Elongin-A OS=Homo sapiens OX=9606 GN=ELOA PE=1 SV=1	1	0.000262	89892.3	10	15	16	MAFVNSVAKPPR	K	D	0.997	38.1	32.2	35.5		1315.7	3	-0.0036	-2.7	689	700
Elongin-A OS=Homo sapiens OX=9606 GN=ELOA PE=1 SV=2	Q14241	26437_NB1457 (YFP-miniT_no stimulation_R2)	Elongin-A OS=Homo sapiens OX=9606 GN=ELOA PE=1 SV=1	1	0.000262	89892.3	10	15	16	MAFVNSVAKPPR	K	D	0.997	41.5	32.2	37.6		1315.71	2	-0.0008	-0.61	689	700
Elongin-A OS=Homo sapiens OX=9606 GN=ELOA PE=1 SV=2	Q14241	26437_NB1457 (YFP-miniT_no stimulation_R2)	Elongin-A OS=Homo sapiens OX=9606 GN=ELOA PE=1 SV=1	1	0.000262	89892.3	10	15	16	NIQFAHANKPK	K	G	0.997	31.9	29.9	24.3		1266.69	2	0.0019	1.5	673	683
Elongin-A OS=Homo sapiens OX=9606 GN=ELOA PE=1 SV=2	Q14241	26437_NB1457 (YFP-miniT_no stimulation_R2)	Elongin-A OS=Homo sapiens OX=9606 GN=ELOA PE=1 SV=1	1	0.000262	89892.3	10	15	16	NNIDSIFEVGGVPYSVLEPVLER	K	C	0.997	50.2	33.4	48.3		2545.31	3	0.0039	1.5	587	609
Elongin-A OS=Homo sapiens OX=9606 GN=ELOA PE=1 SV=2	Q14241	26437_NB1457 (YFP-miniT_no stimulation_R2)	Elongin-A OS=Homo sapiens OX=9606 GN=ELOA PE=1 SV=1	1	0.000262	89892.3	10	15	16	NNIDSIFEVGGVPYSVLEPVLER	K	C	0.997	41.1	33.4	41.1		2545.31	2	0.0053	2.1	587	609
Elongin-A OS=Homo sapiens OX=9606 GN=ELOA PE=1 SV=2	Q14241	26437_NB1457 (YFP-miniT_no stimulation_R2)	Elongin-A OS=Homo sapiens OX=9606 GN=ELOA PE=1 SV=1	1	0.000262	89892.3	10	15	16	SLEEDQEPIVSHQKPGK	R	G	0.989	20.9	35.1	11.9		1919.96	2	-0.0014	-0.74	222	238
Elongin-A OS=Homo sapiens OX=9606 GN=ELOA PE=1 SV=1	A0A024RAC6	26437_NB1457 (YFP-miniT_no stimulation_R2)	Elongin-A OS=Homo sapiens OX=9606 GN=ELOA PE=1 SV=1	1	0.000262	87213.5	10	15	16	DALQKEEEMEGDYQETWK	R	A	0.953	25.2	36.9	3.18	Deamidated (+1)	2228.96	2	0.013	6	100	117
Elongin-A OS=Homo sapiens OX=9606 GN=ELOA PE=1 SV=1	A0A024RAC6	26437_NB1457 (YFP-miniT_no stimulation_R2)	Elongin-A OS=Homo sapiens OX=9606 GN=ELOA PE=1 SV=1	1	0.000262	87213.5	10	15	16	DALQKEEEMEGDYQETWK	R	A	0.997	28	37.2	23.9		2227.96	2	0.0013	0.58	100	117
Elongin-A OS=Homo sapiens OX=9606 GN=ELOA PE=1 SV=1	A0A024RAC6	26437_NB1457 (YFP-miniT_no stimulation_R2)	Elongin-A OS=Homo sapiens OX=9606 GN=ELOA PE=1 SV=1	1	0.000262	87213.5	10	15	16	FGTGGAAVPEK	K	I	0.982	25.7	32.7	11.8		1032.53	2	0.0086	8.4	683	693
Elongin-A OS=Homo sapiens OX=9606 GN=ELOA PE=1 SV=1	A0A024RAC6	26437_NB1457 (YFP-miniT_no stimulation_R2)	Elongin-A OS=Homo sapiens OX=9606 GN=ELOA PE=1 SV=1	1	0.000262	87213.5	10	15	16	FGTGGAAVPEK	K	I	0.997	48.4	31.8	40.9		1032.52	2	-0.0017	-1.7	683	693
Elongin-A OS=Homo sapiens OX=9606 GN=ELOA PE=1 SV=1	A0A024RAC6	26437_NB1457 (YFP-miniT_no stimulation_R2)	Elongin-A OS=Homo sapiens OX=9606 GN=ELOA PE=1 SV=1	1	0.000262	87213.5	10	15	16	KHEHVGSFAR	R	D	0.964	17.8	33.2	12.9		1166.59	2	0.00012	0.1	57	66
Elongin-A OS=Homo sapiens OX=9606 GN=ELOA PE=1 SV=1	A0A024RAC6	26437_NB1457 (YFP-miniT_no stimulation_R2)	Elongin-A OS=Homo sapiens OX=9606 GN=ELOA PE=1 SV=1	1	0.000262	87213.5	10	15	16	KIAPMMAK	K	T	0.972	16.1	31.4	4.75		888.49	2	-0.00062	-0.7	753	760
Elongin-A OS=Homo sapiens OX=9606 GN=ELOA PE=1 SV=1	A0A024RAC6	26437_NB1457 (YFP-miniT_no stimulation_R2)	Elongin-A OS=Homo sapiens OX=9606 GN=ELOA PE=1 SV=1	1	0.000262	87213.5	10	15	16	KLSELERPHK	R	V	0.991	20.8	29.1	15.2		1235.7	2	0.00054	0.44	135	144
Elongin-A OS=Homo sapiens OX=9606 GN=ELOA PE=1 SV=1	A0A024RAC6	26437_NB1457 (YFP-miniT_no stimulation_R2)	Elongin-A OS=Homo sapiens OX=9606 GN=ELOA PE=1 SV=1	1	0.000262	87213.5	10	15	16	KLSELERPHK	R	V	0.997	25.6	29.1	18.8		1235.7	3	-0.00056	-0.45	135	144
Elongin-A OS=Homo sapiens OX=9606 GN=ELOA PE=1 SV=1	A0A024RAC6	26437_NB1457 (YFP-miniT_no stimulation_R2)	Elongin-A OS=Homo sapiens OX=9606 GN=ELOA PE=1 SV=1	1	0.000262	87213.5	10	15	16	LSTLPITVDILAETGVGK	K	T	0.981	16.2	26	16.2		1826.04	3	0.0002	0.11	33	50
Elongin-A OS=Homo sapiens OX=9606 GN=ELOA PE=1 SV=1	A0A024RAC6	26437_NB1457 (YFP-miniT_no stimulation_R2)	Elongin-A OS=Homo sapiens OX=9606 GN=ELOA PE=1 SV=1	1	0.000262	87213.5	10	15	16	LSTLPITVDILAETGVGK	K	T	0.997	57.2	26	57.2		1826.04	2	0.0027	1.5	33	50
Elongin-A OS=Homo sapiens OX=9606 GN=ELOA PE=1 SV=1	A0A024RAC6	26437_NB1457 (YFP-miniT_no stimulation_R2)	Elongin-A OS=Homo sapiens OX=9606 GN=ELOA PE=1 SV=1	1	0.000262	87213.5	10	15	16	MAFVNSVAKPPR	K	D	0.997	38.1	32.2	35.5		1315.7	3	-0.0036	-2.7	663	674
Elongin-A OS=Homo sapiens OX=9606 GN=ELOA PE=1 SV=1	A0A024RAC6	26437_NB1457 (YFP-miniT_no stimulation_R2)	Elongin-A OS=Homo sapiens OX=9606 GN=ELOA PE=1 SV=1	1	0.000262	87213.5	10	15	16	MAFVNSVAKPPR	K	D	0.997	41.5	32.2	37.6		1315.71	2	-0.0008	-0.61	663	674
Elongin-A OS=Homo sapiens OX=9606 GN=ELOA PE=1 SV=1	A0A024RAC6	26437_NB1457 (YFP-miniT_no stimulation_R2)	Elongin-A OS=Homo sapiens OX=9606 GN=ELOA PE=1 SV=1	1	0.000262	87213.5	10	15	16	NIQFAHANKPK	K	G	0.997	31.9	29.9	24.3		1266.69	2	0.0019	1.5	647	657
Elongin-A OS=Homo sapiens OX=9606 GN=ELOA PE=1 SV=1	A0A024RAC6	26437_NB1457 (YFP-miniT_no stimulation_R2)	Elongin-A OS=Homo sapiens OX=9606 GN=ELOA PE=1 SV=1	1	0.000262	87213.5	10	15	16	NNIDSIFEVGGVPYSVLEPVLER	K	C	0.997	50.2	33.4	48.3		2545.31	3	0.0039	1.5	561	583
Elongin-A OS=Homo sapiens OX=9606 GN=ELOA PE=1 SV=1	A0A024RAC6	26437_NB1457 (YFP-miniT_no stimulation_R2)	Elongin-A OS=Homo sapiens OX=9606 GN=ELOA PE=1 SV=1	1	0.000262	87213.5	10	15	16	NNIDSIFEVGGVPYSVLEPVLER	K	C	0.997	41.1	33.4	41.1		2545.31	2	0.0053	2.1	561	583
Elongin-A OS=Homo sapiens OX=9606 GN=ELOA PE=1 SV=1	A0A024RAC6	26437_NB1457 (YFP-miniT_no stimulation_R2)	Elongin-A OS=Homo sapiens OX=9606 GN=ELOA PE=1 SV=1	1	0.000262	87213.5	10	15	16	SLEEDQEPIVSHQKPGK	R	G	0.989	20.9	35.1	11.9		1919.96	2	-0.0014	-0.74	196	212
Elongin-A OS=Homo sapiens OX=9606 GN=ELOA PE=1 SV=2	Q14241	26438_NB1458 (YFP-miniT+EPHB3_R2)	Elongin-A OS=Homo sapiens OX=9606 GN=ELOA PE=1 SV=1	1	0.000117	89892.3	6	7	7	FGTGGAAVPEK	K	I	0.997	30.5	32.2	21.5		1032.52	2	-0.0023	-2.3	709	719
Elongin-A OS=Homo sapiens OX=9606 GN=ELOA PE=1 SV=2	Q14241	26438_NB1458 (YFP-miniT+EPHB3_R2)	Elongin-A OS=Homo sapiens OX=9606 GN=ELOA PE=1 SV=1	1	0.000117	89892.3	6	7	7	LSTLPITVDILAETGVGK	K	T	0.997	46.1	25.8	46.1		1826.05	2	0.0046	2.5	59	76
Elongin-A OS=Homo sapiens OX=9606 GN=ELOA PE=1 SV=2	Q14241	26438_NB1458 (YFP-miniT+EPHB3_R2)	Elongin-A OS=Homo sapiens OX=9606 GN=ELOA PE=1 SV=1	1	0.000117	89892.3	6	7	7	MAFVNSVAKPPR	K	D	0.997	72.6	32.5	69.6		1315.7	2	-0.0032	-2.5	689	700
Elongin-A OS=Homo sapiens OX=9606 GN=ELOA PE=1 SV=2	Q14241	26438_NB1458 (YFP-miniT+EPHB3_R2)	Elongin-A OS=Homo sapiens OX=9606 GN=ELOA PE=1 SV=1	1	0.000117	89892.3	6	7	7	NIQFAHANKPK	K	G	0.997	36.3	30	28.8		1266.68	2	0.00068	0.53	673	683
Elongin-A OS=Homo sapiens OX=9606 GN=ELOA PE=1 SV=2	Q14241	26438_NB1458 (YFP-miniT+EPHB3_R2)	Elongin-A OS=Homo sapiens OX=9606 GN=ELOA PE=1 SV=1	1	0.000117	89892.3	6	7	7	NNIDSIFEVGGVPYSVLEPVLER	K	C	0.997	54.7	33.7	54		2545.31	3	0.002	0.8	587	609
Elongin-A OS=Homo sapiens OX=9606 GN=ELOA PE=1 SV=2	Q14241	26438_NB1458 (YFP-miniT+EPHB3_R2)	Elongin-A OS=Homo sapiens OX=9606 GN=ELOA PE=1 SV=1	1	0.000117	89892.3	6	7	7	NNIDSIFEVGGVPYSVLEPVLER	K	C	0.997	37.1	33.6	36.4		2545.31	2	0.0026	1	587	609
Elongin-A OS=Homo sapiens OX=9606 GN=ELOA PE=1 SV=2	Q14241	26438_NB1458 (YFP-miniT+EPHB3_R2)	Elongin-A OS=Homo sapiens OX=9606 GN=ELOA PE=1 SV=1	1	0.000117	89892.3	6	7	7	SLEEDQEPIVSHQKPGK	R	G	0.997	33.3	35	30.8		1919.96	2	0.0027	1.4	222	238
Elongin-A OS=Homo sapiens OX=9606 GN=ELOA PE=1 SV=1	A0A024RAC6	26438_NB1458 (YFP-miniT+EPHB3_R2)	Elongin-A OS=Homo sapiens OX=9606 GN=ELOA PE=1 SV=1	1	0.000117	87213.5	6	7	7	FGTGGAAVPEK	K	I	0.997	30.5	32.2	21.5		1032.52	2	-0.0023	-2.3	683	693
Elongin-A OS=Homo sapiens OX=9606 GN=ELOA PE=1 SV=1	A0A024RAC6	26438_NB1458 (YFP-miniT+EPHB3_R2)	Elongin-A OS=Homo sapiens OX=9606 GN=ELOA PE=1 SV=1	1	0.000117	87213.5	6	7	7	LSTLPITVDILAETGVGK	K	T	0.997	46.1	25.8	46.1		1826.05	2	0.0046	2.5	33	50
Elongin-A OS=Homo sapiens OX=9606 GN=ELOA PE=1 SV=1	A0A024RAC6	26438_NB1458 (YFP-miniT+EPHB3_R2)	Elongin-A OS=Homo sapiens OX=9606 GN=ELOA PE=1 SV=1	1	0.000117	87213.5	6	7	7	MAFVNSVAKPPR	K	D	0.997	72.6	32.5	69.6		1315.7	2	-0.0032	-2.5	663	674
Elongin-A OS=Homo sapiens OX=9606 GN=ELOA PE=1 SV=1	A0A024RAC6	26438_NB1458 (YFP-miniT+EPHB3_R2)	Elongin-A OS=Homo sapiens OX=9606 GN=ELOA PE=1 SV=1	1	0.000117	87213.5	6	7	7	NIQFAHANKPK	K	G	0.997	36.3	30	28.8		1266.68	2	0.00068	0.53	647	657
Elongin-A OS=Homo sapiens OX=9606 GN=ELOA PE=1 SV=1	A0A024RAC6	26438_NB1458 (YFP-miniT+EPHB3_R2)	Elongin-A OS=Homo sapiens OX=9606 GN=ELOA PE=1 SV=1	1	0.000117	87213.5	6	7	7	NNIDSIFEVGGVPYSVLEPVLER	K	C	0.997	54.7	33.7	54		2545.31	3	0.002	0.8	561	583
Elongin-A OS=Homo sapiens OX=9606 GN=ELOA PE=1 SV=1	A0A024RAC6	26438_NB1458 (YFP-miniT+EPHB3_R2)	Elongin-A OS=Homo sapiens OX=9606 GN=ELOA PE=1 SV=1	1	0.000117	87213.5	6	7	7	NNIDSIFEVGGVPYSVLEPVLER	K	C	0.997	37.1	33.6	36.4		2545.31	2	0.0026	1	561	583
Elongin-A OS=Homo sapiens OX=9606 GN=ELOA PE=1 SV=1	A0A024RAC6	26438_NB1458 (YFP-miniT+EPHB3_R2)	Elongin-A OS=Homo sapiens OX=9606 GN=ELOA PE=1 SV=1	1	0.000117	87213.5	6	7	7	SLEEDQEPIVSHQKPGK	R	G	0.997	33.3	35	30.8		1919.96	2	0.0027	1.4	196	212
Protein name	Protein accession number (UNIPROT)	Biological sample name	Protein group	Protein identification probability	Protein percentage of total spectra	Protein molecular weight (AMU)	Number of unique peptides	Number of unique spectra	Number of total spectra	Peptide sequence	Previous amino acid	Next amino acid	Peptide identification probability	Mascot Ion score	Mascot Identity score	Mascot Delta Ion score	Modifications identified by spectrum	Actual peptide mass (AMU)	Spectrum charge	Actual minus calculated peptide mass (AMU)	Actual minus calculated peptide mass (PPM)	Peptide start index	Peptide stop index
Diphosphoinositol polyphosphate phosphohydrolase 2 OS=Homo sapiens OX=9606 GN=NUDT4 PE=1 SV=2	Q9NZJ9	25922_NB1335 (EFNB1-miniT_no stimulation_R1)	Diphosphoinositol polyphosphate phosphohydrolase NUDT4B OS=Homo sapiens OX=9606 GN=NUDT4B PE=3 SV=1	1	5.78e-05	20287.9	2	3	3	LGCSPANGNSTVPSLPDNNALFVTAAQTSGLPSSVR	K	-	0.995	39.7	37	0	Carbamidomethyl (+57), Deamidated (+1)	3599.77	3	0.018	5	145	180
Diphosphoinositol polyphosphate phosphohydrolase 2 OS=Homo sapiens OX=9606 GN=NUDT4 PE=1 SV=2	Q9NZJ9	25922_NB1335 (EFNB1-miniT_no stimulation_R1)	Diphosphoinositol polyphosphate phosphohydrolase NUDT4B OS=Homo sapiens OX=9606 GN=NUDT4B PE=3 SV=1	1	5.78e-05	20287.9	2	3	3	LGCSPANGNSTVPSLPDNNALFVTAAQTSGLPSSVR	K	-	0.997	58.4	36.9	55.8	Carbamidomethyl (+57)	3598.77	3	0.0002	0.055	145	180
Diphosphoinositol polyphosphate phosphohydrolase 2 OS=Homo sapiens OX=9606 GN=NUDT4 PE=1 SV=2	Q9NZJ9	25922_NB1335 (EFNB1-miniT_no stimulation_R1)	Diphosphoinositol polyphosphate phosphohydrolase NUDT4B OS=Homo sapiens OX=9606 GN=NUDT4B PE=3 SV=1	1	5.78e-05	20287.9	2	3	3	VLQCHKPVHAEYLEK	K	L	0.995	22	33.7	17	Carbamidomethyl (+57)	1849.95	3	0.0012	0.65	128	142
Isoform 2 of Diphosphoinositol polyphosphate phosphohydrolase 2 OS=Homo sapiens OX=9606 GN=NUDT4	Q9NZJ9-2	25922_NB1335 (EFNB1-miniT_no stimulation_R1)	Diphosphoinositol polyphosphate phosphohydrolase NUDT4B OS=Homo sapiens OX=9606 GN=NUDT4B PE=3 SV=1	1	5.78e-05	20416	2	3	3	LGCSPANGNSTVPSLPDNNALFVTAAQTSGLPSSVR	K	-	0.995	39.7	37	0	Carbamidomethyl (+57), Deamidated (+1)	3599.77	3	0.018	5	146	181
Isoform 2 of Diphosphoinositol polyphosphate phosphohydrolase 2 OS=Homo sapiens OX=9606 GN=NUDT4	Q9NZJ9-2	25922_NB1335 (EFNB1-miniT_no stimulation_R1)	Diphosphoinositol polyphosphate phosphohydrolase NUDT4B OS=Homo sapiens OX=9606 GN=NUDT4B PE=3 SV=1	1	5.78e-05	20416	2	3	3	LGCSPANGNSTVPSLPDNNALFVTAAQTSGLPSSVR	K	-	0.997	58.4	36.9	55.8	Carbamidomethyl (+57)	3598.77	3	0.0002	0.055	146	181
Isoform 2 of Diphosphoinositol polyphosphate phosphohydrolase 2 OS=Homo sapiens OX=9606 GN=NUDT4	Q9NZJ9-2	25922_NB1335 (EFNB1-miniT_no stimulation_R1)	Diphosphoinositol polyphosphate phosphohydrolase NUDT4B OS=Homo sapiens OX=9606 GN=NUDT4B PE=3 SV=1	1	5.78e-05	20416	2	3	3	VLQCHKPVHAEYLEK	K	L	0.995	22	33.7	17	Carbamidomethyl (+57)	1849.95	3	0.0012	0.65	129	143
Isoform 3 of Diphosphoinositol polyphosphate phosphohydrolase 2 OS=Homo sapiens OX=9606 GN=NUDT4	Q9NZJ9-3	25922_NB1335 (EFNB1-miniT_no stimulation_R1)	Diphosphoinositol polyphosphate phosphohydrolase NUDT4B OS=Homo sapiens OX=9606 GN=NUDT4B PE=3 SV=1	1	5.78e-05	14377	2	3	3	LGCSPANGNSTVPSLPDNNALFVTAAQTSGLPSSVR	K	-	0.995	39.7	37	0	Carbamidomethyl (+57), Deamidated (+1)	3599.77	3	0.018	5	94	129
Isoform 3 of Diphosphoinositol polyphosphate phosphohydrolase 2 OS=Homo sapiens OX=9606 GN=NUDT4	Q9NZJ9-3	25922_NB1335 (EFNB1-miniT_no stimulation_R1)	Diphosphoinositol polyphosphate phosphohydrolase NUDT4B OS=Homo sapiens OX=9606 GN=NUDT4B PE=3 SV=1	1	5.78e-05	14377	2	3	3	LGCSPANGNSTVPSLPDNNALFVTAAQTSGLPSSVR	K	-	0.997	58.4	36.9	55.8	Carbamidomethyl (+57)	3598.77	3	0.0002	0.055	94	129
Isoform 3 of Diphosphoinositol polyphosphate phosphohydrolase 2 OS=Homo sapiens OX=9606 GN=NUDT4	Q9NZJ9-3	25922_NB1335 (EFNB1-miniT_no stimulation_R1)	Diphosphoinositol polyphosphate phosphohydrolase NUDT4B OS=Homo sapiens OX=9606 GN=NUDT4B PE=3 SV=1	1	5.78e-05	14377	2	3	3	VLQCHKPVHAEYLEK	K	L	0.995	22	33.7	17	Carbamidomethyl (+57)	1849.95	3	0.0012	0.65	77	91
Diphosphoinositol polyphosphate phosphohydrolase NUDT4B OS=Homo sapiens OX=9606 GN=NUDT4B PE=3 SV=1	A0A024RBG1	25922_NB1335 (EFNB1-miniT_no stimulation_R1)	Diphosphoinositol polyphosphate phosphohydrolase NUDT4B OS=Homo sapiens OX=9606 GN=NUDT4B PE=3 SV=1	1	5.78e-05	20416	2	3	3	LGCSPANGNSTVPSLPDNNALFVTAAQTSGLPSSVR	K	-	0.995	39.7	37	0	Carbamidomethyl (+57), Deamidated (+1)	3599.77	3	0.018	5	146	181
Diphosphoinositol polyphosphate phosphohydrolase NUDT4B OS=Homo sapiens OX=9606 GN=NUDT4B PE=3 SV=1	A0A024RBG1	25922_NB1335 (EFNB1-miniT_no stimulation_R1)	Diphosphoinositol polyphosphate phosphohydrolase NUDT4B OS=Homo sapiens OX=9606 GN=NUDT4B PE=3 SV=1	1	5.78e-05	20416	2	3	3	LGCSPANGNSTVPSLPDNNALFVTAAQTSGLPSSVR	K	-	0.997	58.4	36.9	55.8	Carbamidomethyl (+57)	3598.77	3	0.0002	0.055	146	181
Diphosphoinositol polyphosphate phosphohydrolase NUDT4B OS=Homo sapiens OX=9606 GN=NUDT4B PE=3 SV=1	A0A024RBG1	25922_NB1335 (EFNB1-miniT_no stimulation_R1)	Diphosphoinositol polyphosphate phosphohydrolase NUDT4B OS=Homo sapiens OX=9606 GN=NUDT4B PE=3 SV=1	1	5.78e-05	20416	2	3	3	VLQCHKPVHAEYLEK	K	L	0.995	22	33.7	17	Carbamidomethyl (+57)	1849.95	3	0.0012	0.65	129	143
Diphosphoinositol polyphosphate phosphohydrolase 2 OS=Homo sapiens OX=9606 GN=NUDT4 PE=1 SV=1	A0A0C4DGJ4	25922_NB1335 (EFNB1-miniT_no stimulation_R1)	Diphosphoinositol polyphosphate phosphohydrolase NUDT4B OS=Homo sapiens OX=9606 GN=NUDT4B PE=3 SV=1	1	5.78e-05	14248.9	2	3	3	LGCSPANGNSTVPSLPDNNALFVTAAQTSGLPSSVR	K	-	0.995	39.7	37	0	Carbamidomethyl (+57), Deamidated (+1)	3599.77	3	0.018	5	93	128
Diphosphoinositol polyphosphate phosphohydrolase 2 OS=Homo sapiens OX=9606 GN=NUDT4 PE=1 SV=1	A0A0C4DGJ4	25922_NB1335 (EFNB1-miniT_no stimulation_R1)	Diphosphoinositol polyphosphate phosphohydrolase NUDT4B OS=Homo sapiens OX=9606 GN=NUDT4B PE=3 SV=1	1	5.78e-05	14248.9	2	3	3	LGCSPANGNSTVPSLPDNNALFVTAAQTSGLPSSVR	K	-	0.997	58.4	36.9	55.8	Carbamidomethyl (+57)	3598.77	3	0.0002	0.055	93	128
Diphosphoinositol polyphosphate phosphohydrolase 2 OS=Homo sapiens OX=9606 GN=NUDT4 PE=1 SV=1	A0A0C4DGJ4	25922_NB1335 (EFNB1-miniT_no stimulation_R1)	Diphosphoinositol polyphosphate phosphohydrolase NUDT4B OS=Homo sapiens OX=9606 GN=NUDT4B PE=3 SV=1	1	5.78e-05	14248.9	2	3	3	VLQCHKPVHAEYLEK	K	L	0.995	22	33.7	17	Carbamidomethyl (+57)	1849.95	3	0.0012	0.65	76	90
Diphosphoinositol polyphosphate phosphohydrolase 2 OS=Homo sapiens OX=9606 GN=NUDT4 PE=1 SV=2	Q9NZJ9	25923_NB1336 (EFNB1-miniT+EPHB3_R1)	Diphosphoinositol polyphosphate phosphohydrolase NUDT4B OS=Homo sapiens OX=9606 GN=NUDT4B PE=3 SV=1	0.967	2.21e-05	20287.9	1	1	1	LGCSPANGNSTVPSLPDNNALFVTAAQTSGLPSSVR	K	-	0.997	38.5	37.2	1.71	Carbamidomethyl (+57), Deamidated (+1)	3599.76	3	0.0094	2.6	145	180
Isoform 2 of Diphosphoinositol polyphosphate phosphohydrolase 2 OS=Homo sapiens OX=9606 GN=NUDT4	Q9NZJ9-2	25923_NB1336 (EFNB1-miniT+EPHB3_R1)	Diphosphoinositol polyphosphate phosphohydrolase NUDT4B OS=Homo sapiens OX=9606 GN=NUDT4B PE=3 SV=1	0.967	2.21e-05	20416	1	1	1	LGCSPANGNSTVPSLPDNNALFVTAAQTSGLPSSVR	K	-	0.997	38.5	37.2	1.71	Carbamidomethyl (+57), Deamidated (+1)	3599.76	3	0.0094	2.6	146	181
Isoform 3 of Diphosphoinositol polyphosphate phosphohydrolase 2 OS=Homo sapiens OX=9606 GN=NUDT4	Q9NZJ9-3	25923_NB1336 (EFNB1-miniT+EPHB3_R1)	Diphosphoinositol polyphosphate phosphohydrolase NUDT4B OS=Homo sapiens OX=9606 GN=NUDT4B PE=3 SV=1	0.967	2.21e-05	14377	1	1	1	LGCSPANGNSTVPSLPDNNALFVTAAQTSGLPSSVR	K	-	0.997	38.5	37.2	1.71	Carbamidomethyl (+57), Deamidated (+1)	3599.76	3	0.0094	2.6	94	129
Diphosphoinositol polyphosphate phosphohydrolase NUDT4B OS=Homo sapiens OX=9606 GN=NUDT4B PE=3 SV=1	A0A024RBG1	25923_NB1336 (EFNB1-miniT+EPHB3_R1)	Diphosphoinositol polyphosphate phosphohydrolase NUDT4B OS=Homo sapiens OX=9606 GN=NUDT4B PE=3 SV=1	0.967	2.21e-05	20416	1	1	1	LGCSPANGNSTVPSLPDNNALFVTAAQTSGLPSSVR	K	-	0.997	38.5	37.2	1.71	Carbamidomethyl (+57), Deamidated (+1)	3599.76	3	0.0094	2.6	146	181
Diphosphoinositol polyphosphate phosphohydrolase 2 OS=Homo sapiens OX=9606 GN=NUDT4 PE=1 SV=1	A0A0C4DGJ4	25923_NB1336 (EFNB1-miniT+EPHB3_R1)	Diphosphoinositol polyphosphate phosphohydrolase NUDT4B OS=Homo sapiens OX=9606 GN=NUDT4B PE=3 SV=1	0.967	2.21e-05	14248.9	1	1	1	LGCSPANGNSTVPSLPDNNALFVTAAQTSGLPSSVR	K	-	0.997	38.5	37.2	1.71	Carbamidomethyl (+57), Deamidated (+1)	3599.76	3	0.0094	2.6	93	128
Diphosphoinositol polyphosphate phosphohydrolase 2 OS=Homo sapiens OX=9606 GN=NUDT4 PE=1 SV=2	Q9NZJ9	25927_NB1340 (YFP-miniT+EPHB3_R1)	Diphosphoinositol polyphosphate phosphohydrolase NUDT4B OS=Homo sapiens OX=9606 GN=NUDT4B PE=3 SV=1	0.986	1.66e-05	20287.9	1	1	1	LGCSPANGNSTVPSLPDNNALFVTAAQTSGLPSSVR	K	-	0.978	20.3	38.4	0	Carbamidomethyl (+57), Deamidated (+1), Deamidated (+1), Deamidated (+1)	3601.72	3	0.0038	1.1	145	180
Isoform 2 of Diphosphoinositol polyphosphate phosphohydrolase 2 OS=Homo sapiens OX=9606 GN=NUDT4	Q9NZJ9-2	25927_NB1340 (YFP-miniT+EPHB3_R1)	Diphosphoinositol polyphosphate phosphohydrolase NUDT4B OS=Homo sapiens OX=9606 GN=NUDT4B PE=3 SV=1	0.986	1.66e-05	20416	1	1	1	LGCSPANGNSTVPSLPDNNALFVTAAQTSGLPSSVR	K	-	0.978	20.3	38.4	0	Carbamidomethyl (+57), Deamidated (+1), Deamidated (+1), Deamidated (+1)	3601.72	3	0.0038	1.1	146	181
Diphosphoinositol polyphosphate phosphohydrolase NUDT4B OS=Homo sapiens OX=9606 GN=NUDT4B PE=3 SV=1	A0A024RBG1	25927_NB1340 (YFP-miniT+EPHB3_R1)	Diphosphoinositol polyphosphate phosphohydrolase NUDT4B OS=Homo sapiens OX=9606 GN=NUDT4B PE=3 SV=1	0.986	1.66e-05	20416	1	1	1	LGCSPANGNSTVPSLPDNNALFVTAAQTSGLPSSVR	K	-	0.978	20.3	38.4	0	Carbamidomethyl (+57), Deamidated (+1), Deamidated (+1), Deamidated (+1)	3601.72	3	0.0038	1.1	146	181
Isoform 3 of Diphosphoinositol polyphosphate phosphohydrolase 2 OS=Homo sapiens OX=9606 GN=NUDT4	Q9NZJ9-3	25927_NB1340 (YFP-miniT+EPHB3_R1)	Diphosphoinositol polyphosphate phosphohydrolase NUDT4B OS=Homo sapiens OX=9606 GN=NUDT4B PE=3 SV=1	0.986	1.66e-05	14377	1	1	1	LGCSPANGNSTVPSLPDNNALFVTAAQTSGLPSSVR	K	-	0.978	20.3	38.4	0	Carbamidomethyl (+57), Deamidated (+1), Deamidated (+1), Deamidated (+1)	3601.72	3	0.0038	1.1	94	129
Diphosphoinositol polyphosphate phosphohydrolase 2 OS=Homo sapiens OX=9606 GN=NUDT4 PE=1 SV=1	A0A0C4DGJ4	25927_NB1340 (YFP-miniT+EPHB3_R1)	Diphosphoinositol polyphosphate phosphohydrolase NUDT4B OS=Homo sapiens OX=9606 GN=NUDT4B PE=3 SV=1	0.986	1.66e-05	14248.9	1	1	1	LGCSPANGNSTVPSLPDNNALFVTAAQTSGLPSSVR	K	-	0.978	20.3	38.4	0	Carbamidomethyl (+57), Deamidated (+1), Deamidated (+1), Deamidated (+1)	3601.72	3	0.0038	1.1	93	128
Diphosphoinositol polyphosphate phosphohydrolase 2 OS=Homo sapiens OX=9606 GN=NUDT4 PE=1 SV=2	Q9NZJ9	26438_NB1458 (YFP-miniT+EPHB3_R2)	Diphosphoinositol polyphosphate phosphohydrolase NUDT4B OS=Homo sapiens OX=9606 GN=NUDT4B PE=3 SV=1	0.366	1.67e-05	20287.9	1	1	1	EVYEEAGVK	R	G	0.913	15.4	31.2	4.12		1022.49	2	-0.0004	-0.39	66	74
Isoform 2 of Diphosphoinositol polyphosphate phosphohydrolase 2 OS=Homo sapiens OX=9606 GN=NUDT4	Q9NZJ9-2	26438_NB1458 (YFP-miniT+EPHB3_R2)	Diphosphoinositol polyphosphate phosphohydrolase NUDT4B OS=Homo sapiens OX=9606 GN=NUDT4B PE=3 SV=1	0.366	1.67e-05	20416	1	1	1	EVYEEAGVK	R	G	0.913	15.4	31.2	4.12		1022.49	2	-0.0004	-0.39	66	74
Isoform 3 of Diphosphoinositol polyphosphate phosphohydrolase 2 OS=Homo sapiens OX=9606 GN=NUDT4	Q9NZJ9-3	26438_NB1458 (YFP-miniT+EPHB3_R2)	Diphosphoinositol polyphosphate phosphohydrolase NUDT4B OS=Homo sapiens OX=9606 GN=NUDT4B PE=3 SV=1	0.366	1.67e-05	14377	1	1	1	EVYEEAGVK	R	G	0.913	15.4	31.2	4.12		1022.49	2	-0.0004	-0.39	14	22
Diphosphoinositol polyphosphate phosphohydrolase NUDT4B OS=Homo sapiens OX=9606 GN=NUDT4B PE=3 SV=1	A0A024RBG1	26438_NB1458 (YFP-miniT+EPHB3_R2)	Diphosphoinositol polyphosphate phosphohydrolase NUDT4B OS=Homo sapiens OX=9606 GN=NUDT4B PE=3 SV=1	0.366	1.67e-05	20416	1	1	1	EVYEEAGVK	R	G	0.913	15.4	31.2	4.12		1022.49	2	-0.0004	-0.39	66	74
Diphosphoinositol polyphosphate phosphohydrolase 2 OS=Homo sapiens OX=9606 GN=NUDT4 PE=1 SV=1	A0A0C4DGJ4	26438_NB1458 (YFP-miniT+EPHB3_R2)	Diphosphoinositol polyphosphate phosphohydrolase NUDT4B OS=Homo sapiens OX=9606 GN=NUDT4B PE=3 SV=1	0.366	1.67e-05	14248.9	1	1	1	EVYEEAGVK	R	G	0.913	15.4	31.2	4.12		1022.49	2	-0.0004	-0.39	14	22
Protein name	Protein accession number (UNIPROT)	Biological sample name	Protein group	Protein identification probability	Protein percentage of total spectra	Protein molecular weight (AMU)	Number of unique peptides	Number of unique spectra	Number of total spectra	Peptide sequence	Previous amino acid	Next amino acid	Peptide identification probability	Mascot Ion score	Mascot Identity score	Mascot Delta Ion score	Modifications identified by spectrum	Actual peptide mass (AMU)	Spectrum charge	Actual minus calculated peptide mass (AMU)	Actual minus calculated peptide mass (PPM)	Peptide start index	Peptide stop index
Large proline-rich protein BAG6 OS=Homo sapiens OX=9606 GN=BAG6 PE=1 SV=2	P46379	26437_NB1457 (YFP-miniT_no stimulation_R2)	BCL2-associated athanogene 6 OS=Homo sapiens OX=9606 GN=BAG6 PE=1 SV=1	1	4.91e-05	119389	3	3	3	DIQTLLSR	R	M	0.99	30.7	31.2	20		944.53	2	-0.0013	-1.4	175	182
Large proline-rich protein BAG6 OS=Homo sapiens OX=9606 GN=BAG6 PE=1 SV=2	P46379	26437_NB1457 (YFP-miniT_no stimulation_R2)	BCL2-associated athanogene 6 OS=Homo sapiens OX=9606 GN=BAG6 PE=1 SV=1	1	4.91e-05	119389	3	3	3	LINLVGESLR	R	L	0.986	21.1	27.9	16		1112.65	2	-0.0024	-2.2	322	331
Large proline-rich protein BAG6 OS=Homo sapiens OX=9606 GN=BAG6 PE=1 SV=2	P46379	26437_NB1457 (YFP-miniT_no stimulation_R2)	BCL2-associated athanogene 6 OS=Homo sapiens OX=9606 GN=BAG6 PE=1 SV=1	1	4.91e-05	119389	3	3	3	LQVVLEHMPVGPDAILR	R	Y	0.997	41.6	29.9	41.6		1886.04	3	-0.0015	-0.77	922	938
Isoform 2 of Large proline-rich protein BAG6 OS=Homo sapiens OX=9606 GN=BAG6	P46379-2	26437_NB1457 (YFP-miniT_no stimulation_R2)	BCL2-associated athanogene 6 OS=Homo sapiens OX=9606 GN=BAG6 PE=1 SV=1	1	4.91e-05	118673	3	3	3	DIQTLLSR	R	M	0.99	30.7	31.2	20		944.53	2	-0.0013	-1.4	175	182
Isoform 2 of Large proline-rich protein BAG6 OS=Homo sapiens OX=9606 GN=BAG6	P46379-2	26437_NB1457 (YFP-miniT_no stimulation_R2)	BCL2-associated athanogene 6 OS=Homo sapiens OX=9606 GN=BAG6 PE=1 SV=1	1	4.91e-05	118673	3	3	3	LINLVGESLR	R	L	0.986	21.1	27.9	16		1112.65	2	-0.0024	-2.2	316	325
Isoform 2 of Large proline-rich protein BAG6 OS=Homo sapiens OX=9606 GN=BAG6	P46379-2	26437_NB1457 (YFP-miniT_no stimulation_R2)	BCL2-associated athanogene 6 OS=Homo sapiens OX=9606 GN=BAG6 PE=1 SV=1	1	4.91e-05	118673	3	3	3	LQVVLEHMPVGPDAILR	R	Y	0.997	41.6	29.9	41.6		1886.04	3	-0.0015	-0.77	916	932
Isoform 3 of Large proline-rich protein BAG6 OS=Homo sapiens OX=9606 GN=BAG6	P46379-3	26437_NB1457 (YFP-miniT_no stimulation_R2)	BCL2-associated athanogene 6 OS=Homo sapiens OX=9606 GN=BAG6 PE=1 SV=1	1	4.91e-05	122322	3	3	3	DIQTLLSR	R	M	0.99	30.7	31.2	20		944.53	2	-0.0013	-1.4	175	182
Isoform 3 of Large proline-rich protein BAG6 OS=Homo sapiens OX=9606 GN=BAG6	P46379-3	26437_NB1457 (YFP-miniT_no stimulation_R2)	BCL2-associated athanogene 6 OS=Homo sapiens OX=9606 GN=BAG6 PE=1 SV=1	1	4.91e-05	122322	3	3	3	LINLVGESLR	R	L	0.986	21.1	27.9	16		1112.65	2	-0.0024	-2.2	316	325
Isoform 3 of Large proline-rich protein BAG6 OS=Homo sapiens OX=9606 GN=BAG6	P46379-3	26437_NB1457 (YFP-miniT_no stimulation_R2)	BCL2-associated athanogene 6 OS=Homo sapiens OX=9606 GN=BAG6 PE=1 SV=1	1	4.91e-05	122322	3	3	3	LQVVLEHMPVGPDAILR	R	Y	0.997	41.6	29.9	41.6		1886.04	3	-0.0015	-0.77	952	968
BCL2-associated athanogene 6 OS=Homo sapiens OX=9606 GN=BAG6 PE=1 SV=1	A0A024RCR6	26437_NB1457 (YFP-miniT_no stimulation_R2)	BCL2-associated athanogene 6 OS=Homo sapiens OX=9606 GN=BAG6 PE=1 SV=1	1	4.91e-05	118683	3	3	3	DIQTLLSR	R	M	0.99	30.7	31.2	20		944.53	2	-0.0013	-1.4	175	182
BCL2-associated athanogene 6 OS=Homo sapiens OX=9606 GN=BAG6 PE=1 SV=1	A0A024RCR6	26437_NB1457 (YFP-miniT_no stimulation_R2)	BCL2-associated athanogene 6 OS=Homo sapiens OX=9606 GN=BAG6 PE=1 SV=1	1	4.91e-05	118683	3	3	3	LINLVGESLR	R	L	0.986	21.1	27.9	16		1112.65	2	-0.0024	-2.2	316	325
BCL2-associated athanogene 6 OS=Homo sapiens OX=9606 GN=BAG6 PE=1 SV=1	A0A024RCR6	26437_NB1457 (YFP-miniT_no stimulation_R2)	BCL2-associated athanogene 6 OS=Homo sapiens OX=9606 GN=BAG6 PE=1 SV=1	1	4.91e-05	118683	3	3	3	LQVVLEHMPVGPDAILR	R	Y	0.997	41.6	29.9	41.6		1886.04	3	-0.0015	-0.77	916	932
BCL2-associated athanogene 6 OS=Homo sapiens OX=9606 GN=BAG6 PE=1 SV=1	A0A0G2JK23	26437_NB1457 (YFP-miniT_no stimulation_R2)	BCL2-associated athanogene 6 OS=Homo sapiens OX=9606 GN=BAG6 PE=1 SV=1	1	4.91e-05	119399	3	3	3	DIQTLLSR	R	M	0.99	30.7	31.2	20		944.53	2	-0.0013	-1.4	175	182
BCL2-associated athanogene 6 OS=Homo sapiens OX=9606 GN=BAG6 PE=1 SV=1	A0A0G2JK23	26437_NB1457 (YFP-miniT_no stimulation_R2)	BCL2-associated athanogene 6 OS=Homo sapiens OX=9606 GN=BAG6 PE=1 SV=1	1	4.91e-05	119399	3	3	3	LINLVGESLR	R	L	0.986	21.1	27.9	16		1112.65	2	-0.0024	-2.2	322	331
BCL2-associated athanogene 6 OS=Homo sapiens OX=9606 GN=BAG6 PE=1 SV=1	A0A0G2JK23	26437_NB1457 (YFP-miniT_no stimulation_R2)	BCL2-associated athanogene 6 OS=Homo sapiens OX=9606 GN=BAG6 PE=1 SV=1	1	4.91e-05	119399	3	3	3	LQVVLEHMPVGPDAILR	R	Y	0.997	41.6	29.9	41.6		1886.04	3	-0.0015	-0.77	922	938
Protein name	Protein accession number (UNIPROT)	Biological sample name	Protein group	Protein identification probability	Protein percentage of total spectra	Protein molecular weight (AMU)	Number of unique peptides	Number of unique spectra	Number of total spectra	Peptide sequence	Previous amino acid	Next amino acid	Peptide identification probability	Mascot Ion score	Mascot Identity score	Mascot Delta Ion score	Modifications identified by spectrum	Actual peptide mass (AMU)	Spectrum charge	Actual minus calculated peptide mass (AMU)	Actual minus calculated peptide mass (PPM)	Peptide start index	Peptide stop index
DDB1- and CUL4-associated factor 13 OS=Homo sapiens OX=9606 GN=DCAF13 PE=1 SV=1	A0A087WT20	26438_NB1458 (YFP-miniT+EPHB3_R2)	DDB1- and CUL4-associated factor 13 OS=Homo sapiens OX=9606 GN=DCAF13 PE=1 SV=1	1	5.02e-05	67533.2	2	3	3	FNPIETFLLGSCASDR	K	N	0.936	18.6	35.6	14.6	Carbamidomethyl (+57)	1825.87	2	-0.0012	-0.66	356	371
DDB1- and CUL4-associated factor 13 OS=Homo sapiens OX=9606 GN=DCAF13 PE=1 SV=1	A0A087WT20	26438_NB1458 (YFP-miniT+EPHB3_R2)	DDB1- and CUL4-associated factor 13 OS=Homo sapiens OX=9606 GN=DCAF13 PE=1 SV=1	1	5.02e-05	67533.2	2	3	3	FNPIETFLLGSCASDR	K	N	0.972	20.3	35.5	16.4	Carbamidomethyl (+57)	1825.87	3	0.0015	0.84	356	371
DDB1- and CUL4-associated factor 13 OS=Homo sapiens OX=9606 GN=DCAF13 PE=1 SV=1	A0A087WT20	26438_NB1458 (YFP-miniT+EPHB3_R2)	DDB1- and CUL4-associated factor 13 OS=Homo sapiens OX=9606 GN=DCAF13 PE=1 SV=1	1	5.02e-05	67533.2	2	3	3	NIVLYDMR	R	Q	0.959	16	32.3	11.5		1022.52	2	-0.002	-1.9	372	379
Protein name	Protein accession number (UNIPROT)	Biological sample name	Protein group	Protein identification probability	Protein percentage of total spectra	Protein molecular weight (AMU)	Number of unique peptides	Number of unique spectra	Number of total spectra	Peptide sequence	Previous amino acid	Next amino acid	Peptide identification probability	Mascot Ion score	Mascot Identity score	Mascot Delta Ion score	Modifications identified by spectrum	Actual peptide mass (AMU)	Spectrum charge	Actual minus calculated peptide mass (AMU)	Actual minus calculated peptide mass (PPM)	Peptide start index	Peptide stop index
Pyrroline-5-carboxylate reductase OS=Homo sapiens OX=9606 GN=PYCR2 PE=1 SV=1	A0A087WTV6	25922_NB1335 (EFNB1-miniT_no stimulation_R1)	Pyrroline-5-carboxylate reductase OS=Homo sapiens OX=9606 GN=PYCR2 PE=1 SV=1	0.96	3.85e-05	25851.3	1	2	2	VKLESPTVSTLTPSSPGK	R	L	0.995	21.5	30.6	16.7		1827	2	0.0015	0.84	216	233
Pyrroline-5-carboxylate reductase OS=Homo sapiens OX=9606 GN=PYCR2 PE=1 SV=1	A0A087WTV6	25922_NB1335 (EFNB1-miniT_no stimulation_R1)	Pyrroline-5-carboxylate reductase OS=Homo sapiens OX=9606 GN=PYCR2 PE=1 SV=1	0.96	3.85e-05	25851.3	1	2	2	VKLESPTVSTLTPSSPGK	R	L	0.997	23.4	30.4	23.4		1827	3	6.2e-05	0.034	216	233
Pyrroline-5-carboxylate reductase OS=Homo sapiens OX=9606 GN=PYCR2 PE=1 SV=1	A0A087WTV6	25927_NB1340 (YFP-miniT+EPHB3_R1)	Pyrroline-5-carboxylate reductase OS=Homo sapiens OX=9606 GN=PYCR2 PE=1 SV=1	1	4.97e-05	25851.3	2	3	3	GFTAAGILSAHK	R	I	0.997	38.7	31.4	37.1		1171.64	2	0.00052	0.44	18	29
Pyrroline-5-carboxylate reductase OS=Homo sapiens OX=9606 GN=PYCR2 PE=1 SV=1	A0A087WTV6	25927_NB1340 (YFP-miniT+EPHB3_R1)	Pyrroline-5-carboxylate reductase OS=Homo sapiens OX=9606 GN=PYCR2 PE=1 SV=1	1	4.97e-05	25851.3	2	3	3	VKLESPTVSTLTPSSPGK	R	L	0.997	23.6	30.5	23.5		1827	3	-0.0003	-0.16	216	233
Pyrroline-5-carboxylate reductase OS=Homo sapiens OX=9606 GN=PYCR2 PE=1 SV=1	A0A087WTV6	25927_NB1340 (YFP-miniT+EPHB3_R1)	Pyrroline-5-carboxylate reductase OS=Homo sapiens OX=9606 GN=PYCR2 PE=1 SV=1	1	4.97e-05	25851.3	2	3	3	VKLESPTVSTLTPSSPGK	R	L	0.997	40.5	30.4	32.6		1827	2	0.0021	1.2	216	233
Pyrroline-5-carboxylate reductase OS=Homo sapiens OX=9606 GN=PYCR2 PE=1 SV=1	A0A087WTV6	26433_NB1453 (EFNB1-miniT_no stimulation_R2)	Pyrroline-5-carboxylate reductase OS=Homo sapiens OX=9606 GN=PYCR2 PE=1 SV=1	1	1.73e-05	25851.3	1	1	1	SLLINAVEASCIR	R	T	0.997	40.9	32.6	40	Carbamidomethyl (+57)	1444.77	2	0.0022	1.5	178	190
Pyrroline-5-carboxylate reductase OS=Homo sapiens OX=9606 GN=PYCR2 PE=1 SV=1	A0A087WTV6	26434_NB1454 (EFNB1-miniT+EPHB3_R2)	Pyrroline-5-carboxylate reductase OS=Homo sapiens OX=9606 GN=PYCR2 PE=1 SV=1	0.976	1.69e-05	25851.3	1	1	1	GFTAAGILSAHK	R	I	0.995	24	31.4	23.5		1171.63	2	-0.0015	-1.3	18	29
Pyrroline-5-carboxylate reductase OS=Homo sapiens OX=9606 GN=PYCR2 PE=1 SV=1	A0A087WTV6	26438_NB1458 (YFP-miniT+EPHB3_R2)	Pyrroline-5-carboxylate reductase OS=Homo sapiens OX=9606 GN=PYCR2 PE=1 SV=1	1	1.67e-05	25851.3	1	1	1	GFTAAGILSAHK	R	I	0.997	38.6	32.4	35.4		1171.63	3	-0.0039	-3.3	18	29
Pyrroline-5-carboxylate reductase OS=Homo sapiens OX=9606 GN=PYCR2 PE=1 SV=1	A0A087WTV6	26670_NB1490 (EFNB1-miniT_no stimulation_R3)	Pyrroline-5-carboxylate reductase OS=Homo sapiens OX=9606 GN=PYCR2 PE=1 SV=1	0.998	1.81e-05	25851.3	1	1	1	SLLINAVEASCIR	R	T	0.996	33.9	33.1	25.8	Carbamidomethyl (+57)	1444.77	2	-0.00097	-0.67	178	190
Protein name	Protein accession number (UNIPROT)	Biological sample name	Protein group	Protein identification probability	Protein percentage of total spectra	Protein molecular weight (AMU)	Number of unique peptides	Number of unique spectra	Number of total spectra	Peptide sequence	Previous amino acid	Next amino acid	Peptide identification probability	Mascot Ion score	Mascot Identity score	Mascot Delta Ion score	Modifications identified by spectrum	Actual peptide mass (AMU)	Spectrum charge	Actual minus calculated peptide mass (AMU)	Actual minus calculated peptide mass (PPM)	Peptide start index	Peptide stop index
Heterogeneous nuclear ribonucleoprotein D-like OS=Homo sapiens OX=9606 GN=HNRNPDL PE=1 SV=1	A0A087WUK2	26674_NB1494c (YFP-miniT_no stimulation_R3)	Heterogeneous nuclear ribonucleoprotein D-like OS=Homo sapiens OX=9606 GN=HNRNPDL PE=1 SV=1	1	7.41e-05	40023	3	4	4	DLTEYLSR	K	F	0.99	36	31.5	27		995.49	2	-1.9e-06	-0.0019	163	170
Heterogeneous nuclear ribonucleoprotein D-like OS=Homo sapiens OX=9606 GN=HNRNPDL PE=1 SV=1	A0A087WUK2	26674_NB1494c (YFP-miniT_no stimulation_R3)	Heterogeneous nuclear ribonucleoprotein D-like OS=Homo sapiens OX=9606 GN=HNRNPDL PE=1 SV=1	1	7.41e-05	40023	3	4	4	FGEVVDCTIK	R	T	0.997	28.3	34	0	Carbamidomethyl (+57)	1166.56	2	0.00021	0.18	171	180
Heterogeneous nuclear ribonucleoprotein D-like OS=Homo sapiens OX=9606 GN=HNRNPDL PE=1 SV=1	A0A087WUK2	26674_NB1494c (YFP-miniT_no stimulation_R3)	Heterogeneous nuclear ribonucleoprotein D-like OS=Homo sapiens OX=9606 GN=HNRNPDL PE=1 SV=1	1	7.41e-05	40023	3	4	4	GFCFITYTDEEPVKK	R	L	0.911	15.3	35.7	15.3	Carbamidomethyl (+57)	1832.87	2	0.0018	0.98	275	289
Heterogeneous nuclear ribonucleoprotein D-like OS=Homo sapiens OX=9606 GN=HNRNPDL PE=1 SV=1	A0A087WUK2	26674_NB1494c (YFP-miniT_no stimulation_R3)	Heterogeneous nuclear ribonucleoprotein D-like OS=Homo sapiens OX=9606 GN=HNRNPDL PE=1 SV=1	1	7.41e-05	40023	3	4	4	GFGFVLFK	R	D	0.988	20.6	30.2	18.8		913.51	2	0.00018	0.19	190	197
Heterogeneous nuclear ribonucleoprotein D-like OS=Homo sapiens OX=9606 GN=HNRNPDL PE=1 SV=1	A0A087WUK2	26674_NB1494c (YFP-miniT_no stimulation_R3)	Heterogeneous nuclear ribonucleoprotein D-like OS=Homo sapiens OX=9606 GN=HNRNPDL PE=1 SV=1	1	7.41e-05	40023	3	4	4	GFGFVLFK	R	D	0.99	29.5	30.2	28.9		913.51	2	0.00024	0.26	190	197
Heterogeneous nuclear ribonucleoprotein D-like OS=Homo sapiens OX=9606 GN=HNRNPDL PE=1 SV=1	A0A087WUK2	26674_NB1494c (YFP-miniT_no stimulation_R3)	Heterogeneous nuclear ribonucleoprotein D-like OS=Homo sapiens OX=9606 GN=HNRNPDL PE=1 SV=1	1	7.41e-05	40023	3	4	4	MFIGGLSWDTSKK	K	D	0.996	36.8	33.5	34.4		1468.74	3	-0.002	-1.4	150	162
Heterogeneous nuclear ribonucleoprotein D-like OS=Homo sapiens OX=9606 GN=HNRNPDL PE=1 SV=1	A0A087WUK2	26674_NB1494c (YFP-miniT_no stimulation_R3)	Heterogeneous nuclear ribonucleoprotein D-like OS=Homo sapiens OX=9606 GN=HNRNPDL PE=1 SV=1	1	7.41e-05	40023	3	4	4	MFIGGLSWDTSKK	K	D	0.997	35.9	33.3	32.3		1468.74	2	-0.00066	-0.45	150	162
Heterogeneous nuclear ribonucleoprotein D-like OS=Homo sapiens OX=9606 GN=HNRNPDL PE=1 SV=1	A0A087WUK2	25922_NB1335 (EFNB1-miniT_no stimulation_R1)	Heterogeneous nuclear ribonucleoprotein D-like OS=Homo sapiens OX=9606 GN=HNRNPDL PE=1 SV=1	1	0.000154	40023	6	8	8	FGEVVDCTIK	R	T	0.997	29.3	34	0	Carbamidomethyl (+57)	1166.56	2	-2.7e-05	-0.023	171	180
Heterogeneous nuclear ribonucleoprotein D-like OS=Homo sapiens OX=9606 GN=HNRNPDL PE=1 SV=1	A0A087WUK2	25922_NB1335 (EFNB1-miniT_no stimulation_R1)	Heterogeneous nuclear ribonucleoprotein D-like OS=Homo sapiens OX=9606 GN=HNRNPDL PE=1 SV=1	1	0.000154	40023	6	8	8	FGEVVDCTIK	R	T	0.997	36.9	33.7	0	Carbamidomethyl (+57)	1166.56	2	-0.00065	-0.55	171	180
Heterogeneous nuclear ribonucleoprotein D-like OS=Homo sapiens OX=9606 GN=HNRNPDL PE=1 SV=1	A0A087WUK2	25922_NB1335 (EFNB1-miniT_no stimulation_R1)	Heterogeneous nuclear ribonucleoprotein D-like OS=Homo sapiens OX=9606 GN=HNRNPDL PE=1 SV=1	1	0.000154	40023	6	8	8	FGEVVDCTIKTDPVTGR	R	S	0.997	31.5	35.5	31.5	Carbamidomethyl (+57)	1892.93	2	-0.0021	-1.1	171	187
Heterogeneous nuclear ribonucleoprotein D-like OS=Homo sapiens OX=9606 GN=HNRNPDL PE=1 SV=1	A0A087WUK2	25922_NB1335 (EFNB1-miniT_no stimulation_R1)	Heterogeneous nuclear ribonucleoprotein D-like OS=Homo sapiens OX=9606 GN=HNRNPDL PE=1 SV=1	1	0.000154	40023	6	8	8	FGEVVDCTIKTDPVTGR	R	S	0.997	33.9	35.4	26.9	Carbamidomethyl (+57)	1892.93	3	0.0011	0.6	171	187
Heterogeneous nuclear ribonucleoprotein D-like OS=Homo sapiens OX=9606 GN=HNRNPDL PE=1 SV=1	A0A087WUK2	25922_NB1335 (EFNB1-miniT_no stimulation_R1)	Heterogeneous nuclear ribonucleoprotein D-like OS=Homo sapiens OX=9606 GN=HNRNPDL PE=1 SV=1	1	0.000154	40023	6	8	8	GFCFITYTDEEPVKK	R	L	0.991	29.9	35.7	29.9	Carbamidomethyl (+57)	1832.87	2	0.0067	3.6	275	289
Heterogeneous nuclear ribonucleoprotein D-like OS=Homo sapiens OX=9606 GN=HNRNPDL PE=1 SV=1	A0A087WUK2	25922_NB1335 (EFNB1-miniT_no stimulation_R1)	Heterogeneous nuclear ribonucleoprotein D-like OS=Homo sapiens OX=9606 GN=HNRNPDL PE=1 SV=1	1	0.000154	40023	6	8	8	GFGFVLFK	R	D	0.99	32.9	30.2	32.5		913.51	2	5.8e-05	0.063	190	197
Heterogeneous nuclear ribonucleoprotein D-like OS=Homo sapiens OX=9606 GN=HNRNPDL PE=1 SV=1	A0A087WUK2	25922_NB1335 (EFNB1-miniT_no stimulation_R1)	Heterogeneous nuclear ribonucleoprotein D-like OS=Homo sapiens OX=9606 GN=HNRNPDL PE=1 SV=1	1	0.000154	40023	6	8	8	GFGFVLFKDAASVDK	R	V	0.974	16.7	33	16.7		1599.83	3	-8.8e-05	-0.055	190	204
Heterogeneous nuclear ribonucleoprotein D-like OS=Homo sapiens OX=9606 GN=HNRNPDL PE=1 SV=1	A0A087WUK2	25922_NB1335 (EFNB1-miniT_no stimulation_R1)	Heterogeneous nuclear ribonucleoprotein D-like OS=Homo sapiens OX=9606 GN=HNRNPDL PE=1 SV=1	1	0.000154	40023	6	8	8	RGFCFITYTDEEPVKK	R	L	0.995	23	35.9	20.2	Carbamidomethyl (+57)	1988.97	3	0.0011	0.54	274	289
Heterogeneous nuclear ribonucleoprotein D-like OS=Homo sapiens OX=9606 GN=HNRNPDL PE=1 SV=1	A0A087WUK2	25922_NB1335 (EFNB1-miniT_no stimulation_R1)	Heterogeneous nuclear ribonucleoprotein D-like OS=Homo sapiens OX=9606 GN=HNRNPDL PE=1 SV=1	1	0.000154	40023	6	8	8	VFVGGLSPDTSEEQIK	K	E	0.997	37.1	34.4	34.6		1704.86	2	0.0024	1.4	235	250
Heterogeneous nuclear ribonucleoprotein D-like OS=Homo sapiens OX=9606 GN=HNRNPDL PE=1 SV=1	A0A087WUK2	25922_NB1335 (EFNB1-miniT_no stimulation_R1)	Heterogeneous nuclear ribonucleoprotein D-like OS=Homo sapiens OX=9606 GN=HNRNPDL PE=1 SV=1	1	0.000154	40023	6	8	8	YHQIGSGKCEIK	R	V	0.979	18.4	33.8	15.2	Carbamidomethyl (+57)	1418.7	3	-0.00019	-0.14	295	306
Heterogeneous nuclear ribonucleoprotein D-like OS=Homo sapiens OX=9606 GN=HNRNPDL PE=1 SV=1	A0A087WUK2	25922_NB1335 (EFNB1-miniT_no stimulation_R1)	Heterogeneous nuclear ribonucleoprotein D-like OS=Homo sapiens OX=9606 GN=HNRNPDL PE=1 SV=1	1	0.000154	40023	6	8	8	YHQIGSGKCEIK	R	V	0.997	30.9	33.8	21.7	Carbamidomethyl (+57)	1418.7	2	-0.00047	-0.33	295	306
Heterogeneous nuclear ribonucleoprotein D-like OS=Homo sapiens OX=9606 GN=HNRNPDL PE=1 SV=1	A0A087WUK2	26675_NB1495c (YFP-miniT+EPHB3_R3)	Heterogeneous nuclear ribonucleoprotein D-like OS=Homo sapiens OX=9606 GN=HNRNPDL PE=1 SV=1	1	7.89e-05	40023	4	4	4	DLTEYLSR	K	F	0.99	32.6	31.6	25		995.49	2	-0.00024	-0.24	163	170
Heterogeneous nuclear ribonucleoprotein D-like OS=Homo sapiens OX=9606 GN=HNRNPDL PE=1 SV=1	A0A087WUK2	26675_NB1495c (YFP-miniT+EPHB3_R3)	Heterogeneous nuclear ribonucleoprotein D-like OS=Homo sapiens OX=9606 GN=HNRNPDL PE=1 SV=1	1	7.89e-05	40023	4	4	4	FGEVVDCTIK	R	T	0.997	29.9	34	0	Carbamidomethyl (+57)	1166.56	2	0.00045	0.39	171	180
Heterogeneous nuclear ribonucleoprotein D-like OS=Homo sapiens OX=9606 GN=HNRNPDL PE=1 SV=1	A0A087WUK2	26675_NB1495c (YFP-miniT+EPHB3_R3)	Heterogeneous nuclear ribonucleoprotein D-like OS=Homo sapiens OX=9606 GN=HNRNPDL PE=1 SV=1	1	7.89e-05	40023	4	4	4	FGEVVDCTIK	R	T	0.997	41.2	34.1	0	Carbamidomethyl (+57)	1166.56	2	-0.00027	-0.23	171	180
Heterogeneous nuclear ribonucleoprotein D-like OS=Homo sapiens OX=9606 GN=HNRNPDL PE=1 SV=1	A0A087WUK2	26675_NB1495c (YFP-miniT+EPHB3_R3)	Heterogeneous nuclear ribonucleoprotein D-like OS=Homo sapiens OX=9606 GN=HNRNPDL PE=1 SV=1	1	7.89e-05	40023	4	4	4	GFCFITYTDEEPVKK	R	L	0.993	27.3	35.7	27.3	Carbamidomethyl (+57)	1832.87	3	-0.00054	-0.3	275	289
Heterogeneous nuclear ribonucleoprotein D-like OS=Homo sapiens OX=9606 GN=HNRNPDL PE=1 SV=1	A0A087WUK2	26675_NB1495c (YFP-miniT+EPHB3_R3)	Heterogeneous nuclear ribonucleoprotein D-like OS=Homo sapiens OX=9606 GN=HNRNPDL PE=1 SV=1	1	7.89e-05	40023	4	4	4	GFGFVLFK	R	D	0.975	19.7	30.2	15.3		913.51	2	-0.00038	-0.42	190	197
Heterogeneous nuclear ribonucleoprotein D-like OS=Homo sapiens OX=9606 GN=HNRNPDL PE=1 SV=1	A0A087WUK2	26675_NB1495c (YFP-miniT+EPHB3_R3)	Heterogeneous nuclear ribonucleoprotein D-like OS=Homo sapiens OX=9606 GN=HNRNPDL PE=1 SV=1	1	7.89e-05	40023	4	4	4	MFIGGLSWDTSKK	K	D	0.997	32.2	33.5	28.5		1468.74	3	-3.8e-05	-0.026	150	162
Heterogeneous nuclear ribonucleoprotein D-like OS=Homo sapiens OX=9606 GN=HNRNPDL PE=1 SV=1	A0A087WUK2	26675_NB1495c (YFP-miniT+EPHB3_R3)	Heterogeneous nuclear ribonucleoprotein D-like OS=Homo sapiens OX=9606 GN=HNRNPDL PE=1 SV=1	1	7.89e-05	40023	4	4	4	VFVGGLSPDTSEEQIK	K	E	0.997	48.3	34.2	48.3		1704.86	2	0.0043	2.5	235	250
Heterogeneous nuclear ribonucleoprotein D-like OS=Homo sapiens OX=9606 GN=HNRNPDL PE=1 SV=1	A0A087WUK2	25923_NB1336 (EFNB1-miniT+EPHB3_R1)	Heterogeneous nuclear ribonucleoprotein D-like OS=Homo sapiens OX=9606 GN=HNRNPDL PE=1 SV=1	1	6.63e-05	40023	2	3	3	FGEVVDCTIK	R	T	0.997	28.9	34	0	Carbamidomethyl (+57)	1166.56	2	0.00045	0.39	171	180
Heterogeneous nuclear ribonucleoprotein D-like OS=Homo sapiens OX=9606 GN=HNRNPDL PE=1 SV=1	A0A087WUK2	25923_NB1336 (EFNB1-miniT+EPHB3_R1)	Heterogeneous nuclear ribonucleoprotein D-like OS=Homo sapiens OX=9606 GN=HNRNPDL PE=1 SV=1	1	6.63e-05	40023	2	3	3	FGEVVDCTIK	R	T	0.997	36.9	34.1	0	Carbamidomethyl (+57)	1166.56	2	-0.00053	-0.45	171	180
Heterogeneous nuclear ribonucleoprotein D-like OS=Homo sapiens OX=9606 GN=HNRNPDL PE=1 SV=1	A0A087WUK2	25923_NB1336 (EFNB1-miniT+EPHB3_R1)	Heterogeneous nuclear ribonucleoprotein D-like OS=Homo sapiens OX=9606 GN=HNRNPDL PE=1 SV=1	1	6.63e-05	40023	2	3	3	FGEVVDCTIKTDPVTGR	R	S	0.997	25.3	35.4	23.2	Carbamidomethyl (+57)	1892.93	2	0.0011	0.57	171	187
Heterogeneous nuclear ribonucleoprotein D-like OS=Homo sapiens OX=9606 GN=HNRNPDL PE=1 SV=1	A0A087WUK2	25923_NB1336 (EFNB1-miniT+EPHB3_R1)	Heterogeneous nuclear ribonucleoprotein D-like OS=Homo sapiens OX=9606 GN=HNRNPDL PE=1 SV=1	1	6.63e-05	40023	2	3	3	FGEVVDCTIKTDPVTGR	R	S	0.997	48.1	35.5	41.9	Carbamidomethyl (+57)	1892.93	3	0.0015	0.79	171	187
Heterogeneous nuclear ribonucleoprotein D-like OS=Homo sapiens OX=9606 GN=HNRNPDL PE=1 SV=1	A0A087WUK2	25923_NB1336 (EFNB1-miniT+EPHB3_R1)	Heterogeneous nuclear ribonucleoprotein D-like OS=Homo sapiens OX=9606 GN=HNRNPDL PE=1 SV=1	1	6.63e-05	40023	2	3	3	YHQIGSGKCEIK	R	V	0.952	16.2	33.9	14.6	Carbamidomethyl (+57)	1418.7	3	0.00083	0.58	295	306
Heterogeneous nuclear ribonucleoprotein D-like OS=Homo sapiens OX=9606 GN=HNRNPDL PE=1 SV=1	A0A087WUK2	25926_NB1339 (YFP-miniT_no stimulation_R1)	Heterogeneous nuclear ribonucleoprotein D-like OS=Homo sapiens OX=9606 GN=HNRNPDL PE=1 SV=1	1	8.82e-05	40023	4	5	5	DLTEYLSR	K	F	0.99	32.2	31.6	30.6		995.49	2	-0.00018	-0.18	163	170
Heterogeneous nuclear ribonucleoprotein D-like OS=Homo sapiens OX=9606 GN=HNRNPDL PE=1 SV=1	A0A087WUK2	25926_NB1339 (YFP-miniT_no stimulation_R1)	Heterogeneous nuclear ribonucleoprotein D-like OS=Homo sapiens OX=9606 GN=HNRNPDL PE=1 SV=1	1	8.82e-05	40023	4	5	5	FGEVVDCTIKTDPVTGR	R	S	0.916	18	35.4	15.6	Carbamidomethyl (+57)	1892.93	2	0.0034	1.8	171	187
Heterogeneous nuclear ribonucleoprotein D-like OS=Homo sapiens OX=9606 GN=HNRNPDL PE=1 SV=1	A0A087WUK2	25926_NB1339 (YFP-miniT_no stimulation_R1)	Heterogeneous nuclear ribonucleoprotein D-like OS=Homo sapiens OX=9606 GN=HNRNPDL PE=1 SV=1	1	8.82e-05	40023	4	5	5	FGEVVDCTIKTDPVTGR	R	S	0.997	29.7	35.4	27	Carbamidomethyl (+57)	1892.93	3	0.002	1.1	171	187
Heterogeneous nuclear ribonucleoprotein D-like OS=Homo sapiens OX=9606 GN=HNRNPDL PE=1 SV=1	A0A087WUK2	25926_NB1339 (YFP-miniT_no stimulation_R1)	Heterogeneous nuclear ribonucleoprotein D-like OS=Homo sapiens OX=9606 GN=HNRNPDL PE=1 SV=1	1	8.82e-05	40023	4	5	5	GFCFITYTDEEPVKK	R	L	0.997	28	35.7	28	Carbamidomethyl (+57)	1832.87	2	0.00021	0.12	275	289
Heterogeneous nuclear ribonucleoprotein D-like OS=Homo sapiens OX=9606 GN=HNRNPDL PE=1 SV=1	A0A087WUK2	25926_NB1339 (YFP-miniT_no stimulation_R1)	Heterogeneous nuclear ribonucleoprotein D-like OS=Homo sapiens OX=9606 GN=HNRNPDL PE=1 SV=1	1	8.82e-05	40023	4	5	5	YHQIGSGKCEIK	R	V	0.991	22.6	33.8	17.9	Carbamidomethyl (+57)	1418.7	2	0.0016	1.1	295	306
Heterogeneous nuclear ribonucleoprotein D-like OS=Homo sapiens OX=9606 GN=HNRNPDL PE=1 SV=1	A0A087WUK2	25927_NB1340 (YFP-miniT+EPHB3_R1)	Heterogeneous nuclear ribonucleoprotein D-like OS=Homo sapiens OX=9606 GN=HNRNPDL PE=1 SV=1	1	3.31e-05	40023	2	2	2	FGEVVDCTIKTDPVTGR	R	S	0.997	25.8	35.4	24	Carbamidomethyl (+57)	1892.93	3	0.00057	0.3	171	187
Heterogeneous nuclear ribonucleoprotein D-like OS=Homo sapiens OX=9606 GN=HNRNPDL PE=1 SV=1	A0A087WUK2	25927_NB1340 (YFP-miniT+EPHB3_R1)	Heterogeneous nuclear ribonucleoprotein D-like OS=Homo sapiens OX=9606 GN=HNRNPDL PE=1 SV=1	1	3.31e-05	40023	2	2	2	YHQIGSGKCEIK	R	V	0.995	22.5	33.8	8.03	Carbamidomethyl (+57)	1418.7	2	0.0011	0.78	295	306
Heterogeneous nuclear ribonucleoprotein D-like OS=Homo sapiens OX=9606 GN=HNRNPDL PE=1 SV=1	A0A087WUK2	26433_NB1453 (EFNB1-miniT_no stimulation_R2)	Heterogeneous nuclear ribonucleoprotein D-like OS=Homo sapiens OX=9606 GN=HNRNPDL PE=1 SV=1	1	8.66e-05	40023	5	5	5	DLTEYLSR	K	F	0.99	32.8	31.6	25.6		995.49	2	0.00054	0.54	163	170
Heterogeneous nuclear ribonucleoprotein D-like OS=Homo sapiens OX=9606 GN=HNRNPDL PE=1 SV=1	A0A087WUK2	26433_NB1453 (EFNB1-miniT_no stimulation_R2)	Heterogeneous nuclear ribonucleoprotein D-like OS=Homo sapiens OX=9606 GN=HNRNPDL PE=1 SV=1	1	8.66e-05	40023	5	5	5	FGEVVDCTIK	R	T	0.997	53	34	0	Carbamidomethyl (+57)	1166.57	2	0.00095	0.82	171	180
Heterogeneous nuclear ribonucleoprotein D-like OS=Homo sapiens OX=9606 GN=HNRNPDL PE=1 SV=1	A0A087WUK2	26433_NB1453 (EFNB1-miniT_no stimulation_R2)	Heterogeneous nuclear ribonucleoprotein D-like OS=Homo sapiens OX=9606 GN=HNRNPDL PE=1 SV=1	1	8.66e-05	40023	5	5	5	FGEVVDCTIK	R	T	0.997	39.4	34	0	Carbamidomethyl (+57)	1166.56	2	0.00033	0.28	171	180
Heterogeneous nuclear ribonucleoprotein D-like OS=Homo sapiens OX=9606 GN=HNRNPDL PE=1 SV=1	A0A087WUK2	26433_NB1453 (EFNB1-miniT_no stimulation_R2)	Heterogeneous nuclear ribonucleoprotein D-like OS=Homo sapiens OX=9606 GN=HNRNPDL PE=1 SV=1	1	8.66e-05	40023	5	5	5	GFCFITYTDEEPVKK	R	L	0.997	48.5	35.7	43.8	Carbamidomethyl (+57)	1832.87	3	0.0026	1.4	275	289
Heterogeneous nuclear ribonucleoprotein D-like OS=Homo sapiens OX=9606 GN=HNRNPDL PE=1 SV=1	A0A087WUK2	26433_NB1453 (EFNB1-miniT_no stimulation_R2)	Heterogeneous nuclear ribonucleoprotein D-like OS=Homo sapiens OX=9606 GN=HNRNPDL PE=1 SV=1	1	8.66e-05	40023	5	5	5	GFGFVLFK	R	D	0.99	29.2	30.2	28.9		913.51	2	-0.00056	-0.61	190	197
Heterogeneous nuclear ribonucleoprotein D-like OS=Homo sapiens OX=9606 GN=HNRNPDL PE=1 SV=1	A0A087WUK2	26433_NB1453 (EFNB1-miniT_no stimulation_R2)	Heterogeneous nuclear ribonucleoprotein D-like OS=Homo sapiens OX=9606 GN=HNRNPDL PE=1 SV=1	1	8.66e-05	40023	5	5	5	MFIGGLSWDTSK	K	K	0.997	43.5	33.3	43.5		1340.64	2	0.00072	0.54	150	161
Heterogeneous nuclear ribonucleoprotein D-like OS=Homo sapiens OX=9606 GN=HNRNPDL PE=1 SV=1	A0A087WUK2	26433_NB1453 (EFNB1-miniT_no stimulation_R2)	Heterogeneous nuclear ribonucleoprotein D-like OS=Homo sapiens OX=9606 GN=HNRNPDL PE=1 SV=1	1	8.66e-05	40023	5	5	5	MFIGGLSWDTSKK	K	D	0.997	42.8	33.5	41.6		1468.74	3	0.00023	0.16	150	162
Heterogeneous nuclear ribonucleoprotein D-like OS=Homo sapiens OX=9606 GN=HNRNPDL PE=1 SV=1	A0A087WUK2	26433_NB1453 (EFNB1-miniT_no stimulation_R2)	Heterogeneous nuclear ribonucleoprotein D-like OS=Homo sapiens OX=9606 GN=HNRNPDL PE=1 SV=1	1	8.66e-05	40023	5	5	5	VFVGGLSPDTSEEQIK	K	E	0.996	25	34.5	25		1704.86	2	0.0017	1	235	250
Heterogeneous nuclear ribonucleoprotein D-like OS=Homo sapiens OX=9606 GN=HNRNPDL PE=1 SV=1	A0A087WUK2	26434_NB1454 (EFNB1-miniT+EPHB3_R2)	Heterogeneous nuclear ribonucleoprotein D-like OS=Homo sapiens OX=9606 GN=HNRNPDL PE=1 SV=1	1	0.000186	40023	9	11	11	DAASVDKVLELK	K	E	0.985	20.2	31.8	16.5		1286.71	2	-0.00062	-0.48	198	209
Heterogeneous nuclear ribonucleoprotein D-like OS=Homo sapiens OX=9606 GN=HNRNPDL PE=1 SV=1	A0A087WUK2	26434_NB1454 (EFNB1-miniT+EPHB3_R2)	Heterogeneous nuclear ribonucleoprotein D-like OS=Homo sapiens OX=9606 GN=HNRNPDL PE=1 SV=1	1	0.000186	40023	9	11	11	DLTEYLSR	K	F	0.99	33.2	31.7	33.2		995.49	2	-0.0015	-1.5	163	170
Heterogeneous nuclear ribonucleoprotein D-like OS=Homo sapiens OX=9606 GN=HNRNPDL PE=1 SV=1	A0A087WUK2	26434_NB1454 (EFNB1-miniT+EPHB3_R2)	Heterogeneous nuclear ribonucleoprotein D-like OS=Homo sapiens OX=9606 GN=HNRNPDL PE=1 SV=1	1	0.000186	40023	9	11	11	EYFGAFGEIENIELPMDTK	K	T	0.936	19.8	37	16.1		2202.02	2	0.0029	1.3	251	269
Heterogeneous nuclear ribonucleoprotein D-like OS=Homo sapiens OX=9606 GN=HNRNPDL PE=1 SV=1	A0A087WUK2	26434_NB1454 (EFNB1-miniT+EPHB3_R2)	Heterogeneous nuclear ribonucleoprotein D-like OS=Homo sapiens OX=9606 GN=HNRNPDL PE=1 SV=1	1	0.000186	40023	9	11	11	FGEVVDCTIK	R	T	0.997	36.6	33.8	0	Carbamidomethyl (+57)	1166.56	2	-0.0022	-1.9	171	180
Heterogeneous nuclear ribonucleoprotein D-like OS=Homo sapiens OX=9606 GN=HNRNPDL PE=1 SV=1	A0A087WUK2	26434_NB1454 (EFNB1-miniT+EPHB3_R2)	Heterogeneous nuclear ribonucleoprotein D-like OS=Homo sapiens OX=9606 GN=HNRNPDL PE=1 SV=1	1	0.000186	40023	9	11	11	FGEVVDCTIK	R	T	0.997	41.2	33.8	0	Carbamidomethyl (+57)	1166.56	2	-0.001	-0.86	171	180
Heterogeneous nuclear ribonucleoprotein D-like OS=Homo sapiens OX=9606 GN=HNRNPDL PE=1 SV=1	A0A087WUK2	26434_NB1454 (EFNB1-miniT+EPHB3_R2)	Heterogeneous nuclear ribonucleoprotein D-like OS=Homo sapiens OX=9606 GN=HNRNPDL PE=1 SV=1	1	0.000186	40023	9	11	11	FGEVVDCTIKTDPVTGR	R	S	0.997	45.5	35.5	38.6	Carbamidomethyl (+57)	1892.93	3	-0.00087	-0.46	171	187
Heterogeneous nuclear ribonucleoprotein D-like OS=Homo sapiens OX=9606 GN=HNRNPDL PE=1 SV=1	A0A087WUK2	26434_NB1454 (EFNB1-miniT+EPHB3_R2)	Heterogeneous nuclear ribonucleoprotein D-like OS=Homo sapiens OX=9606 GN=HNRNPDL PE=1 SV=1	1	0.000186	40023	9	11	11	GFCFITYTDEEPVKK	R	L	0.963	19.3	35.7	15.9	Carbamidomethyl (+57)	1832.87	2	0.00069	0.38	275	289
Heterogeneous nuclear ribonucleoprotein D-like OS=Homo sapiens OX=9606 GN=HNRNPDL PE=1 SV=1	A0A087WUK2	26434_NB1454 (EFNB1-miniT+EPHB3_R2)	Heterogeneous nuclear ribonucleoprotein D-like OS=Homo sapiens OX=9606 GN=HNRNPDL PE=1 SV=1	1	0.000186	40023	9	11	11	GFCFITYTDEEPVKK	R	L	0.997	38.7	35.7	35.1	Carbamidomethyl (+57)	1832.86	3	-0.0016	-0.89	275	289
Heterogeneous nuclear ribonucleoprotein D-like OS=Homo sapiens OX=9606 GN=HNRNPDL PE=1 SV=1	A0A087WUK2	26434_NB1454 (EFNB1-miniT+EPHB3_R2)	Heterogeneous nuclear ribonucleoprotein D-like OS=Homo sapiens OX=9606 GN=HNRNPDL PE=1 SV=1	1	0.000186	40023	9	11	11	GFGFVLFK	R	D	0.909	12.3	30.2	10.4		913.51	2	-0.00074	-0.81	190	197
Heterogeneous nuclear ribonucleoprotein D-like OS=Homo sapiens OX=9606 GN=HNRNPDL PE=1 SV=1	A0A087WUK2	26434_NB1454 (EFNB1-miniT+EPHB3_R2)	Heterogeneous nuclear ribonucleoprotein D-like OS=Homo sapiens OX=9606 GN=HNRNPDL PE=1 SV=1	1	0.000186	40023	9	11	11	GFGFVLFK	R	D	0.99	23.8	30.2	23.4		913.51	2	-1.9e-06	-0.0021	190	197
Heterogeneous nuclear ribonucleoprotein D-like OS=Homo sapiens OX=9606 GN=HNRNPDL PE=1 SV=1	A0A087WUK2	26434_NB1454 (EFNB1-miniT+EPHB3_R2)	Heterogeneous nuclear ribonucleoprotein D-like OS=Homo sapiens OX=9606 GN=HNRNPDL PE=1 SV=1	1	0.000186	40023	9	11	11	MFIGGLSWDTSK	K	K	0.997	62.1	33.3	61.5		1340.64	2	0.00084	0.62	150	161
Heterogeneous nuclear ribonucleoprotein D-like OS=Homo sapiens OX=9606 GN=HNRNPDL PE=1 SV=1	A0A087WUK2	26434_NB1454 (EFNB1-miniT+EPHB3_R2)	Heterogeneous nuclear ribonucleoprotein D-like OS=Homo sapiens OX=9606 GN=HNRNPDL PE=1 SV=1	1	0.000186	40023	9	11	11	MFIGGLSWDTSKK	K	D	0.997	64.3	33.7	64.3		1468.74	2	-0.0009	-0.61	150	162
Heterogeneous nuclear ribonucleoprotein D-like OS=Homo sapiens OX=9606 GN=HNRNPDL PE=1 SV=1	A0A087WUK2	26434_NB1454 (EFNB1-miniT+EPHB3_R2)	Heterogeneous nuclear ribonucleoprotein D-like OS=Homo sapiens OX=9606 GN=HNRNPDL PE=1 SV=1	1	0.000186	40023	9	11	11	MFIGGLSWDTSKK	K	D	0.997	38.6	33.6	36.8		1468.74	3	-0.0029	-2	150	162
Heterogeneous nuclear ribonucleoprotein D-like OS=Homo sapiens OX=9606 GN=HNRNPDL PE=1 SV=1	A0A087WUK2	26434_NB1454 (EFNB1-miniT+EPHB3_R2)	Heterogeneous nuclear ribonucleoprotein D-like OS=Homo sapiens OX=9606 GN=HNRNPDL PE=1 SV=1	1	0.000186	40023	9	11	11	RGFCFITYTDEEPVKK	R	L	0.997	28.3	35.9	23.7	Carbamidomethyl (+57)	1988.97	4	-0.0013	-0.65	274	289
Heterogeneous nuclear ribonucleoprotein D-like OS=Homo sapiens OX=9606 GN=HNRNPDL PE=1 SV=1	A0A087WUK2	26434_NB1454 (EFNB1-miniT+EPHB3_R2)	Heterogeneous nuclear ribonucleoprotein D-like OS=Homo sapiens OX=9606 GN=HNRNPDL PE=1 SV=1	1	0.000186	40023	9	11	11	VFVGGLSPDTSEEQIK	K	E	0.997	63.5	34.5	59.9		1704.86	2	-0.0012	-0.72	235	250
Heterogeneous nuclear ribonucleoprotein D-like OS=Homo sapiens OX=9606 GN=HNRNPDL PE=1 SV=1	A0A087WUK2	26437_NB1457 (YFP-miniT_no stimulation_R2)	Heterogeneous nuclear ribonucleoprotein D-like OS=Homo sapiens OX=9606 GN=HNRNPDL PE=1 SV=1	1	0.000147	40023	8	9	9	DAASVDKVLELK	K	E	0.997	26.7	31.7	9.19		1286.71	3	-0.0012	-0.92	198	209
Heterogeneous nuclear ribonucleoprotein D-like OS=Homo sapiens OX=9606 GN=HNRNPDL PE=1 SV=1	A0A087WUK2	26437_NB1457 (YFP-miniT_no stimulation_R2)	Heterogeneous nuclear ribonucleoprotein D-like OS=Homo sapiens OX=9606 GN=HNRNPDL PE=1 SV=1	1	0.000147	40023	8	9	9	EYFGAFGEIENIELPMDTK	K	T	0.997	35	36.9	33.4		2202.02	2	0.0015	0.67	251	269
Heterogeneous nuclear ribonucleoprotein D-like OS=Homo sapiens OX=9606 GN=HNRNPDL PE=1 SV=1	A0A087WUK2	26437_NB1457 (YFP-miniT_no stimulation_R2)	Heterogeneous nuclear ribonucleoprotein D-like OS=Homo sapiens OX=9606 GN=HNRNPDL PE=1 SV=1	1	0.000147	40023	8	9	9	FGEVVDCTIK	R	T	0.997	31.3	33.8	0	Carbamidomethyl (+57)	1166.56	2	-0.001	-0.86	171	180
Heterogeneous nuclear ribonucleoprotein D-like OS=Homo sapiens OX=9606 GN=HNRNPDL PE=1 SV=1	A0A087WUK2	26437_NB1457 (YFP-miniT_no stimulation_R2)	Heterogeneous nuclear ribonucleoprotein D-like OS=Homo sapiens OX=9606 GN=HNRNPDL PE=1 SV=1	1	0.000147	40023	8	9	9	FGEVVDCTIK	R	T	0.997	38.6	33.8	0	Carbamidomethyl (+57)	1166.56	2	-0.0022	-1.9	171	180
Heterogeneous nuclear ribonucleoprotein D-like OS=Homo sapiens OX=9606 GN=HNRNPDL PE=1 SV=1	A0A087WUK2	26437_NB1457 (YFP-miniT_no stimulation_R2)	Heterogeneous nuclear ribonucleoprotein D-like OS=Homo sapiens OX=9606 GN=HNRNPDL PE=1 SV=1	1	0.000147	40023	8	9	9	FGEVVDCTIKTDPVTGR	R	S	0.997	50.6	35.6	46.5	Carbamidomethyl (+57)	1892.93	3	-0.0011	-0.57	171	187
Heterogeneous nuclear ribonucleoprotein D-like OS=Homo sapiens OX=9606 GN=HNRNPDL PE=1 SV=1	A0A087WUK2	26437_NB1457 (YFP-miniT_no stimulation_R2)	Heterogeneous nuclear ribonucleoprotein D-like OS=Homo sapiens OX=9606 GN=HNRNPDL PE=1 SV=1	1	0.000147	40023	8	9	9	GFCFITYTDEEPVKK	R	L	0.997	29.5	35.7	28.5	Carbamidomethyl (+57)	1832.86	2	-0.00077	-0.42	275	289
Heterogeneous nuclear ribonucleoprotein D-like OS=Homo sapiens OX=9606 GN=HNRNPDL PE=1 SV=1	A0A087WUK2	26437_NB1457 (YFP-miniT_no stimulation_R2)	Heterogeneous nuclear ribonucleoprotein D-like OS=Homo sapiens OX=9606 GN=HNRNPDL PE=1 SV=1	1	0.000147	40023	8	9	9	GFCFITYTDEEPVKK	R	L	0.997	53.4	35.7	51.5	Carbamidomethyl (+57)	1832.86	3	-0.0013	-0.69	275	289
Heterogeneous nuclear ribonucleoprotein D-like OS=Homo sapiens OX=9606 GN=HNRNPDL PE=1 SV=1	A0A087WUK2	26437_NB1457 (YFP-miniT_no stimulation_R2)	Heterogeneous nuclear ribonucleoprotein D-like OS=Homo sapiens OX=9606 GN=HNRNPDL PE=1 SV=1	1	0.000147	40023	8	9	9	GFGFVLFK	R	D	0.99	27	30.2	25.4		913.5	2	-0.0015	-1.7	190	197
Heterogeneous nuclear ribonucleoprotein D-like OS=Homo sapiens OX=9606 GN=HNRNPDL PE=1 SV=1	A0A087WUK2	26437_NB1457 (YFP-miniT_no stimulation_R2)	Heterogeneous nuclear ribonucleoprotein D-like OS=Homo sapiens OX=9606 GN=HNRNPDL PE=1 SV=1	1	0.000147	40023	8	9	9	MFIGGLSWDTSK	K	K	0.997	46.8	33.2	46.8		1340.64	2	-0.0011	-0.84	150	161
Heterogeneous nuclear ribonucleoprotein D-like OS=Homo sapiens OX=9606 GN=HNRNPDL PE=1 SV=1	A0A087WUK2	26437_NB1457 (YFP-miniT_no stimulation_R2)	Heterogeneous nuclear ribonucleoprotein D-like OS=Homo sapiens OX=9606 GN=HNRNPDL PE=1 SV=1	1	0.000147	40023	8	9	9	MFIGGLSWDTSKK	K	D	0.997	42.5	33.4	38.3		1468.74	3	-0.0014	-0.96	150	162
Heterogeneous nuclear ribonucleoprotein D-like OS=Homo sapiens OX=9606 GN=HNRNPDL PE=1 SV=1	A0A087WUK2	26437_NB1457 (YFP-miniT_no stimulation_R2)	Heterogeneous nuclear ribonucleoprotein D-like OS=Homo sapiens OX=9606 GN=HNRNPDL PE=1 SV=1	1	0.000147	40023	8	9	9	RGFCFITYTDEEPVKK	R	L	0.988	21.4	35.9	13.8	Carbamidomethyl (+57)	1988.96	4	-0.0025	-1.3	274	289
Heterogeneous nuclear ribonucleoprotein D-like OS=Homo sapiens OX=9606 GN=HNRNPDL PE=1 SV=1	A0A087WUK2	26437_NB1457 (YFP-miniT_no stimulation_R2)	Heterogeneous nuclear ribonucleoprotein D-like OS=Homo sapiens OX=9606 GN=HNRNPDL PE=1 SV=1	1	0.000147	40023	8	9	9	VFVGGLSPDTSEEQIK	K	E	0.997	36	34.5	30.5		1704.86	2	0.00026	0.15	235	250
Heterogeneous nuclear ribonucleoprotein D-like OS=Homo sapiens OX=9606 GN=HNRNPDL PE=1 SV=1	A0A087WUK2	26438_NB1458 (YFP-miniT+EPHB3_R2)	Heterogeneous nuclear ribonucleoprotein D-like OS=Homo sapiens OX=9606 GN=HNRNPDL PE=1 SV=1	1	0.0001	40023	5	6	6	FGEVVDCTIK	R	T	0.997	31.2	34	0	Carbamidomethyl (+57)	1166.56	2	-0.003	-2.5	171	180
Heterogeneous nuclear ribonucleoprotein D-like OS=Homo sapiens OX=9606 GN=HNRNPDL PE=1 SV=1	A0A087WUK2	26438_NB1458 (YFP-miniT+EPHB3_R2)	Heterogeneous nuclear ribonucleoprotein D-like OS=Homo sapiens OX=9606 GN=HNRNPDL PE=1 SV=1	1	0.0001	40023	5	6	6	FGEVVDCTIK	R	T	0.997	41.2	34	0	Carbamidomethyl (+57)	1166.56	2	-0.0033	-2.8	171	180
Heterogeneous nuclear ribonucleoprotein D-like OS=Homo sapiens OX=9606 GN=HNRNPDL PE=1 SV=1	A0A087WUK2	26438_NB1458 (YFP-miniT+EPHB3_R2)	Heterogeneous nuclear ribonucleoprotein D-like OS=Homo sapiens OX=9606 GN=HNRNPDL PE=1 SV=1	1	0.0001	40023	5	6	6	GFCFITYTDEEPVKK	R	L	0.993	25.1	35.5	21.5	Carbamidomethyl (+57)	1832.86	2	-0.0034	-1.9	275	289
Heterogeneous nuclear ribonucleoprotein D-like OS=Homo sapiens OX=9606 GN=HNRNPDL PE=1 SV=1	A0A087WUK2	26438_NB1458 (YFP-miniT+EPHB3_R2)	Heterogeneous nuclear ribonucleoprotein D-like OS=Homo sapiens OX=9606 GN=HNRNPDL PE=1 SV=1	1	0.0001	40023	5	6	6	GFCFITYTDEEPVKK	R	L	0.993	24	35.4	24	Carbamidomethyl (+57)	1832.86	3	-0.0051	-2.8	275	289
Heterogeneous nuclear ribonucleoprotein D-like OS=Homo sapiens OX=9606 GN=HNRNPDL PE=1 SV=1	A0A087WUK2	26438_NB1458 (YFP-miniT+EPHB3_R2)	Heterogeneous nuclear ribonucleoprotein D-like OS=Homo sapiens OX=9606 GN=HNRNPDL PE=1 SV=1	1	0.0001	40023	5	6	6	LAGGAAIK	R	G	0.99	23	25	11.8		699.42	2	-0.0032	-4.6	69	76
Heterogeneous nuclear ribonucleoprotein D-like OS=Homo sapiens OX=9606 GN=HNRNPDL PE=1 SV=1	A0A087WUK2	26438_NB1458 (YFP-miniT+EPHB3_R2)	Heterogeneous nuclear ribonucleoprotein D-like OS=Homo sapiens OX=9606 GN=HNRNPDL PE=1 SV=1	1	0.0001	40023	5	6	6	MFIGGLSWDTSK	K	K	0.997	63.2	33.7	61.2		1340.64	2	-0.0036	-2.7	150	161
Heterogeneous nuclear ribonucleoprotein D-like OS=Homo sapiens OX=9606 GN=HNRNPDL PE=1 SV=1	A0A087WUK2	26438_NB1458 (YFP-miniT+EPHB3_R2)	Heterogeneous nuclear ribonucleoprotein D-like OS=Homo sapiens OX=9606 GN=HNRNPDL PE=1 SV=1	1	0.0001	40023	5	6	6	MFIGGLSWDTSKK	K	D	0.997	30.8	33.8	26.4		1468.73	3	-0.0057	-3.9	150	162
Heterogeneous nuclear ribonucleoprotein D-like OS=Homo sapiens OX=9606 GN=HNRNPDL PE=1 SV=1	A0A087WUK2	26438_NB1458 (YFP-miniT+EPHB3_R2)	Heterogeneous nuclear ribonucleoprotein D-like OS=Homo sapiens OX=9606 GN=HNRNPDL PE=1 SV=1	1	0.0001	40023	5	6	6	VFVGGLSPDTSEEQIK	K	E	0.997	50.8	34.3	47.9		1704.85	2	-0.0035	-2.1	235	250
Heterogeneous nuclear ribonucleoprotein D-like OS=Homo sapiens OX=9606 GN=HNRNPDL PE=1 SV=1	A0A087WUK2	26670_NB1490 (EFNB1-miniT_no stimulation_R3)	Heterogeneous nuclear ribonucleoprotein D-like OS=Homo sapiens OX=9606 GN=HNRNPDL PE=1 SV=1	1	7.26e-05	40023	4	4	4	DLTEYLSR	K	F	0.99	32.7	31.6	29.3		995.49	2	-6.2e-05	-0.062	163	170
Heterogeneous nuclear ribonucleoprotein D-like OS=Homo sapiens OX=9606 GN=HNRNPDL PE=1 SV=1	A0A087WUK2	26670_NB1490 (EFNB1-miniT_no stimulation_R3)	Heterogeneous nuclear ribonucleoprotein D-like OS=Homo sapiens OX=9606 GN=HNRNPDL PE=1 SV=1	1	7.26e-05	40023	4	4	4	FGEVVDCTIK	R	T	0.996	26.7	34	0	Carbamidomethyl (+57)	1166.56	2	0.00045	0.39	171	180
Heterogeneous nuclear ribonucleoprotein D-like OS=Homo sapiens OX=9606 GN=HNRNPDL PE=1 SV=1	A0A087WUK2	26670_NB1490 (EFNB1-miniT_no stimulation_R3)	Heterogeneous nuclear ribonucleoprotein D-like OS=Homo sapiens OX=9606 GN=HNRNPDL PE=1 SV=1	1	7.26e-05	40023	4	4	4	GFCFITYTDEEPVKK	R	L	0.997	51.5	35.7	41.3	Carbamidomethyl (+57)	1832.87	3	0.00039	0.21	275	289
Heterogeneous nuclear ribonucleoprotein D-like OS=Homo sapiens OX=9606 GN=HNRNPDL PE=1 SV=1	A0A087WUK2	26670_NB1490 (EFNB1-miniT_no stimulation_R3)	Heterogeneous nuclear ribonucleoprotein D-like OS=Homo sapiens OX=9606 GN=HNRNPDL PE=1 SV=1	1	7.26e-05	40023	4	4	4	GFGFVLFK	R	D	0.958	16.5	30.2	14		913.51	2	0.00018	0.19	190	197
Heterogeneous nuclear ribonucleoprotein D-like OS=Homo sapiens OX=9606 GN=HNRNPDL PE=1 SV=1	A0A087WUK2	26670_NB1490 (EFNB1-miniT_no stimulation_R3)	Heterogeneous nuclear ribonucleoprotein D-like OS=Homo sapiens OX=9606 GN=HNRNPDL PE=1 SV=1	1	7.26e-05	40023	4	4	4	GFGFVLFK	R	D	0.98	21.2	30.2	20.3		913.51	2	-0.00038	-0.42	190	197
Heterogeneous nuclear ribonucleoprotein D-like OS=Homo sapiens OX=9606 GN=HNRNPDL PE=1 SV=1	A0A087WUK2	26670_NB1490 (EFNB1-miniT_no stimulation_R3)	Heterogeneous nuclear ribonucleoprotein D-like OS=Homo sapiens OX=9606 GN=HNRNPDL PE=1 SV=1	1	7.26e-05	40023	4	4	4	MFIGGLSWDTSKK	K	D	0.997	64.1	33.5	61.6		1468.74	3	-0.0022	-1.5	150	162
Heterogeneous nuclear ribonucleoprotein D-like OS=Homo sapiens OX=9606 GN=HNRNPDL PE=1 SV=1	A0A087WUK2	26670_NB1490 (EFNB1-miniT_no stimulation_R3)	Heterogeneous nuclear ribonucleoprotein D-like OS=Homo sapiens OX=9606 GN=HNRNPDL PE=1 SV=1	1	7.26e-05	40023	4	4	4	RGFCFITYTDEEPVKK	R	L	0.995	26.4	35.8	24.8	Carbamidomethyl (+57)	1988.97	3	0.0016	0.83	274	289
Heterogeneous nuclear ribonucleoprotein D-like OS=Homo sapiens OX=9606 GN=HNRNPDL PE=1 SV=1	A0A087WUK2	26671_NB1491 (EFNB1-miniT+EPHB3_R3)	Heterogeneous nuclear ribonucleoprotein D-like OS=Homo sapiens OX=9606 GN=HNRNPDL PE=1 SV=1	1	9.46e-05	40023	4	5	5	DLTEYLSR	K	F	0.99	22.8	31.6	18.5		995.49	2	0.00036	0.36	163	170
Heterogeneous nuclear ribonucleoprotein D-like OS=Homo sapiens OX=9606 GN=HNRNPDL PE=1 SV=1	A0A087WUK2	26671_NB1491 (EFNB1-miniT+EPHB3_R3)	Heterogeneous nuclear ribonucleoprotein D-like OS=Homo sapiens OX=9606 GN=HNRNPDL PE=1 SV=1	1	9.46e-05	40023	4	5	5	FGEVVDCTIK	R	T	0.949	17.2	34	0	Carbamidomethyl (+57)	1166.56	2	0.00045	0.39	171	180
Heterogeneous nuclear ribonucleoprotein D-like OS=Homo sapiens OX=9606 GN=HNRNPDL PE=1 SV=1	A0A087WUK2	26671_NB1491 (EFNB1-miniT+EPHB3_R3)	Heterogeneous nuclear ribonucleoprotein D-like OS=Homo sapiens OX=9606 GN=HNRNPDL PE=1 SV=1	1	9.46e-05	40023	4	5	5	FGEVVDCTIK	R	T	0.992	24.4	34	0	Carbamidomethyl (+57)	1166.57	2	0.0012	1	171	180
Heterogeneous nuclear ribonucleoprotein D-like OS=Homo sapiens OX=9606 GN=HNRNPDL PE=1 SV=1	A0A087WUK2	26671_NB1491 (EFNB1-miniT+EPHB3_R3)	Heterogeneous nuclear ribonucleoprotein D-like OS=Homo sapiens OX=9606 GN=HNRNPDL PE=1 SV=1	1	9.46e-05	40023	4	5	5	GFCFITYTDEEPVKK	R	L	0.977	20.7	35.7	16.3	Carbamidomethyl (+57)	1832.87	3	0.002	1.1	275	289
Heterogeneous nuclear ribonucleoprotein D-like OS=Homo sapiens OX=9606 GN=HNRNPDL PE=1 SV=1	A0A087WUK2	26671_NB1491 (EFNB1-miniT+EPHB3_R3)	Heterogeneous nuclear ribonucleoprotein D-like OS=Homo sapiens OX=9606 GN=HNRNPDL PE=1 SV=1	1	9.46e-05	40023	4	5	5	GFGFVLFK	R	D	0.99	21.1	30.2	21.1		913.51	2	0.00048	0.52	190	197
Heterogeneous nuclear ribonucleoprotein D-like OS=Homo sapiens OX=9606 GN=HNRNPDL PE=1 SV=1	A0A087WUK2	26671_NB1491 (EFNB1-miniT+EPHB3_R3)	Heterogeneous nuclear ribonucleoprotein D-like OS=Homo sapiens OX=9606 GN=HNRNPDL PE=1 SV=1	1	9.46e-05	40023	4	5	5	MFIGGLSWDTSKK	K	D	0.971	19.9	33.7	16.3		1468.74	3	0.0022	1.5	150	162
Heterogeneous nuclear ribonucleoprotein D-like OS=Homo sapiens OX=9606 GN=HNRNPDL PE=1 SV=1	A0A087WUK2	26671_NB1491 (EFNB1-miniT+EPHB3_R3)	Heterogeneous nuclear ribonucleoprotein D-like OS=Homo sapiens OX=9606 GN=HNRNPDL PE=1 SV=1	1	9.46e-05	40023	4	5	5	MFIGGLSWDTSKK	K	D	0.997	41.1	33.6	32.3		1468.74	2	0.0028	1.9	150	162
Heterogeneous nuclear ribonucleoprotein D-like OS=Homo sapiens OX=9606 GN=HNRNPDL PE=1 SV=1	A0A087WUK2	26671_NB1491 (EFNB1-miniT+EPHB3_R3)	Heterogeneous nuclear ribonucleoprotein D-like OS=Homo sapiens OX=9606 GN=HNRNPDL PE=1 SV=1	1	9.46e-05	40023	4	5	5	VFVGGLSPDTSEEQIK	K	E	0.972	20.9	34.5	19.5		1704.86	2	0.0027	1.6	235	250
Protein name	Protein accession number (UNIPROT)	Biological sample name	Protein group	Protein identification probability	Protein percentage of total spectra	Protein molecular weight (AMU)	Number of unique peptides	Number of unique spectra	Number of total spectra	Peptide sequence	Previous amino acid	Next amino acid	Peptide identification probability	Mascot Ion score	Mascot Identity score	Mascot Delta Ion score	Modifications identified by spectrum	Actual peptide mass (AMU)	Spectrum charge	Actual minus calculated peptide mass (AMU)	Actual minus calculated peptide mass (PPM)	Peptide start index	Peptide stop index
Retrotransposon-derived protein PEG10 OS=Homo sapiens OX=9606 GN=PEG10 PE=1 SV=1	A0A087WX23	26674_NB1494c (YFP-miniT_no stimulation_R3)	Retrotransposon-derived protein PEG10 OS=Homo sapiens OX=9606 GN=PEG10 PE=1 SV=1	1	0.000222	88192	10	11	12	ALVLPHIASHHQVDPTEPVGGAR	R	M	0.997	38.2	32.3	38.2		2400.27	3	0.00081	0.34	332	354
Retrotransposon-derived protein PEG10 OS=Homo sapiens OX=9606 GN=PEG10 PE=1 SV=1	A0A087WX23	26674_NB1494c (YFP-miniT_no stimulation_R3)	Retrotransposon-derived protein PEG10 OS=Homo sapiens OX=9606 GN=PEG10 PE=1 SV=1	1	0.000222	88192	10	11	12	DELSEEINNLR	R	E	0.997	34.9	33.8	26.6		1330.64	2	0.002	1.5	83	93
Retrotransposon-derived protein PEG10 OS=Homo sapiens OX=9606 GN=PEG10 PE=1 SV=1	A0A087WX23	26674_NB1494c (YFP-miniT_no stimulation_R3)	Retrotransposon-derived protein PEG10 OS=Homo sapiens OX=9606 GN=PEG10 PE=1 SV=1	1	0.000222	88192	10	11	12	DGLITPTIAPNGAQVLQVK	K	R	0.932	11.7	26.9	11.7		1934.09	2	0.0021	1.1	643	661
Retrotransposon-derived protein PEG10 OS=Homo sapiens OX=9606 GN=PEG10 PE=1 SV=1	A0A087WX23	26674_NB1494c (YFP-miniT_no stimulation_R3)	Retrotransposon-derived protein PEG10 OS=Homo sapiens OX=9606 GN=PEG10 PE=1 SV=1	1	0.000222	88192	10	11	12	EQVEPTPEDEDDDIELR	R	G	0.924	19.6	36.9	18.9		2027.89	2	0.0043	2.1	122	138
Retrotransposon-derived protein PEG10 OS=Homo sapiens OX=9606 GN=PEG10 PE=1 SV=1	A0A087WX23	26674_NB1494c (YFP-miniT_no stimulation_R3)	Retrotransposon-derived protein PEG10 OS=Homo sapiens OX=9606 GN=PEG10 PE=1 SV=1	1	0.000222	88192	10	11	12	HVFEDPQR	K	R	0.99	26.4	31	20.5		1026.49	2	-0.00012	-0.12	232	239
Retrotransposon-derived protein PEG10 OS=Homo sapiens OX=9606 GN=PEG10 PE=1 SV=1	A0A087WX23	26674_NB1494c (YFP-miniT_no stimulation_R3)	Retrotransposon-derived protein PEG10 OS=Homo sapiens OX=9606 GN=PEG10 PE=1 SV=1	1	0.000222	88192	10	11	12	LTEENTTLR	K	E	0.997	47.7	32.6	31.9		1075.55	2	0.00078	0.72	113	121
Retrotransposon-derived protein PEG10 OS=Homo sapiens OX=9606 GN=PEG10 PE=1 SV=1	A0A087WX23	26674_NB1494c (YFP-miniT_no stimulation_R3)	Retrotransposon-derived protein PEG10 OS=Homo sapiens OX=9606 GN=PEG10 PE=1 SV=1	1	0.000222	88192	10	11	12	QSEENNNLQSQVQK	K	L	0.978	20.2	35.2	11.8		1644.77	2	0.00096	0.58	99	112
Retrotransposon-derived protein PEG10 OS=Homo sapiens OX=9606 GN=PEG10 PE=1 SV=1	A0A087WX23	26674_NB1494c (YFP-miniT_no stimulation_R3)	Retrotransposon-derived protein PEG10 OS=Homo sapiens OX=9606 GN=PEG10 PE=1 SV=1	1	0.000222	88192	10	11	12	QSEENNNLQSQVQK	K	L	0.997	60.7	35.2	52.2		1644.77	2	0.00096	0.58	99	112
Retrotransposon-derived protein PEG10 OS=Homo sapiens OX=9606 GN=PEG10 PE=1 SV=1	A0A087WX23	26674_NB1494c (YFP-miniT_no stimulation_R3)	Retrotransposon-derived protein PEG10 OS=Homo sapiens OX=9606 GN=PEG10 PE=1 SV=1	1	0.000222	88192	10	11	12	RRDELSEEINNLR	R	E	0.963	17.6	33.8	15.4		1642.84	3	0.00048	0.29	81	93
Retrotransposon-derived protein PEG10 OS=Homo sapiens OX=9606 GN=PEG10 PE=1 SV=1	A0A087WX23	26674_NB1494c (YFP-miniT_no stimulation_R3)	Retrotransposon-derived protein PEG10 OS=Homo sapiens OX=9606 GN=PEG10 PE=1 SV=1	1	0.000222	88192	10	11	12	SACVPNMTER	K	R	0.976	18.6	32.1	12.7	Carbamidomethyl (+57)	1163.51	2	0.00059	0.51	71	80
Retrotransposon-derived protein PEG10 OS=Homo sapiens OX=9606 GN=PEG10 PE=1 SV=1	A0A087WX23	26674_NB1494c (YFP-miniT_no stimulation_R3)	Retrotransposon-derived protein PEG10 OS=Homo sapiens OX=9606 GN=PEG10 PE=1 SV=1	1	0.000222	88192	10	11	12	SLSALIGQCIHIER	K	R	0.997	39	31.3	27.7	Carbamidomethyl (+57)	1595.85	2	0.0014	0.86	302	315
Retrotransposon-derived protein PEG10 OS=Homo sapiens OX=9606 GN=PEG10 PE=1 SV=1	A0A087WX23	26674_NB1494c (YFP-miniT_no stimulation_R3)	Retrotransposon-derived protein PEG10 OS=Homo sapiens OX=9606 GN=PEG10 PE=1 SV=1	1	0.000222	88192	10	11	12	SLSALIGQCIHIER	K	R	0.997	44	31.3	33.4	Carbamidomethyl (+57)	1595.85	3	0.0015	0.96	302	315
Retrotransposon-derived protein PEG10 OS=Homo sapiens OX=9606 GN=PEG10 PE=1 SV=1	A0A087WUL4	26674_NB1494c (YFP-miniT_no stimulation_R3)	Retrotransposon-derived protein PEG10 OS=Homo sapiens OX=9606 GN=PEG10 PE=1 SV=1	1	0.000222	83589.7	10	11	12	ALVLPHIASHHQVDPTEPVGGAR	R	M	0.997	38.2	32.3	38.2		2400.27	3	0.00081	0.34	290	312
Retrotransposon-derived protein PEG10 OS=Homo sapiens OX=9606 GN=PEG10 PE=1 SV=1	A0A087WUL4	26674_NB1494c (YFP-miniT_no stimulation_R3)	Retrotransposon-derived protein PEG10 OS=Homo sapiens OX=9606 GN=PEG10 PE=1 SV=1	1	0.000222	83589.7	10	11	12	DELSEEINNLR	R	E	0.997	34.9	33.8	26.6		1330.64	2	0.002	1.5	41	51
Retrotransposon-derived protein PEG10 OS=Homo sapiens OX=9606 GN=PEG10 PE=1 SV=1	A0A087WUL4	26674_NB1494c (YFP-miniT_no stimulation_R3)	Retrotransposon-derived protein PEG10 OS=Homo sapiens OX=9606 GN=PEG10 PE=1 SV=1	1	0.000222	83589.7	10	11	12	DGLITPTIAPNGAQVLQVK	K	R	0.932	11.7	26.9	11.7		1934.09	2	0.0021	1.1	601	619
Retrotransposon-derived protein PEG10 OS=Homo sapiens OX=9606 GN=PEG10 PE=1 SV=1	A0A087WUL4	26674_NB1494c (YFP-miniT_no stimulation_R3)	Retrotransposon-derived protein PEG10 OS=Homo sapiens OX=9606 GN=PEG10 PE=1 SV=1	1	0.000222	83589.7	10	11	12	EQVEPTPEDEDDDIELR	R	G	0.924	19.6	36.9	18.9		2027.89	2	0.0043	2.1	80	96
Retrotransposon-derived protein PEG10 OS=Homo sapiens OX=9606 GN=PEG10 PE=1 SV=1	A0A087WUL4	26674_NB1494c (YFP-miniT_no stimulation_R3)	Retrotransposon-derived protein PEG10 OS=Homo sapiens OX=9606 GN=PEG10 PE=1 SV=1	1	0.000222	83589.7	10	11	12	HVFEDPQR	K	R	0.99	26.4	31	20.5		1026.49	2	-0.00012	-0.12	190	197
Retrotransposon-derived protein PEG10 OS=Homo sapiens OX=9606 GN=PEG10 PE=1 SV=1	A0A087WUL4	26674_NB1494c (YFP-miniT_no stimulation_R3)	Retrotransposon-derived protein PEG10 OS=Homo sapiens OX=9606 GN=PEG10 PE=1 SV=1	1	0.000222	83589.7	10	11	12	LTEENTTLR	K	E	0.997	47.7	32.6	31.9		1075.55	2	0.00078	0.72	71	79
Retrotransposon-derived protein PEG10 OS=Homo sapiens OX=9606 GN=PEG10 PE=1 SV=1	A0A087WUL4	26674_NB1494c (YFP-miniT_no stimulation_R3)	Retrotransposon-derived protein PEG10 OS=Homo sapiens OX=9606 GN=PEG10 PE=1 SV=1	1	0.000222	83589.7	10	11	12	QSEENNNLQSQVQK	K	L	0.978	20.2	35.2	11.8		1644.77	2	0.00096	0.58	57	70
Retrotransposon-derived protein PEG10 OS=Homo sapiens OX=9606 GN=PEG10 PE=1 SV=1	A0A087WUL4	26674_NB1494c (YFP-miniT_no stimulation_R3)	Retrotransposon-derived protein PEG10 OS=Homo sapiens OX=9606 GN=PEG10 PE=1 SV=1	1	0.000222	83589.7	10	11	12	QSEENNNLQSQVQK	K	L	0.997	60.7	35.2	52.2		1644.77	2	0.00096	0.58	57	70
Retrotransposon-derived protein PEG10 OS=Homo sapiens OX=9606 GN=PEG10 PE=1 SV=1	A0A087WUL4	26674_NB1494c (YFP-miniT_no stimulation_R3)	Retrotransposon-derived protein PEG10 OS=Homo sapiens OX=9606 GN=PEG10 PE=1 SV=1	1	0.000222	83589.7	10	11	12	RRDELSEEINNLR	R	E	0.963	17.6	33.8	15.4		1642.84	3	0.00048	0.29	39	51
Retrotransposon-derived protein PEG10 OS=Homo sapiens OX=9606 GN=PEG10 PE=1 SV=1	A0A087WUL4	26674_NB1494c (YFP-miniT_no stimulation_R3)	Retrotransposon-derived protein PEG10 OS=Homo sapiens OX=9606 GN=PEG10 PE=1 SV=1	1	0.000222	83589.7	10	11	12	SACVPNMTER	K	R	0.976	18.6	32.1	12.7	Carbamidomethyl (+57)	1163.51	2	0.00059	0.51	29	38
Retrotransposon-derived protein PEG10 OS=Homo sapiens OX=9606 GN=PEG10 PE=1 SV=1	A0A087WUL4	26674_NB1494c (YFP-miniT_no stimulation_R3)	Retrotransposon-derived protein PEG10 OS=Homo sapiens OX=9606 GN=PEG10 PE=1 SV=1	1	0.000222	83589.7	10	11	12	SLSALIGQCIHIER	K	R	0.997	39	31.3	27.7	Carbamidomethyl (+57)	1595.85	2	0.0014	0.86	260	273
Retrotransposon-derived protein PEG10 OS=Homo sapiens OX=9606 GN=PEG10 PE=1 SV=1	A0A087WUL4	26674_NB1494c (YFP-miniT_no stimulation_R3)	Retrotransposon-derived protein PEG10 OS=Homo sapiens OX=9606 GN=PEG10 PE=1 SV=1	1	0.000222	83589.7	10	11	12	SLSALIGQCIHIER	K	R	0.997	44	31.3	33.4	Carbamidomethyl (+57)	1595.85	3	0.0015	0.96	260	273
Retrotransposon-derived protein PEG10 OS=Homo sapiens OX=9606 GN=PEG10 PE=1 SV=1	A0A087WX23	25922_NB1335 (EFNB1-miniT_no stimulation_R1)	Retrotransposon-derived protein PEG10 OS=Homo sapiens OX=9606 GN=PEG10 PE=1 SV=1	1	0.000193	88192	9	10	10	ALVLPHIASHHQVDPTEPVGGAR	R	M	0.969	21.7	32.6	21.1		2400.26	2	-0.0047	-1.9	332	354
Retrotransposon-derived protein PEG10 OS=Homo sapiens OX=9606 GN=PEG10 PE=1 SV=1	A0A087WX23	25922_NB1335 (EFNB1-miniT_no stimulation_R1)	Retrotransposon-derived protein PEG10 OS=Homo sapiens OX=9606 GN=PEG10 PE=1 SV=1	1	0.000193	88192	9	10	10	EQVEPTPEDEDDDIELR	R	G	0.981	82.4	36.7	77		2027.88	2	-0.0033	-1.6	122	138
Retrotransposon-derived protein PEG10 OS=Homo sapiens OX=9606 GN=PEG10 PE=1 SV=1	A0A087WX23	25922_NB1335 (EFNB1-miniT_no stimulation_R1)	Retrotransposon-derived protein PEG10 OS=Homo sapiens OX=9606 GN=PEG10 PE=1 SV=1	1	0.000193	88192	9	10	10	LNLCLYCGTGGHYADNCPAK	K	A	0.997	25.4	37.7	18.9	Carbamidomethyl (+57), Carbamidomethyl (+57), Carbamidomethyl (+57)	2282.99	3	0.0012	0.55	368	387
Retrotransposon-derived protein PEG10 OS=Homo sapiens OX=9606 GN=PEG10 PE=1 SV=1	A0A087WX23	25922_NB1335 (EFNB1-miniT_no stimulation_R1)	Retrotransposon-derived protein PEG10 OS=Homo sapiens OX=9606 GN=PEG10 PE=1 SV=1	1	0.000193	88192	9	10	10	LTEENTTLR	K	E	0.992	20.5	32.5	15.8		1075.55	2	-0.00032	-0.3	113	121
Retrotransposon-derived protein PEG10 OS=Homo sapiens OX=9606 GN=PEG10 PE=1 SV=1	A0A087WX23	25922_NB1335 (EFNB1-miniT_no stimulation_R1)	Retrotransposon-derived protein PEG10 OS=Homo sapiens OX=9606 GN=PEG10 PE=1 SV=1	1	0.000193	88192	9	10	10	LTEENTTLREQVEPTPEDEDDDIELR	K	G	0.991	60.1	39	11.6	Deamidated (+1)	3086.42	3	0.015	4.9	113	138
Retrotransposon-derived protein PEG10 OS=Homo sapiens OX=9606 GN=PEG10 PE=1 SV=1	A0A087WX23	25922_NB1335 (EFNB1-miniT_no stimulation_R1)	Retrotransposon-derived protein PEG10 OS=Homo sapiens OX=9606 GN=PEG10 PE=1 SV=1	1	0.000193	88192	9	10	10	LTEENTTLREQVEPTPEDEDDDIELR	K	G	0.997	40.6	39	33.5		3085.43	3	0.0034	1.1	113	138
Retrotransposon-derived protein PEG10 OS=Homo sapiens OX=9606 GN=PEG10 PE=1 SV=1	A0A087WX23	25922_NB1335 (EFNB1-miniT_no stimulation_R1)	Retrotransposon-derived protein PEG10 OS=Homo sapiens OX=9606 GN=PEG10 PE=1 SV=1	1	0.000193	88192	9	10	10	RRDELSEEINNLR	R	E	0.997	67.8	34	61.7		1642.84	3	-0.0006	-0.36	81	93
Retrotransposon-derived protein PEG10 OS=Homo sapiens OX=9606 GN=PEG10 PE=1 SV=1	A0A087WX23	25922_NB1335 (EFNB1-miniT_no stimulation_R1)	Retrotransposon-derived protein PEG10 OS=Homo sapiens OX=9606 GN=PEG10 PE=1 SV=1	1	0.000193	88192	9	10	10	SACVPNMTER	K	R	0.99	19	32.1	16.3	Carbamidomethyl (+57)	1163.51	2	0.00011	0.097	71	80
Retrotransposon-derived protein PEG10 OS=Homo sapiens OX=9606 GN=PEG10 PE=1 SV=1	A0A087WX23	25922_NB1335 (EFNB1-miniT_no stimulation_R1)	Retrotransposon-derived protein PEG10 OS=Homo sapiens OX=9606 GN=PEG10 PE=1 SV=1	1	0.000193	88192	9	10	10	SLSALIGQCIHIER	K	R	0.997	39.2	31.7	30.1	Carbamidomethyl (+57)	1595.85	3	0.00025	0.15	302	315
Retrotransposon-derived protein PEG10 OS=Homo sapiens OX=9606 GN=PEG10 PE=1 SV=1	A0A087WX23	25922_NB1335 (EFNB1-miniT_no stimulation_R1)	Retrotransposon-derived protein PEG10 OS=Homo sapiens OX=9606 GN=PEG10 PE=1 SV=1	1	0.000193	88192	9	10	10	VMKQSEENNNLQSQVQK	K	L	0.997	32.9	35.7	30.1		2002.98	2	0.0023	1.1	96	112
Retrotransposon-derived protein PEG10 OS=Homo sapiens OX=9606 GN=PEG10 PE=1 SV=1	A0A087WUL4	25922_NB1335 (EFNB1-miniT_no stimulation_R1)	Retrotransposon-derived protein PEG10 OS=Homo sapiens OX=9606 GN=PEG10 PE=1 SV=1	1	0.000193	83589.7	9	10	10	ALVLPHIASHHQVDPTEPVGGAR	R	M	0.969	21.7	32.6	21.1		2400.26	2	-0.0047	-1.9	290	312
Retrotransposon-derived protein PEG10 OS=Homo sapiens OX=9606 GN=PEG10 PE=1 SV=1	A0A087WUL4	25922_NB1335 (EFNB1-miniT_no stimulation_R1)	Retrotransposon-derived protein PEG10 OS=Homo sapiens OX=9606 GN=PEG10 PE=1 SV=1	1	0.000193	83589.7	9	10	10	EQVEPTPEDEDDDIELR	R	G	0.981	82.4	36.7	77		2027.88	2	-0.0033	-1.6	80	96
Retrotransposon-derived protein PEG10 OS=Homo sapiens OX=9606 GN=PEG10 PE=1 SV=1	A0A087WUL4	25922_NB1335 (EFNB1-miniT_no stimulation_R1)	Retrotransposon-derived protein PEG10 OS=Homo sapiens OX=9606 GN=PEG10 PE=1 SV=1	1	0.000193	83589.7	9	10	10	LNLCLYCGTGGHYADNCPAK	K	A	0.997	25.4	37.7	18.9	Carbamidomethyl (+57), Carbamidomethyl (+57), Carbamidomethyl (+57)	2282.99	3	0.0012	0.55	326	345
Retrotransposon-derived protein PEG10 OS=Homo sapiens OX=9606 GN=PEG10 PE=1 SV=1	A0A087WUL4	25922_NB1335 (EFNB1-miniT_no stimulation_R1)	Retrotransposon-derived protein PEG10 OS=Homo sapiens OX=9606 GN=PEG10 PE=1 SV=1	1	0.000193	83589.7	9	10	10	LTEENTTLR	K	E	0.992	20.5	32.5	15.8		1075.55	2	-0.00032	-0.3	71	79
Retrotransposon-derived protein PEG10 OS=Homo sapiens OX=9606 GN=PEG10 PE=1 SV=1	A0A087WUL4	25922_NB1335 (EFNB1-miniT_no stimulation_R1)	Retrotransposon-derived protein PEG10 OS=Homo sapiens OX=9606 GN=PEG10 PE=1 SV=1	1	0.000193	83589.7	9	10	10	LTEENTTLREQVEPTPEDEDDDIELR	K	G	0.991	60.1	39	11.6	Deamidated (+1)	3086.42	3	0.015	4.9	71	96
Retrotransposon-derived protein PEG10 OS=Homo sapiens OX=9606 GN=PEG10 PE=1 SV=1	A0A087WUL4	25922_NB1335 (EFNB1-miniT_no stimulation_R1)	Retrotransposon-derived protein PEG10 OS=Homo sapiens OX=9606 GN=PEG10 PE=1 SV=1	1	0.000193	83589.7	9	10	10	LTEENTTLREQVEPTPEDEDDDIELR	K	G	0.997	40.6	39	33.5		3085.43	3	0.0034	1.1	71	96
Retrotransposon-derived protein PEG10 OS=Homo sapiens OX=9606 GN=PEG10 PE=1 SV=1	A0A087WUL4	25922_NB1335 (EFNB1-miniT_no stimulation_R1)	Retrotransposon-derived protein PEG10 OS=Homo sapiens OX=9606 GN=PEG10 PE=1 SV=1	1	0.000193	83589.7	9	10	10	RRDELSEEINNLR	R	E	0.997	67.8	34	61.7		1642.84	3	-0.0006	-0.36	39	51
Retrotransposon-derived protein PEG10 OS=Homo sapiens OX=9606 GN=PEG10 PE=1 SV=1	A0A087WUL4	25922_NB1335 (EFNB1-miniT_no stimulation_R1)	Retrotransposon-derived protein PEG10 OS=Homo sapiens OX=9606 GN=PEG10 PE=1 SV=1	1	0.000193	83589.7	9	10	10	SACVPNMTER	K	R	0.99	19	32.1	16.3	Carbamidomethyl (+57)	1163.51	2	0.00011	0.097	29	38
Retrotransposon-derived protein PEG10 OS=Homo sapiens OX=9606 GN=PEG10 PE=1 SV=1	A0A087WUL4	25922_NB1335 (EFNB1-miniT_no stimulation_R1)	Retrotransposon-derived protein PEG10 OS=Homo sapiens OX=9606 GN=PEG10 PE=1 SV=1	1	0.000193	83589.7	9	10	10	SLSALIGQCIHIER	K	R	0.997	39.2	31.7	30.1	Carbamidomethyl (+57)	1595.85	3	0.00025	0.15	260	273
Retrotransposon-derived protein PEG10 OS=Homo sapiens OX=9606 GN=PEG10 PE=1 SV=1	A0A087WUL4	25922_NB1335 (EFNB1-miniT_no stimulation_R1)	Retrotransposon-derived protein PEG10 OS=Homo sapiens OX=9606 GN=PEG10 PE=1 SV=1	1	0.000193	83589.7	9	10	10	VMKQSEENNNLQSQVQK	K	L	0.997	32.9	35.7	30.1		2002.98	2	0.0023	1.1	54	70
Retrotransposon-derived protein PEG10 OS=Homo sapiens OX=9606 GN=PEG10 PE=1 SV=1	A0A087WX23	26675_NB1495c (YFP-miniT+EPHB3_R3)	Retrotransposon-derived protein PEG10 OS=Homo sapiens OX=9606 GN=PEG10 PE=1 SV=1	1	0.000237	88192	10	12	12	ALVLPHIASHHQVDPTEPVGGAR	R	M	0.997	37.5	32.1	31.1		2400.27	3	0.003	1.3	332	354
Retrotransposon-derived protein PEG10 OS=Homo sapiens OX=9606 GN=PEG10 PE=1 SV=1	A0A087WX23	26675_NB1495c (YFP-miniT+EPHB3_R3)	Retrotransposon-derived protein PEG10 OS=Homo sapiens OX=9606 GN=PEG10 PE=1 SV=1	1	0.000237	88192	10	12	12	DELSEEINNLR	R	E	0.997	49	33.7	41.4		1330.64	2	0.0012	0.91	83	93
Retrotransposon-derived protein PEG10 OS=Homo sapiens OX=9606 GN=PEG10 PE=1 SV=1	A0A087WX23	26675_NB1495c (YFP-miniT+EPHB3_R3)	Retrotransposon-derived protein PEG10 OS=Homo sapiens OX=9606 GN=PEG10 PE=1 SV=1	1	0.000237	88192	10	12	12	EQVEPTPEDEDDDIELR	R	G	0.993	25.5	36.8	21.9		2027.88	2	0.0013	0.62	122	138
Retrotransposon-derived protein PEG10 OS=Homo sapiens OX=9606 GN=PEG10 PE=1 SV=1	A0A087WX23	26675_NB1495c (YFP-miniT+EPHB3_R3)	Retrotransposon-derived protein PEG10 OS=Homo sapiens OX=9606 GN=PEG10 PE=1 SV=1	1	0.000237	88192	10	12	12	HVFEDPQR	K	R	0.985	20.5	31	11.5		1026.49	2	-1.9e-06	-0.0019	232	239
Retrotransposon-derived protein PEG10 OS=Homo sapiens OX=9606 GN=PEG10 PE=1 SV=1	A0A087WX23	26675_NB1495c (YFP-miniT+EPHB3_R3)	Retrotransposon-derived protein PEG10 OS=Homo sapiens OX=9606 GN=PEG10 PE=1 SV=1	1	0.000237	88192	10	12	12	HVFEDPQRR	K	E	0.937	15.8	32.9	7.5		1182.59	2	0.0012	1	232	240
Retrotransposon-derived protein PEG10 OS=Homo sapiens OX=9606 GN=PEG10 PE=1 SV=1	A0A087WX23	26675_NB1495c (YFP-miniT+EPHB3_R3)	Retrotransposon-derived protein PEG10 OS=Homo sapiens OX=9606 GN=PEG10 PE=1 SV=1	1	0.000237	88192	10	12	12	LTEENTTLR	K	E	0.997	42.8	32.5	36.7		1075.55	2	-0.00032	-0.3	113	121
Retrotransposon-derived protein PEG10 OS=Homo sapiens OX=9606 GN=PEG10 PE=1 SV=1	A0A087WX23	26675_NB1495c (YFP-miniT+EPHB3_R3)	Retrotransposon-derived protein PEG10 OS=Homo sapiens OX=9606 GN=PEG10 PE=1 SV=1	1	0.000237	88192	10	12	12	LTEENTTLREQVEPTPEDEDDDIELR	K	G	0.973	29.5	38.6	9.15	Deamidated (+1)	3086.43	3	0.02	6.4	113	138
Retrotransposon-derived protein PEG10 OS=Homo sapiens OX=9606 GN=PEG10 PE=1 SV=1	A0A087WX23	26675_NB1495c (YFP-miniT+EPHB3_R3)	Retrotransposon-derived protein PEG10 OS=Homo sapiens OX=9606 GN=PEG10 PE=1 SV=1	1	0.000237	88192	10	12	12	QSEENNNLQSQVQK	K	L	0.949	17.8	35.1	9.21		1644.77	3	0.0001	0.062	99	112
Retrotransposon-derived protein PEG10 OS=Homo sapiens OX=9606 GN=PEG10 PE=1 SV=1	A0A087WX23	26675_NB1495c (YFP-miniT+EPHB3_R3)	Retrotransposon-derived protein PEG10 OS=Homo sapiens OX=9606 GN=PEG10 PE=1 SV=1	1	0.000237	88192	10	12	12	QSEENNNLQSQVQK	K	L	0.997	54.2	35.2	48.9		1644.77	2	0.0021	1.3	99	112
Retrotransposon-derived protein PEG10 OS=Homo sapiens OX=9606 GN=PEG10 PE=1 SV=1	A0A087WX23	26675_NB1495c (YFP-miniT+EPHB3_R3)	Retrotransposon-derived protein PEG10 OS=Homo sapiens OX=9606 GN=PEG10 PE=1 SV=1	1	0.000237	88192	10	12	12	RRDELSEEINNLR	R	E	0.983	21.2	33.8	19		1642.84	3	0.00012	0.074	81	93
Retrotransposon-derived protein PEG10 OS=Homo sapiens OX=9606 GN=PEG10 PE=1 SV=1	A0A087WX23	26675_NB1495c (YFP-miniT+EPHB3_R3)	Retrotransposon-derived protein PEG10 OS=Homo sapiens OX=9606 GN=PEG10 PE=1 SV=1	1	0.000237	88192	10	12	12	SLSALIGQCIHIER	K	R	0.997	33.1	31.5	24	Carbamidomethyl (+57)	1595.85	3	0.0012	0.74	302	315
Retrotransposon-derived protein PEG10 OS=Homo sapiens OX=9606 GN=PEG10 PE=1 SV=1	A0A087WX23	26675_NB1495c (YFP-miniT+EPHB3_R3)	Retrotransposon-derived protein PEG10 OS=Homo sapiens OX=9606 GN=PEG10 PE=1 SV=1	1	0.000237	88192	10	12	12	SLSALIGQCIHIER	K	R	0.997	38.8	31.7	35	Carbamidomethyl (+57)	1595.85	2	0.00099	0.62	302	315
Retrotransposon-derived protein PEG10 OS=Homo sapiens OX=9606 GN=PEG10 PE=1 SV=1	A0A087WUL4	26675_NB1495c (YFP-miniT+EPHB3_R3)	Retrotransposon-derived protein PEG10 OS=Homo sapiens OX=9606 GN=PEG10 PE=1 SV=1	1	0.000237	83589.7	10	12	12	ALVLPHIASHHQVDPTEPVGGAR	R	M	0.997	37.5	32.1	31.1		2400.27	3	0.003	1.3	290	312
Retrotransposon-derived protein PEG10 OS=Homo sapiens OX=9606 GN=PEG10 PE=1 SV=1	A0A087WUL4	26675_NB1495c (YFP-miniT+EPHB3_R3)	Retrotransposon-derived protein PEG10 OS=Homo sapiens OX=9606 GN=PEG10 PE=1 SV=1	1	0.000237	83589.7	10	12	12	DELSEEINNLR	R	E	0.997	49	33.7	41.4		1330.64	2	0.0012	0.91	41	51
Retrotransposon-derived protein PEG10 OS=Homo sapiens OX=9606 GN=PEG10 PE=1 SV=1	A0A087WUL4	26675_NB1495c (YFP-miniT+EPHB3_R3)	Retrotransposon-derived protein PEG10 OS=Homo sapiens OX=9606 GN=PEG10 PE=1 SV=1	1	0.000237	83589.7	10	12	12	EQVEPTPEDEDDDIELR	R	G	0.993	25.5	36.8	21.9		2027.88	2	0.0013	0.62	80	96
Retrotransposon-derived protein PEG10 OS=Homo sapiens OX=9606 GN=PEG10 PE=1 SV=1	A0A087WUL4	26675_NB1495c (YFP-miniT+EPHB3_R3)	Retrotransposon-derived protein PEG10 OS=Homo sapiens OX=9606 GN=PEG10 PE=1 SV=1	1	0.000237	83589.7	10	12	12	HVFEDPQR	K	R	0.985	20.5	31	11.5		1026.49	2	-1.9e-06	-0.0019	190	197
Retrotransposon-derived protein PEG10 OS=Homo sapiens OX=9606 GN=PEG10 PE=1 SV=1	A0A087WUL4	26675_NB1495c (YFP-miniT+EPHB3_R3)	Retrotransposon-derived protein PEG10 OS=Homo sapiens OX=9606 GN=PEG10 PE=1 SV=1	1	0.000237	83589.7	10	12	12	HVFEDPQRR	K	E	0.937	15.8	32.9	7.5		1182.59	2	0.0012	1	190	198
Retrotransposon-derived protein PEG10 OS=Homo sapiens OX=9606 GN=PEG10 PE=1 SV=1	A0A087WUL4	26675_NB1495c (YFP-miniT+EPHB3_R3)	Retrotransposon-derived protein PEG10 OS=Homo sapiens OX=9606 GN=PEG10 PE=1 SV=1	1	0.000237	83589.7	10	12	12	LTEENTTLR	K	E	0.997	42.8	32.5	36.7		1075.55	2	-0.00032	-0.3	71	79
Retrotransposon-derived protein PEG10 OS=Homo sapiens OX=9606 GN=PEG10 PE=1 SV=1	A0A087WUL4	26675_NB1495c (YFP-miniT+EPHB3_R3)	Retrotransposon-derived protein PEG10 OS=Homo sapiens OX=9606 GN=PEG10 PE=1 SV=1	1	0.000237	83589.7	10	12	12	LTEENTTLREQVEPTPEDEDDDIELR	K	G	0.973	29.5	38.6	9.15	Deamidated (+1)	3086.43	3	0.02	6.4	71	96
Retrotransposon-derived protein PEG10 OS=Homo sapiens OX=9606 GN=PEG10 PE=1 SV=1	A0A087WUL4	26675_NB1495c (YFP-miniT+EPHB3_R3)	Retrotransposon-derived protein PEG10 OS=Homo sapiens OX=9606 GN=PEG10 PE=1 SV=1	1	0.000237	83589.7	10	12	12	QSEENNNLQSQVQK	K	L	0.949	17.8	35.1	9.21		1644.77	3	0.0001	0.062	57	70
Retrotransposon-derived protein PEG10 OS=Homo sapiens OX=9606 GN=PEG10 PE=1 SV=1	A0A087WUL4	26675_NB1495c (YFP-miniT+EPHB3_R3)	Retrotransposon-derived protein PEG10 OS=Homo sapiens OX=9606 GN=PEG10 PE=1 SV=1	1	0.000237	83589.7	10	12	12	QSEENNNLQSQVQK	K	L	0.997	54.2	35.2	48.9		1644.77	2	0.0021	1.3	57	70
Retrotransposon-derived protein PEG10 OS=Homo sapiens OX=9606 GN=PEG10 PE=1 SV=1	A0A087WUL4	26675_NB1495c (YFP-miniT+EPHB3_R3)	Retrotransposon-derived protein PEG10 OS=Homo sapiens OX=9606 GN=PEG10 PE=1 SV=1	1	0.000237	83589.7	10	12	12	RRDELSEEINNLR	R	E	0.983	21.2	33.8	19		1642.84	3	0.00012	0.074	39	51
Retrotransposon-derived protein PEG10 OS=Homo sapiens OX=9606 GN=PEG10 PE=1 SV=1	A0A087WUL4	26675_NB1495c (YFP-miniT+EPHB3_R3)	Retrotransposon-derived protein PEG10 OS=Homo sapiens OX=9606 GN=PEG10 PE=1 SV=1	1	0.000237	83589.7	10	12	12	SLSALIGQCIHIER	K	R	0.997	33.1	31.5	24	Carbamidomethyl (+57)	1595.85	3	0.0012	0.74	260	273
Retrotransposon-derived protein PEG10 OS=Homo sapiens OX=9606 GN=PEG10 PE=1 SV=1	A0A087WUL4	26675_NB1495c (YFP-miniT+EPHB3_R3)	Retrotransposon-derived protein PEG10 OS=Homo sapiens OX=9606 GN=PEG10 PE=1 SV=1	1	0.000237	83589.7	10	12	12	SLSALIGQCIHIER	K	R	0.997	38.8	31.7	35	Carbamidomethyl (+57)	1595.85	2	0.00099	0.62	260	273
Retrotransposon-derived protein PEG10 OS=Homo sapiens OX=9606 GN=PEG10 PE=1 SV=1	A0A087WX23	25923_NB1336 (EFNB1-miniT+EPHB3_R1)	Retrotransposon-derived protein PEG10 OS=Homo sapiens OX=9606 GN=PEG10 PE=1 SV=1	1	0.00011	88192	4	5	5	EQVEPTPEDEDDDIELR	R	G	0.98	74	36.9	70.7		2027.89	2	0.0063	3.1	122	138
Retrotransposon-derived protein PEG10 OS=Homo sapiens OX=9606 GN=PEG10 PE=1 SV=1	A0A087WX23	25923_NB1336 (EFNB1-miniT+EPHB3_R1)	Retrotransposon-derived protein PEG10 OS=Homo sapiens OX=9606 GN=PEG10 PE=1 SV=1	1	0.00011	88192	4	5	5	LTEENTTLREQVEPTPEDEDDDIELR	K	G	0.995	52.9	39	0	Deamidated (+1)	3086.43	3	0.022	7.3	113	138
Retrotransposon-derived protein PEG10 OS=Homo sapiens OX=9606 GN=PEG10 PE=1 SV=1	A0A087WX23	25923_NB1336 (EFNB1-miniT+EPHB3_R1)	Retrotransposon-derived protein PEG10 OS=Homo sapiens OX=9606 GN=PEG10 PE=1 SV=1	1	0.00011	88192	4	5	5	LTEENTTLREQVEPTPEDEDDDIELR	K	G	0.997	53.5	38.9	46.6		3085.42	3	0.0027	0.87	113	138
Retrotransposon-derived protein PEG10 OS=Homo sapiens OX=9606 GN=PEG10 PE=1 SV=1	A0A087WX23	25923_NB1336 (EFNB1-miniT+EPHB3_R1)	Retrotransposon-derived protein PEG10 OS=Homo sapiens OX=9606 GN=PEG10 PE=1 SV=1	1	0.00011	88192	4	5	5	RRDELSEEINNLR	R	E	0.997	24.5	33.8	17		1642.84	3	0.00012	0.074	81	93
Retrotransposon-derived protein PEG10 OS=Homo sapiens OX=9606 GN=PEG10 PE=1 SV=1	A0A087WX23	25923_NB1336 (EFNB1-miniT+EPHB3_R1)	Retrotransposon-derived protein PEG10 OS=Homo sapiens OX=9606 GN=PEG10 PE=1 SV=1	1	0.00011	88192	4	5	5	WASAKLER	R	S	0.986	18.4	32.3	12.1		959.52	2	0.00034	0.35	208	215
Retrotransposon-derived protein PEG10 OS=Homo sapiens OX=9606 GN=PEG10 PE=1 SV=1	A0A087WUL4	25923_NB1336 (EFNB1-miniT+EPHB3_R1)	Retrotransposon-derived protein PEG10 OS=Homo sapiens OX=9606 GN=PEG10 PE=1 SV=1	1	0.00011	83589.7	4	5	5	EQVEPTPEDEDDDIELR	R	G	0.98	74	36.9	70.7		2027.89	2	0.0063	3.1	80	96
Retrotransposon-derived protein PEG10 OS=Homo sapiens OX=9606 GN=PEG10 PE=1 SV=1	A0A087WUL4	25923_NB1336 (EFNB1-miniT+EPHB3_R1)	Retrotransposon-derived protein PEG10 OS=Homo sapiens OX=9606 GN=PEG10 PE=1 SV=1	1	0.00011	83589.7	4	5	5	LTEENTTLREQVEPTPEDEDDDIELR	K	G	0.995	52.9	39	0	Deamidated (+1)	3086.43	3	0.022	7.3	71	96
Retrotransposon-derived protein PEG10 OS=Homo sapiens OX=9606 GN=PEG10 PE=1 SV=1	A0A087WUL4	25923_NB1336 (EFNB1-miniT+EPHB3_R1)	Retrotransposon-derived protein PEG10 OS=Homo sapiens OX=9606 GN=PEG10 PE=1 SV=1	1	0.00011	83589.7	4	5	5	LTEENTTLREQVEPTPEDEDDDIELR	K	G	0.997	53.5	38.9	46.6		3085.42	3	0.0027	0.87	71	96
Retrotransposon-derived protein PEG10 OS=Homo sapiens OX=9606 GN=PEG10 PE=1 SV=1	A0A087WUL4	25923_NB1336 (EFNB1-miniT+EPHB3_R1)	Retrotransposon-derived protein PEG10 OS=Homo sapiens OX=9606 GN=PEG10 PE=1 SV=1	1	0.00011	83589.7	4	5	5	RRDELSEEINNLR	R	E	0.997	24.5	33.8	17		1642.84	3	0.00012	0.074	39	51
Retrotransposon-derived protein PEG10 OS=Homo sapiens OX=9606 GN=PEG10 PE=1 SV=1	A0A087WUL4	25923_NB1336 (EFNB1-miniT+EPHB3_R1)	Retrotransposon-derived protein PEG10 OS=Homo sapiens OX=9606 GN=PEG10 PE=1 SV=1	1	0.00011	83589.7	4	5	5	WASAKLER	R	S	0.986	18.4	32.3	12.1		959.52	2	0.00034	0.35	166	173
Retrotransposon-derived protein PEG10 OS=Homo sapiens OX=9606 GN=PEG10 PE=1 SV=1	A0A087WX23	25926_NB1339 (YFP-miniT_no stimulation_R1)	Retrotransposon-derived protein PEG10 OS=Homo sapiens OX=9606 GN=PEG10 PE=1 SV=1	1	0.000406	88192	15	23	23	ALVLPHIASHHQVDPTEPVGGAR	R	M	0.986	23.7	32.1	23.7	Deamidated (+1)	2401.27	2	0.016	6.8	332	354
Retrotransposon-derived protein PEG10 OS=Homo sapiens OX=9606 GN=PEG10 PE=1 SV=1	A0A087WX23	25926_NB1339 (YFP-miniT_no stimulation_R1)	Retrotransposon-derived protein PEG10 OS=Homo sapiens OX=9606 GN=PEG10 PE=1 SV=1	1	0.000406	88192	15	23	23	ALVLPHIASHHQVDPTEPVGGAR	R	M	0.988	17.6	32.3	17.6		2400.27	4	6.6e-05	0.028	332	354
Retrotransposon-derived protein PEG10 OS=Homo sapiens OX=9606 GN=PEG10 PE=1 SV=1	A0A087WX23	25926_NB1339 (YFP-miniT_no stimulation_R1)	Retrotransposon-derived protein PEG10 OS=Homo sapiens OX=9606 GN=PEG10 PE=1 SV=1	1	0.000406	88192	15	23	23	ALVLPHIASHHQVDPTEPVGGAR	R	M	0.997	34.2	32.1	34.2		2400.27	2	0.0017	0.71	332	354
Retrotransposon-derived protein PEG10 OS=Homo sapiens OX=9606 GN=PEG10 PE=1 SV=1	A0A087WX23	25926_NB1339 (YFP-miniT_no stimulation_R1)	Retrotransposon-derived protein PEG10 OS=Homo sapiens OX=9606 GN=PEG10 PE=1 SV=1	1	0.000406	88192	15	23	23	APNNFTIQNQYPR	R	L	0.983	20.7	34.7	18.5		1561.76	2	-0.0011	-0.71	674	686
Retrotransposon-derived protein PEG10 OS=Homo sapiens OX=9606 GN=PEG10 PE=1 SV=1	A0A087WX23	25926_NB1339 (YFP-miniT_no stimulation_R1)	Retrotransposon-derived protein PEG10 OS=Homo sapiens OX=9606 GN=PEG10 PE=1 SV=1	1	0.000406	88192	15	23	23	DELSEEINNLR	R	E	0.997	23.1	33.7	13.9		1330.64	2	0.00012	0.089	83	93
Retrotransposon-derived protein PEG10 OS=Homo sapiens OX=9606 GN=PEG10 PE=1 SV=1	A0A087WX23	25926_NB1339 (YFP-miniT_no stimulation_R1)	Retrotransposon-derived protein PEG10 OS=Homo sapiens OX=9606 GN=PEG10 PE=1 SV=1	1	0.000406	88192	15	23	23	EQVEPTPEDEDDDIELR	R	G	0.996	77	36.8	71.2		2027.88	2	0.0016	0.8	122	138
Retrotransposon-derived protein PEG10 OS=Homo sapiens OX=9606 GN=PEG10 PE=1 SV=1	A0A087WX23	25926_NB1339 (YFP-miniT_no stimulation_R1)	Retrotransposon-derived protein PEG10 OS=Homo sapiens OX=9606 GN=PEG10 PE=1 SV=1	1	0.000406	88192	15	23	23	LNLCLYCGTGGHYADNCPAK	K	A	0.993	74.2	37.7	73	Carbamidomethyl (+57), Carbamidomethyl (+57), Carbamidomethyl (+57)	2282.98	2	-0.0024	-1	368	387
Retrotransposon-derived protein PEG10 OS=Homo sapiens OX=9606 GN=PEG10 PE=1 SV=1	A0A087WX23	25926_NB1339 (YFP-miniT_no stimulation_R1)	Retrotransposon-derived protein PEG10 OS=Homo sapiens OX=9606 GN=PEG10 PE=1 SV=1	1	0.000406	88192	15	23	23	LNLCLYCGTGGHYADNCPAK	K	A	0.997	38	37.7	36.9	Carbamidomethyl (+57), Carbamidomethyl (+57), Carbamidomethyl (+57)	2282.99	3	0.002	0.86	368	387
Retrotransposon-derived protein PEG10 OS=Homo sapiens OX=9606 GN=PEG10 PE=1 SV=1	A0A087WX23	25926_NB1339 (YFP-miniT_no stimulation_R1)	Retrotransposon-derived protein PEG10 OS=Homo sapiens OX=9606 GN=PEG10 PE=1 SV=1	1	0.000406	88192	15	23	23	LTEENTTLR	K	E	0.997	31.3	32.5	16.7		1075.55	2	0.0003	0.28	113	121
Retrotransposon-derived protein PEG10 OS=Homo sapiens OX=9606 GN=PEG10 PE=1 SV=1	A0A087WX23	25926_NB1339 (YFP-miniT_no stimulation_R1)	Retrotransposon-derived protein PEG10 OS=Homo sapiens OX=9606 GN=PEG10 PE=1 SV=1	1	0.000406	88192	15	23	23	LTEENTTLREQVEPTPEDEDDDIELR	K	G	0.977	77.1	39	0	Deamidated (+1)	3086.43	3	0.024	7.9	113	138
Retrotransposon-derived protein PEG10 OS=Homo sapiens OX=9606 GN=PEG10 PE=1 SV=1	A0A087WX23	25926_NB1339 (YFP-miniT_no stimulation_R1)	Retrotransposon-derived protein PEG10 OS=Homo sapiens OX=9606 GN=PEG10 PE=1 SV=1	1	0.000406	88192	15	23	23	LTEENTTLREQVEPTPEDEDDDIELR	K	G	0.987	108	38.9	102		3085.42	3	0.0012	0.39	113	138
Retrotransposon-derived protein PEG10 OS=Homo sapiens OX=9606 GN=PEG10 PE=1 SV=1	A0A087WX23	25926_NB1339 (YFP-miniT_no stimulation_R1)	Retrotransposon-derived protein PEG10 OS=Homo sapiens OX=9606 GN=PEG10 PE=1 SV=1	1	0.000406	88192	15	23	23	MRLTQEEKER	R	R	0.997	34.5	33.7	11.1		1318.67	2	-0.00048	-0.37	355	364
Retrotransposon-derived protein PEG10 OS=Homo sapiens OX=9606 GN=PEG10 PE=1 SV=1	A0A087WX23	25926_NB1339 (YFP-miniT_no stimulation_R1)	Retrotransposon-derived protein PEG10 OS=Homo sapiens OX=9606 GN=PEG10 PE=1 SV=1	1	0.000406	88192	15	23	23	MRLTQEEKER	R	R	0.997	38.2	33.7	18.5		1318.67	3	-0.0011	-0.81	355	364
Retrotransposon-derived protein PEG10 OS=Homo sapiens OX=9606 GN=PEG10 PE=1 SV=1	A0A087WX23	25926_NB1339 (YFP-miniT_no stimulation_R1)	Retrotransposon-derived protein PEG10 OS=Homo sapiens OX=9606 GN=PEG10 PE=1 SV=1	1	0.000406	88192	15	23	23	RDELSEEINNLR	R	E	0.997	43.2	34.2	27.6		1486.74	2	0.00034	0.23	82	93
Retrotransposon-derived protein PEG10 OS=Homo sapiens OX=9606 GN=PEG10 PE=1 SV=1	A0A087WX23	25926_NB1339 (YFP-miniT_no stimulation_R1)	Retrotransposon-derived protein PEG10 OS=Homo sapiens OX=9606 GN=PEG10 PE=1 SV=1	1	0.000406	88192	15	23	23	RDELSEEINNLR	R	E	0.997	40	34.2	27.8		1486.74	3	0.00069	0.47	82	93
Retrotransposon-derived protein PEG10 OS=Homo sapiens OX=9606 GN=PEG10 PE=1 SV=1	A0A087WX23	25926_NB1339 (YFP-miniT_no stimulation_R1)	Retrotransposon-derived protein PEG10 OS=Homo sapiens OX=9606 GN=PEG10 PE=1 SV=1	1	0.000406	88192	15	23	23	RDELSEEINNLREK	R	V	0.997	26.6	35.3	17.5		1743.88	3	0.001	0.6	82	95
Retrotransposon-derived protein PEG10 OS=Homo sapiens OX=9606 GN=PEG10 PE=1 SV=1	A0A087WX23	25926_NB1339 (YFP-miniT_no stimulation_R1)	Retrotransposon-derived protein PEG10 OS=Homo sapiens OX=9606 GN=PEG10 PE=1 SV=1	1	0.000406	88192	15	23	23	RRDELSEEINNLR	R	E	0.997	33.3	34.1	24.8		1642.84	2	-0.0024	-1.4	81	93
Retrotransposon-derived protein PEG10 OS=Homo sapiens OX=9606 GN=PEG10 PE=1 SV=1	A0A087WX23	25926_NB1339 (YFP-miniT_no stimulation_R1)	Retrotransposon-derived protein PEG10 OS=Homo sapiens OX=9606 GN=PEG10 PE=1 SV=1	1	0.000406	88192	15	23	23	RRDELSEEINNLR	R	E	0.997	63.1	34	56.2		1642.84	3	-0.00081	-0.49	81	93
Retrotransposon-derived protein PEG10 OS=Homo sapiens OX=9606 GN=PEG10 PE=1 SV=1	A0A087WX23	25926_NB1339 (YFP-miniT_no stimulation_R1)	Retrotransposon-derived protein PEG10 OS=Homo sapiens OX=9606 GN=PEG10 PE=1 SV=1	1	0.000406	88192	15	23	23	SACVPNMTER	K	R	0.928	13.2	32.1	6.37	Carbamidomethyl (+57)	1163.51	2	0.00083	0.72	71	80
Retrotransposon-derived protein PEG10 OS=Homo sapiens OX=9606 GN=PEG10 PE=1 SV=1	A0A087WX23	25926_NB1339 (YFP-miniT_no stimulation_R1)	Retrotransposon-derived protein PEG10 OS=Homo sapiens OX=9606 GN=PEG10 PE=1 SV=1	1	0.000406	88192	15	23	23	SLSALIGQCIHIER	K	R	0.997	39.1	31.3	28	Carbamidomethyl (+57)	1595.85	3	0.0015	0.96	302	315
Retrotransposon-derived protein PEG10 OS=Homo sapiens OX=9606 GN=PEG10 PE=1 SV=1	A0A087WX23	25926_NB1339 (YFP-miniT_no stimulation_R1)	Retrotransposon-derived protein PEG10 OS=Homo sapiens OX=9606 GN=PEG10 PE=1 SV=1	1	0.000406	88192	15	23	23	VMKQSEENNNLQSQVQK	K	L	0.92	14.4	35.8	2.11		2002.98	3	0.0012	0.6	96	112
Retrotransposon-derived protein PEG10 OS=Homo sapiens OX=9606 GN=PEG10 PE=1 SV=1	A0A087WX23	25926_NB1339 (YFP-miniT_no stimulation_R1)	Retrotransposon-derived protein PEG10 OS=Homo sapiens OX=9606 GN=PEG10 PE=1 SV=1	1	0.000406	88192	15	23	23	VMKQSEENNNLQSQVQK	K	L	0.963	15.8	36.2	15.1	Oxidation (+16)	2018.97	2	0.0004	0.2	96	112
Retrotransposon-derived protein PEG10 OS=Homo sapiens OX=9606 GN=PEG10 PE=1 SV=1	A0A087WX23	25926_NB1339 (YFP-miniT_no stimulation_R1)	Retrotransposon-derived protein PEG10 OS=Homo sapiens OX=9606 GN=PEG10 PE=1 SV=1	1	0.000406	88192	15	23	23	WASAKLER	R	S	0.99	27.8	30.3	11.1		959.52	2	-0.00034	-0.36	208	215
Retrotransposon-derived protein PEG10 OS=Homo sapiens OX=9606 GN=PEG10 PE=1 SV=1	A0A087WUL4	25926_NB1339 (YFP-miniT_no stimulation_R1)	Retrotransposon-derived protein PEG10 OS=Homo sapiens OX=9606 GN=PEG10 PE=1 SV=1	1	0.000406	83589.7	15	23	23	ALVLPHIASHHQVDPTEPVGGAR	R	M	0.986	23.7	32.1	23.7	Deamidated (+1)	2401.27	2	0.016	6.8	290	312
Retrotransposon-derived protein PEG10 OS=Homo sapiens OX=9606 GN=PEG10 PE=1 SV=1	A0A087WUL4	25926_NB1339 (YFP-miniT_no stimulation_R1)	Retrotransposon-derived protein PEG10 OS=Homo sapiens OX=9606 GN=PEG10 PE=1 SV=1	1	0.000406	83589.7	15	23	23	ALVLPHIASHHQVDPTEPVGGAR	R	M	0.988	17.6	32.3	17.6		2400.27	4	6.6e-05	0.028	290	312
Retrotransposon-derived protein PEG10 OS=Homo sapiens OX=9606 GN=PEG10 PE=1 SV=1	A0A087WUL4	25926_NB1339 (YFP-miniT_no stimulation_R1)	Retrotransposon-derived protein PEG10 OS=Homo sapiens OX=9606 GN=PEG10 PE=1 SV=1	1	0.000406	83589.7	15	23	23	ALVLPHIASHHQVDPTEPVGGAR	R	M	0.997	34.2	32.1	34.2		2400.27	2	0.0017	0.71	290	312
Retrotransposon-derived protein PEG10 OS=Homo sapiens OX=9606 GN=PEG10 PE=1 SV=1	A0A087WUL4	25926_NB1339 (YFP-miniT_no stimulation_R1)	Retrotransposon-derived protein PEG10 OS=Homo sapiens OX=9606 GN=PEG10 PE=1 SV=1	1	0.000406	83589.7	15	23	23	APNNFTIQNQYPR	R	L	0.983	20.7	34.7	18.5		1561.76	2	-0.0011	-0.71	632	644
Retrotransposon-derived protein PEG10 OS=Homo sapiens OX=9606 GN=PEG10 PE=1 SV=1	A0A087WUL4	25926_NB1339 (YFP-miniT_no stimulation_R1)	Retrotransposon-derived protein PEG10 OS=Homo sapiens OX=9606 GN=PEG10 PE=1 SV=1	1	0.000406	83589.7	15	23	23	DELSEEINNLR	R	E	0.997	23.1	33.7	13.9		1330.64	2	0.00012	0.089	41	51
Retrotransposon-derived protein PEG10 OS=Homo sapiens OX=9606 GN=PEG10 PE=1 SV=1	A0A087WUL4	25926_NB1339 (YFP-miniT_no stimulation_R1)	Retrotransposon-derived protein PEG10 OS=Homo sapiens OX=9606 GN=PEG10 PE=1 SV=1	1	0.000406	83589.7	15	23	23	EQVEPTPEDEDDDIELR	R	G	0.996	77	36.8	71.2		2027.88	2	0.0016	0.8	80	96
Retrotransposon-derived protein PEG10 OS=Homo sapiens OX=9606 GN=PEG10 PE=1 SV=1	A0A087WUL4	25926_NB1339 (YFP-miniT_no stimulation_R1)	Retrotransposon-derived protein PEG10 OS=Homo sapiens OX=9606 GN=PEG10 PE=1 SV=1	1	0.000406	83589.7	15	23	23	LNLCLYCGTGGHYADNCPAK	K	A	0.993	74.2	37.7	73	Carbamidomethyl (+57), Carbamidomethyl (+57), Carbamidomethyl (+57)	2282.98	2	-0.0024	-1	326	345
Retrotransposon-derived protein PEG10 OS=Homo sapiens OX=9606 GN=PEG10 PE=1 SV=1	A0A087WUL4	25926_NB1339 (YFP-miniT_no stimulation_R1)	Retrotransposon-derived protein PEG10 OS=Homo sapiens OX=9606 GN=PEG10 PE=1 SV=1	1	0.000406	83589.7	15	23	23	LNLCLYCGTGGHYADNCPAK	K	A	0.997	38	37.7	36.9	Carbamidomethyl (+57), Carbamidomethyl (+57), Carbamidomethyl (+57)	2282.99	3	0.002	0.86	326	345
Retrotransposon-derived protein PEG10 OS=Homo sapiens OX=9606 GN=PEG10 PE=1 SV=1	A0A087WUL4	25926_NB1339 (YFP-miniT_no stimulation_R1)	Retrotransposon-derived protein PEG10 OS=Homo sapiens OX=9606 GN=PEG10 PE=1 SV=1	1	0.000406	83589.7	15	23	23	LTEENTTLR	K	E	0.997	31.3	32.5	16.7		1075.55	2	0.0003	0.28	71	79
Retrotransposon-derived protein PEG10 OS=Homo sapiens OX=9606 GN=PEG10 PE=1 SV=1	A0A087WUL4	25926_NB1339 (YFP-miniT_no stimulation_R1)	Retrotransposon-derived protein PEG10 OS=Homo sapiens OX=9606 GN=PEG10 PE=1 SV=1	1	0.000406	83589.7	15	23	23	LTEENTTLREQVEPTPEDEDDDIELR	K	G	0.977	77.1	39	0	Deamidated (+1)	3086.43	3	0.024	7.9	71	96
Retrotransposon-derived protein PEG10 OS=Homo sapiens OX=9606 GN=PEG10 PE=1 SV=1	A0A087WUL4	25926_NB1339 (YFP-miniT_no stimulation_R1)	Retrotransposon-derived protein PEG10 OS=Homo sapiens OX=9606 GN=PEG10 PE=1 SV=1	1	0.000406	83589.7	15	23	23	LTEENTTLREQVEPTPEDEDDDIELR	K	G	0.987	108	38.9	102		3085.42	3	0.0012	0.39	71	96
Retrotransposon-derived protein PEG10 OS=Homo sapiens OX=9606 GN=PEG10 PE=1 SV=1	A0A087WUL4	25926_NB1339 (YFP-miniT_no stimulation_R1)	Retrotransposon-derived protein PEG10 OS=Homo sapiens OX=9606 GN=PEG10 PE=1 SV=1	1	0.000406	83589.7	15	23	23	MRLTQEEKER	R	R	0.997	34.5	33.7	11.1		1318.67	2	-0.00048	-0.37	313	322
Retrotransposon-derived protein PEG10 OS=Homo sapiens OX=9606 GN=PEG10 PE=1 SV=1	A0A087WUL4	25926_NB1339 (YFP-miniT_no stimulation_R1)	Retrotransposon-derived protein PEG10 OS=Homo sapiens OX=9606 GN=PEG10 PE=1 SV=1	1	0.000406	83589.7	15	23	23	MRLTQEEKER	R	R	0.997	38.2	33.7	18.5		1318.67	3	-0.0011	-0.81	313	322
Retrotransposon-derived protein PEG10 OS=Homo sapiens OX=9606 GN=PEG10 PE=1 SV=1	A0A087WUL4	25926_NB1339 (YFP-miniT_no stimulation_R1)	Retrotransposon-derived protein PEG10 OS=Homo sapiens OX=9606 GN=PEG10 PE=1 SV=1	1	0.000406	83589.7	15	23	23	RDELSEEINNLR	R	E	0.997	43.2	34.2	27.6		1486.74	2	0.00034	0.23	40	51
Retrotransposon-derived protein PEG10 OS=Homo sapiens OX=9606 GN=PEG10 PE=1 SV=1	A0A087WUL4	25926_NB1339 (YFP-miniT_no stimulation_R1)	Retrotransposon-derived protein PEG10 OS=Homo sapiens OX=9606 GN=PEG10 PE=1 SV=1	1	0.000406	83589.7	15	23	23	RDELSEEINNLR	R	E	0.997	40	34.2	27.8		1486.74	3	0.00069	0.47	40	51
Retrotransposon-derived protein PEG10 OS=Homo sapiens OX=9606 GN=PEG10 PE=1 SV=1	A0A087WUL4	25926_NB1339 (YFP-miniT_no stimulation_R1)	Retrotransposon-derived protein PEG10 OS=Homo sapiens OX=9606 GN=PEG10 PE=1 SV=1	1	0.000406	83589.7	15	23	23	RDELSEEINNLREK	R	V	0.997	26.6	35.3	17.5		1743.88	3	0.001	0.6	40	53
Retrotransposon-derived protein PEG10 OS=Homo sapiens OX=9606 GN=PEG10 PE=1 SV=1	A0A087WUL4	25926_NB1339 (YFP-miniT_no stimulation_R1)	Retrotransposon-derived protein PEG10 OS=Homo sapiens OX=9606 GN=PEG10 PE=1 SV=1	1	0.000406	83589.7	15	23	23	RRDELSEEINNLR	R	E	0.997	33.3	34.1	24.8		1642.84	2	-0.0024	-1.4	39	51
Retrotransposon-derived protein PEG10 OS=Homo sapiens OX=9606 GN=PEG10 PE=1 SV=1	A0A087WUL4	25926_NB1339 (YFP-miniT_no stimulation_R1)	Retrotransposon-derived protein PEG10 OS=Homo sapiens OX=9606 GN=PEG10 PE=1 SV=1	1	0.000406	83589.7	15	23	23	RRDELSEEINNLR	R	E	0.997	63.1	34	56.2		1642.84	3	-0.00081	-0.49	39	51
Retrotransposon-derived protein PEG10 OS=Homo sapiens OX=9606 GN=PEG10 PE=1 SV=1	A0A087WUL4	25926_NB1339 (YFP-miniT_no stimulation_R1)	Retrotransposon-derived protein PEG10 OS=Homo sapiens OX=9606 GN=PEG10 PE=1 SV=1	1	0.000406	83589.7	15	23	23	SACVPNMTER	K	R	0.928	13.2	32.1	6.37	Carbamidomethyl (+57)	1163.51	2	0.00083	0.72	29	38
Retrotransposon-derived protein PEG10 OS=Homo sapiens OX=9606 GN=PEG10 PE=1 SV=1	A0A087WUL4	25926_NB1339 (YFP-miniT_no stimulation_R1)	Retrotransposon-derived protein PEG10 OS=Homo sapiens OX=9606 GN=PEG10 PE=1 SV=1	1	0.000406	83589.7	15	23	23	SLSALIGQCIHIER	K	R	0.997	39.1	31.3	28	Carbamidomethyl (+57)	1595.85	3	0.0015	0.96	260	273
Retrotransposon-derived protein PEG10 OS=Homo sapiens OX=9606 GN=PEG10 PE=1 SV=1	A0A087WUL4	25926_NB1339 (YFP-miniT_no stimulation_R1)	Retrotransposon-derived protein PEG10 OS=Homo sapiens OX=9606 GN=PEG10 PE=1 SV=1	1	0.000406	83589.7	15	23	23	VMKQSEENNNLQSQVQK	K	L	0.92	14.4	35.8	2.11		2002.98	3	0.0012	0.6	54	70
Retrotransposon-derived protein PEG10 OS=Homo sapiens OX=9606 GN=PEG10 PE=1 SV=1	A0A087WUL4	25926_NB1339 (YFP-miniT_no stimulation_R1)	Retrotransposon-derived protein PEG10 OS=Homo sapiens OX=9606 GN=PEG10 PE=1 SV=1	1	0.000406	83589.7	15	23	23	VMKQSEENNNLQSQVQK	K	L	0.963	15.8	36.2	15.1	Oxidation (+16)	2018.97	2	0.0004	0.2	54	70
Retrotransposon-derived protein PEG10 OS=Homo sapiens OX=9606 GN=PEG10 PE=1 SV=1	A0A087WUL4	25926_NB1339 (YFP-miniT_no stimulation_R1)	Retrotransposon-derived protein PEG10 OS=Homo sapiens OX=9606 GN=PEG10 PE=1 SV=1	1	0.000406	83589.7	15	23	23	WASAKLER	R	S	0.99	27.8	30.3	11.1		959.52	2	-0.00034	-0.36	166	173
Retrotransposon-derived protein PEG10 OS=Homo sapiens OX=9606 GN=PEG10 PE=1 SV=1	A0A087WX23	25927_NB1340 (YFP-miniT+EPHB3_R1)	Retrotransposon-derived protein PEG10 OS=Homo sapiens OX=9606 GN=PEG10 PE=1 SV=1	1	0.000513	88192	18	31	31	ALVLPHIASHHQVDPTEPVGGAR	R	M	0.997	51.8	31.8	51.8		2400.27	2	0.0049	2	332	354
Retrotransposon-derived protein PEG10 OS=Homo sapiens OX=9606 GN=PEG10 PE=1 SV=1	A0A087WX23	25927_NB1340 (YFP-miniT+EPHB3_R1)	Retrotransposon-derived protein PEG10 OS=Homo sapiens OX=9606 GN=PEG10 PE=1 SV=1	1	0.000513	88192	18	31	31	ALVLPHIASHHQVDPTEPVGGAR	R	M	0.997	26.1	32.3	22.3		2400.27	4	0.00031	0.13	332	354
Retrotransposon-derived protein PEG10 OS=Homo sapiens OX=9606 GN=PEG10 PE=1 SV=1	A0A087WX23	25927_NB1340 (YFP-miniT+EPHB3_R1)	Retrotransposon-derived protein PEG10 OS=Homo sapiens OX=9606 GN=PEG10 PE=1 SV=1	1	0.000513	88192	18	31	31	DELSEEINNLR	R	E	0.997	36.1	33.9	24.5		1330.64	2	-0.00072	-0.54	83	93
Retrotransposon-derived protein PEG10 OS=Homo sapiens OX=9606 GN=PEG10 PE=1 SV=1	A0A087WX23	25927_NB1340 (YFP-miniT+EPHB3_R1)	Retrotransposon-derived protein PEG10 OS=Homo sapiens OX=9606 GN=PEG10 PE=1 SV=1	1	0.000513	88192	18	31	31	EQVEPTPEDEDDDIELR	R	G	0.997	85.2	36.8	78.9		2027.88	2	0.00028	0.14	122	138
Retrotransposon-derived protein PEG10 OS=Homo sapiens OX=9606 GN=PEG10 PE=1 SV=1	A0A087WX23	25927_NB1340 (YFP-miniT+EPHB3_R1)	Retrotransposon-derived protein PEG10 OS=Homo sapiens OX=9606 GN=PEG10 PE=1 SV=1	1	0.000513	88192	18	31	31	KLNLCLYCGTGGHYADNCPAK	R	A	0.991	25.2	37.7	23.3	Carbamidomethyl (+57), Carbamidomethyl (+57), Carbamidomethyl (+57)	2411.08	2	-0.0029	-1.2	367	387
Retrotransposon-derived protein PEG10 OS=Homo sapiens OX=9606 GN=PEG10 PE=1 SV=1	A0A087WX23	25927_NB1340 (YFP-miniT+EPHB3_R1)	Retrotransposon-derived protein PEG10 OS=Homo sapiens OX=9606 GN=PEG10 PE=1 SV=1	1	0.000513	88192	18	31	31	KLNLCLYCGTGGHYADNCPAK	R	A	0.997	41.2	37.7	28.5	Deamidated (+1), Carbamidomethyl (+57), Carbamidomethyl (+57), Carbamidomethyl (+57)	2412.08	2	0.018	7.5	367	387
Retrotransposon-derived protein PEG10 OS=Homo sapiens OX=9606 GN=PEG10 PE=1 SV=1	A0A087WX23	25927_NB1340 (YFP-miniT+EPHB3_R1)	Retrotransposon-derived protein PEG10 OS=Homo sapiens OX=9606 GN=PEG10 PE=1 SV=1	1	0.000513	88192	18	31	31	KPRSPPRALVLPHIASHHQVDPTEPVGGAR	R	M	0.93	18.8	32.6	1.13	Phospho (+80)	3298.72	4	-0.0046	-1.4	325	354
Retrotransposon-derived protein PEG10 OS=Homo sapiens OX=9606 GN=PEG10 PE=1 SV=1	A0A087WX23	25927_NB1340 (YFP-miniT+EPHB3_R1)	Retrotransposon-derived protein PEG10 OS=Homo sapiens OX=9606 GN=PEG10 PE=1 SV=1	1	0.000513	88192	18	31	31	LNLCLYCGTGGHYADNCPAK	K	A	0.991	51	37.5	51	Carbamidomethyl (+57), Carbamidomethyl (+57), Carbamidomethyl (+57)	2282.98	2	-0.011	-4.9	368	387
Retrotransposon-derived protein PEG10 OS=Homo sapiens OX=9606 GN=PEG10 PE=1 SV=1	A0A087WX23	25927_NB1340 (YFP-miniT+EPHB3_R1)	Retrotransposon-derived protein PEG10 OS=Homo sapiens OX=9606 GN=PEG10 PE=1 SV=1	1	0.000513	88192	18	31	31	LNLCLYCGTGGHYADNCPAK	K	A	0.997	43.2	37.6	42.2	Carbamidomethyl (+57), Carbamidomethyl (+57), Carbamidomethyl (+57)	2282.99	3	0.0021	0.94	368	387
Retrotransposon-derived protein PEG10 OS=Homo sapiens OX=9606 GN=PEG10 PE=1 SV=1	A0A087WX23	25927_NB1340 (YFP-miniT+EPHB3_R1)	Retrotransposon-derived protein PEG10 OS=Homo sapiens OX=9606 GN=PEG10 PE=1 SV=1	1	0.000513	88192	18	31	31	LTEENTTLREQVEPTPEDEDDDIELR	K	G	0.956	24.1	39	2.28	Deamidated (+1)	3086.43	3	0.019	6.3	113	138
Retrotransposon-derived protein PEG10 OS=Homo sapiens OX=9606 GN=PEG10 PE=1 SV=1	A0A087WX23	25927_NB1340 (YFP-miniT+EPHB3_R1)	Retrotransposon-derived protein PEG10 OS=Homo sapiens OX=9606 GN=PEG10 PE=1 SV=1	1	0.000513	88192	18	31	31	LTEENTTLREQVEPTPEDEDDDIELR	K	G	0.994	55	38.9	0.07	Deamidated (+1)	3086.43	2	0.022	7.2	113	138
Retrotransposon-derived protein PEG10 OS=Homo sapiens OX=9606 GN=PEG10 PE=1 SV=1	A0A087WX23	25927_NB1340 (YFP-miniT+EPHB3_R1)	Retrotransposon-derived protein PEG10 OS=Homo sapiens OX=9606 GN=PEG10 PE=1 SV=1	1	0.000513	88192	18	31	31	LTEENTTLREQVEPTPEDEDDDIELR	K	G	0.997	62.8	38.9	56.2		3085.42	3	0.0019	0.63	113	138
Retrotransposon-derived protein PEG10 OS=Homo sapiens OX=9606 GN=PEG10 PE=1 SV=1	A0A087WX23	25927_NB1340 (YFP-miniT+EPHB3_R1)	Retrotransposon-derived protein PEG10 OS=Homo sapiens OX=9606 GN=PEG10 PE=1 SV=1	1	0.000513	88192	18	31	31	LTEENTTLREQVEPTPEDEDDDIELR	K	G	0.997	33.3	38.9	22.1		3085.42	2	0.001	0.34	113	138
Retrotransposon-derived protein PEG10 OS=Homo sapiens OX=9606 GN=PEG10 PE=1 SV=1	A0A087WX23	25927_NB1340 (YFP-miniT+EPHB3_R1)	Retrotransposon-derived protein PEG10 OS=Homo sapiens OX=9606 GN=PEG10 PE=1 SV=1	1	0.000513	88192	18	31	31	MRLTQEEKER	R	R	0.981	16.7	33.4	6.06	Oxidation (+16)	1334.66	2	0.0002	0.15	355	364
Retrotransposon-derived protein PEG10 OS=Homo sapiens OX=9606 GN=PEG10 PE=1 SV=1	A0A087WX23	25927_NB1340 (YFP-miniT+EPHB3_R1)	Retrotransposon-derived protein PEG10 OS=Homo sapiens OX=9606 GN=PEG10 PE=1 SV=1	1	0.000513	88192	18	31	31	MRLTQEEKER	R	R	0.997	33.1	33.7	7.97		1318.66	2	-0.0023	-1.7	355	364
Retrotransposon-derived protein PEG10 OS=Homo sapiens OX=9606 GN=PEG10 PE=1 SV=1	A0A087WX23	25927_NB1340 (YFP-miniT+EPHB3_R1)	Retrotransposon-derived protein PEG10 OS=Homo sapiens OX=9606 GN=PEG10 PE=1 SV=1	1	0.000513	88192	18	31	31	MRLTQEEKER	R	R	0.997	34.5	33.8	15.9		1318.67	3	-0.00071	-0.54	355	364
Retrotransposon-derived protein PEG10 OS=Homo sapiens OX=9606 GN=PEG10 PE=1 SV=1	A0A087WX23	25927_NB1340 (YFP-miniT+EPHB3_R1)	Retrotransposon-derived protein PEG10 OS=Homo sapiens OX=9606 GN=PEG10 PE=1 SV=1	1	0.000513	88192	18	31	31	QSEENNNLQSQVQKLTEENTTLREQVEPTPEDEDDDIELR	K	G	0.983	27.2	39.8	20.8		4712.17	4	-0.0094	-2	99	138
Retrotransposon-derived protein PEG10 OS=Homo sapiens OX=9606 GN=PEG10 PE=1 SV=1	A0A087WX23	25927_NB1340 (YFP-miniT+EPHB3_R1)	Retrotransposon-derived protein PEG10 OS=Homo sapiens OX=9606 GN=PEG10 PE=1 SV=1	1	0.000513	88192	18	31	31	QSEENNNLQSQVQKLTEENTTLREQVEPTPEDEDDDIELR	K	G	0.996	37.4	39.7	17.1	Deamidated (+1), Deamidated (+1)	4714.19	4	0.041	8.7	99	138
Retrotransposon-derived protein PEG10 OS=Homo sapiens OX=9606 GN=PEG10 PE=1 SV=1	A0A087WX23	25927_NB1340 (YFP-miniT+EPHB3_R1)	Retrotransposon-derived protein PEG10 OS=Homo sapiens OX=9606 GN=PEG10 PE=1 SV=1	1	0.000513	88192	18	31	31	RDELSEEINNLR	R	E	0.997	46.2	34	31.8		1486.74	3	-0.00051	-0.34	82	93
Retrotransposon-derived protein PEG10 OS=Homo sapiens OX=9606 GN=PEG10 PE=1 SV=1	A0A087WX23	25927_NB1340 (YFP-miniT+EPHB3_R1)	Retrotransposon-derived protein PEG10 OS=Homo sapiens OX=9606 GN=PEG10 PE=1 SV=1	1	0.000513	88192	18	31	31	RDELSEEINNLREK	R	V	0.987	19.7	35.3	5.88		1743.88	3	0.0012	0.7	82	95
Retrotransposon-derived protein PEG10 OS=Homo sapiens OX=9606 GN=PEG10 PE=1 SV=1	A0A087WX23	25927_NB1340 (YFP-miniT+EPHB3_R1)	Retrotransposon-derived protein PEG10 OS=Homo sapiens OX=9606 GN=PEG10 PE=1 SV=1	1	0.000513	88192	18	31	31	RRDELSEEINNLR	R	E	0.997	64.8	34	51.7		1642.84	2	-0.00078	-0.48	81	93
Retrotransposon-derived protein PEG10 OS=Homo sapiens OX=9606 GN=PEG10 PE=1 SV=1	A0A087WX23	25927_NB1340 (YFP-miniT+EPHB3_R1)	Retrotransposon-derived protein PEG10 OS=Homo sapiens OX=9606 GN=PEG10 PE=1 SV=1	1	0.000513	88192	18	31	31	RRDELSEEINNLR	R	E	0.997	59.6	33.8	51.5		1642.84	3	-5.8e-05	-0.035	81	93
Retrotransposon-derived protein PEG10 OS=Homo sapiens OX=9606 GN=PEG10 PE=1 SV=1	A0A087WX23	25927_NB1340 (YFP-miniT+EPHB3_R1)	Retrotransposon-derived protein PEG10 OS=Homo sapiens OX=9606 GN=PEG10 PE=1 SV=1	1	0.000513	88192	18	31	31	SACVPNMTER	K	R	0.946	13.2	32.2	5.62	Carbamidomethyl (+57)	1163.51	2	0.00023	0.2	71	80
Retrotransposon-derived protein PEG10 OS=Homo sapiens OX=9606 GN=PEG10 PE=1 SV=1	A0A087WX23	25927_NB1340 (YFP-miniT+EPHB3_R1)	Retrotransposon-derived protein PEG10 OS=Homo sapiens OX=9606 GN=PEG10 PE=1 SV=1	1	0.000513	88192	18	31	31	SHYLMHNYPAFMMEMK	R	H	0.997	34.7	36.4	29.2		2028.87	4	-0.0015	-0.72	216	231
Retrotransposon-derived protein PEG10 OS=Homo sapiens OX=9606 GN=PEG10 PE=1 SV=1	A0A087WX23	25927_NB1340 (YFP-miniT+EPHB3_R1)	Retrotransposon-derived protein PEG10 OS=Homo sapiens OX=9606 GN=PEG10 PE=1 SV=1	1	0.000513	88192	18	31	31	SHYLMHNYPAFMMEMK	R	H	0.997	29.8	36.4	26.9		2028.87	3	0.0015	0.74	216	231
Retrotransposon-derived protein PEG10 OS=Homo sapiens OX=9606 GN=PEG10 PE=1 SV=1	A0A087WX23	25927_NB1340 (YFP-miniT+EPHB3_R1)	Retrotransposon-derived protein PEG10 OS=Homo sapiens OX=9606 GN=PEG10 PE=1 SV=1	1	0.000513	88192	18	31	31	SHYLMHNYPAFMMEMK	R	H	0.997	47.5	36.5	45.1		2028.87	2	-6.2e-05	-0.031	216	231
Retrotransposon-derived protein PEG10 OS=Homo sapiens OX=9606 GN=PEG10 PE=1 SV=1	A0A087WX23	25927_NB1340 (YFP-miniT+EPHB3_R1)	Retrotransposon-derived protein PEG10 OS=Homo sapiens OX=9606 GN=PEG10 PE=1 SV=1	1	0.000513	88192	18	31	31	SLSALIGQCIHIER	K	R	0.997	44.3	31.7	35.1	Carbamidomethyl (+57)	1595.84	3	-0.00065	-0.41	302	315
Retrotransposon-derived protein PEG10 OS=Homo sapiens OX=9606 GN=PEG10 PE=1 SV=1	A0A087WX23	25927_NB1340 (YFP-miniT+EPHB3_R1)	Retrotransposon-derived protein PEG10 OS=Homo sapiens OX=9606 GN=PEG10 PE=1 SV=1	1	0.000513	88192	18	31	31	VCFVTSMMTGR	R	A	0.997	31.5	33.4	29.2	Carbamidomethyl (+57)	1287.58	2	-0.0016	-1.3	194	204
Retrotransposon-derived protein PEG10 OS=Homo sapiens OX=9606 GN=PEG10 PE=1 SV=1	A0A087WX23	25927_NB1340 (YFP-miniT+EPHB3_R1)	Retrotransposon-derived protein PEG10 OS=Homo sapiens OX=9606 GN=PEG10 PE=1 SV=1	1	0.000513	88192	18	31	31	VMKQSEENNNLQSQVQK	K	L	0.991	20.7	35.9	13		2002.98	3	0.001	0.52	96	112
Retrotransposon-derived protein PEG10 OS=Homo sapiens OX=9606 GN=PEG10 PE=1 SV=1	A0A087WX23	25927_NB1340 (YFP-miniT+EPHB3_R1)	Retrotransposon-derived protein PEG10 OS=Homo sapiens OX=9606 GN=PEG10 PE=1 SV=1	1	0.000513	88192	18	31	31	VMKQSEENNNLQSQVQK	K	L	0.997	63.8	35.7	59.1		2002.98	2	0.0028	1.4	96	112
Retrotransposon-derived protein PEG10 OS=Homo sapiens OX=9606 GN=PEG10 PE=1 SV=1	A0A087WX23	25927_NB1340 (YFP-miniT+EPHB3_R1)	Retrotransposon-derived protein PEG10 OS=Homo sapiens OX=9606 GN=PEG10 PE=1 SV=1	1	0.000513	88192	18	31	31	WASAKLER	R	S	0.99	37.7	30.3	29.6		959.52	2	0.00014	0.14	208	215
Retrotransposon-derived protein PEG10 OS=Homo sapiens OX=9606 GN=PEG10 PE=1 SV=1	A0A087WUL4	25927_NB1340 (YFP-miniT+EPHB3_R1)	Retrotransposon-derived protein PEG10 OS=Homo sapiens OX=9606 GN=PEG10 PE=1 SV=1	1	0.000513	83589.7	18	31	31	ALVLPHIASHHQVDPTEPVGGAR	R	M	0.997	51.8	31.8	51.8		2400.27	2	0.0049	2	290	312
Retrotransposon-derived protein PEG10 OS=Homo sapiens OX=9606 GN=PEG10 PE=1 SV=1	A0A087WUL4	25927_NB1340 (YFP-miniT+EPHB3_R1)	Retrotransposon-derived protein PEG10 OS=Homo sapiens OX=9606 GN=PEG10 PE=1 SV=1	1	0.000513	83589.7	18	31	31	ALVLPHIASHHQVDPTEPVGGAR	R	M	0.997	26.1	32.3	22.3		2400.27	4	0.00031	0.13	290	312
Retrotransposon-derived protein PEG10 OS=Homo sapiens OX=9606 GN=PEG10 PE=1 SV=1	A0A087WUL4	25927_NB1340 (YFP-miniT+EPHB3_R1)	Retrotransposon-derived protein PEG10 OS=Homo sapiens OX=9606 GN=PEG10 PE=1 SV=1	1	0.000513	83589.7	18	31	31	DELSEEINNLR	R	E	0.997	36.1	33.9	24.5		1330.64	2	-0.00072	-0.54	41	51
Retrotransposon-derived protein PEG10 OS=Homo sapiens OX=9606 GN=PEG10 PE=1 SV=1	A0A087WUL4	25927_NB1340 (YFP-miniT+EPHB3_R1)	Retrotransposon-derived protein PEG10 OS=Homo sapiens OX=9606 GN=PEG10 PE=1 SV=1	1	0.000513	83589.7	18	31	31	EQVEPTPEDEDDDIELR	R	G	0.997	85.2	36.8	78.9		2027.88	2	0.00028	0.14	80	96
Retrotransposon-derived protein PEG10 OS=Homo sapiens OX=9606 GN=PEG10 PE=1 SV=1	A0A087WUL4	25927_NB1340 (YFP-miniT+EPHB3_R1)	Retrotransposon-derived protein PEG10 OS=Homo sapiens OX=9606 GN=PEG10 PE=1 SV=1	1	0.000513	83589.7	18	31	31	KLNLCLYCGTGGHYADNCPAK	R	A	0.991	25.2	37.7	23.3	Carbamidomethyl (+57), Carbamidomethyl (+57), Carbamidomethyl (+57)	2411.08	2	-0.0029	-1.2	325	345
Retrotransposon-derived protein PEG10 OS=Homo sapiens OX=9606 GN=PEG10 PE=1 SV=1	A0A087WUL4	25927_NB1340 (YFP-miniT+EPHB3_R1)	Retrotransposon-derived protein PEG10 OS=Homo sapiens OX=9606 GN=PEG10 PE=1 SV=1	1	0.000513	83589.7	18	31	31	KLNLCLYCGTGGHYADNCPAK	R	A	0.997	41.2	37.7	28.5	Deamidated (+1), Carbamidomethyl (+57), Carbamidomethyl (+57), Carbamidomethyl (+57)	2412.08	2	0.018	7.5	325	345
Retrotransposon-derived protein PEG10 OS=Homo sapiens OX=9606 GN=PEG10 PE=1 SV=1	A0A087WUL4	25927_NB1340 (YFP-miniT+EPHB3_R1)	Retrotransposon-derived protein PEG10 OS=Homo sapiens OX=9606 GN=PEG10 PE=1 SV=1	1	0.000513	83589.7	18	31	31	KPRSPPRALVLPHIASHHQVDPTEPVGGAR	R	M	0.93	18.8	32.6	1.13	Phospho (+80)	3298.72	4	-0.0046	-1.4	283	312
Retrotransposon-derived protein PEG10 OS=Homo sapiens OX=9606 GN=PEG10 PE=1 SV=1	A0A087WUL4	25927_NB1340 (YFP-miniT+EPHB3_R1)	Retrotransposon-derived protein PEG10 OS=Homo sapiens OX=9606 GN=PEG10 PE=1 SV=1	1	0.000513	83589.7	18	31	31	LNLCLYCGTGGHYADNCPAK	K	A	0.991	51	37.5	51	Carbamidomethyl (+57), Carbamidomethyl (+57), Carbamidomethyl (+57)	2282.98	2	-0.011	-4.9	326	345
Retrotransposon-derived protein PEG10 OS=Homo sapiens OX=9606 GN=PEG10 PE=1 SV=1	A0A087WUL4	25927_NB1340 (YFP-miniT+EPHB3_R1)	Retrotransposon-derived protein PEG10 OS=Homo sapiens OX=9606 GN=PEG10 PE=1 SV=1	1	0.000513	83589.7	18	31	31	LNLCLYCGTGGHYADNCPAK	K	A	0.997	43.2	37.6	42.2	Carbamidomethyl (+57), Carbamidomethyl (+57), Carbamidomethyl (+57)	2282.99	3	0.0021	0.94	326	345
Retrotransposon-derived protein PEG10 OS=Homo sapiens OX=9606 GN=PEG10 PE=1 SV=1	A0A087WUL4	25927_NB1340 (YFP-miniT+EPHB3_R1)	Retrotransposon-derived protein PEG10 OS=Homo sapiens OX=9606 GN=PEG10 PE=1 SV=1	1	0.000513	83589.7	18	31	31	LTEENTTLREQVEPTPEDEDDDIELR	K	G	0.956	24.1	39	2.28	Deamidated (+1)	3086.43	3	0.019	6.3	71	96
Retrotransposon-derived protein PEG10 OS=Homo sapiens OX=9606 GN=PEG10 PE=1 SV=1	A0A087WUL4	25927_NB1340 (YFP-miniT+EPHB3_R1)	Retrotransposon-derived protein PEG10 OS=Homo sapiens OX=9606 GN=PEG10 PE=1 SV=1	1	0.000513	83589.7	18	31	31	LTEENTTLREQVEPTPEDEDDDIELR	K	G	0.994	55	38.9	0.07	Deamidated (+1)	3086.43	2	0.022	7.2	71	96
Retrotransposon-derived protein PEG10 OS=Homo sapiens OX=9606 GN=PEG10 PE=1 SV=1	A0A087WUL4	25927_NB1340 (YFP-miniT+EPHB3_R1)	Retrotransposon-derived protein PEG10 OS=Homo sapiens OX=9606 GN=PEG10 PE=1 SV=1	1	0.000513	83589.7	18	31	31	LTEENTTLREQVEPTPEDEDDDIELR	K	G	0.997	62.8	38.9	56.2		3085.42	3	0.0019	0.63	71	96
Retrotransposon-derived protein PEG10 OS=Homo sapiens OX=9606 GN=PEG10 PE=1 SV=1	A0A087WUL4	25927_NB1340 (YFP-miniT+EPHB3_R1)	Retrotransposon-derived protein PEG10 OS=Homo sapiens OX=9606 GN=PEG10 PE=1 SV=1	1	0.000513	83589.7	18	31	31	LTEENTTLREQVEPTPEDEDDDIELR	K	G	0.997	33.3	38.9	22.1		3085.42	2	0.001	0.34	71	96
Retrotransposon-derived protein PEG10 OS=Homo sapiens OX=9606 GN=PEG10 PE=1 SV=1	A0A087WUL4	25927_NB1340 (YFP-miniT+EPHB3_R1)	Retrotransposon-derived protein PEG10 OS=Homo sapiens OX=9606 GN=PEG10 PE=1 SV=1	1	0.000513	83589.7	18	31	31	MRLTQEEKER	R	R	0.981	16.7	33.4	6.06	Oxidation (+16)	1334.66	2	0.0002	0.15	313	322
Retrotransposon-derived protein PEG10 OS=Homo sapiens OX=9606 GN=PEG10 PE=1 SV=1	A0A087WUL4	25927_NB1340 (YFP-miniT+EPHB3_R1)	Retrotransposon-derived protein PEG10 OS=Homo sapiens OX=9606 GN=PEG10 PE=1 SV=1	1	0.000513	83589.7	18	31	31	MRLTQEEKER	R	R	0.997	33.1	33.7	7.97		1318.66	2	-0.0023	-1.7	313	322
Retrotransposon-derived protein PEG10 OS=Homo sapiens OX=9606 GN=PEG10 PE=1 SV=1	A0A087WUL4	25927_NB1340 (YFP-miniT+EPHB3_R1)	Retrotransposon-derived protein PEG10 OS=Homo sapiens OX=9606 GN=PEG10 PE=1 SV=1	1	0.000513	83589.7	18	31	31	MRLTQEEKER	R	R	0.997	34.5	33.8	15.9		1318.67	3	-0.00071	-0.54	313	322
Retrotransposon-derived protein PEG10 OS=Homo sapiens OX=9606 GN=PEG10 PE=1 SV=1	A0A087WUL4	25927_NB1340 (YFP-miniT+EPHB3_R1)	Retrotransposon-derived protein PEG10 OS=Homo sapiens OX=9606 GN=PEG10 PE=1 SV=1	1	0.000513	83589.7	18	31	31	QSEENNNLQSQVQKLTEENTTLREQVEPTPEDEDDDIELR	K	G	0.983	27.2	39.8	20.8		4712.17	4	-0.0094	-2	57	96
Retrotransposon-derived protein PEG10 OS=Homo sapiens OX=9606 GN=PEG10 PE=1 SV=1	A0A087WUL4	25927_NB1340 (YFP-miniT+EPHB3_R1)	Retrotransposon-derived protein PEG10 OS=Homo sapiens OX=9606 GN=PEG10 PE=1 SV=1	1	0.000513	83589.7	18	31	31	QSEENNNLQSQVQKLTEENTTLREQVEPTPEDEDDDIELR	K	G	0.996	37.4	39.7	17.1	Deamidated (+1), Deamidated (+1)	4714.19	4	0.041	8.7	57	96
Retrotransposon-derived protein PEG10 OS=Homo sapiens OX=9606 GN=PEG10 PE=1 SV=1	A0A087WUL4	25927_NB1340 (YFP-miniT+EPHB3_R1)	Retrotransposon-derived protein PEG10 OS=Homo sapiens OX=9606 GN=PEG10 PE=1 SV=1	1	0.000513	83589.7	18	31	31	RDELSEEINNLR	R	E	0.997	46.2	34	31.8		1486.74	3	-0.00051	-0.34	40	51
Retrotransposon-derived protein PEG10 OS=Homo sapiens OX=9606 GN=PEG10 PE=1 SV=1	A0A087WUL4	25927_NB1340 (YFP-miniT+EPHB3_R1)	Retrotransposon-derived protein PEG10 OS=Homo sapiens OX=9606 GN=PEG10 PE=1 SV=1	1	0.000513	83589.7	18	31	31	RDELSEEINNLREK	R	V	0.987	19.7	35.3	5.88		1743.88	3	0.0012	0.7	40	53
Retrotransposon-derived protein PEG10 OS=Homo sapiens OX=9606 GN=PEG10 PE=1 SV=1	A0A087WUL4	25927_NB1340 (YFP-miniT+EPHB3_R1)	Retrotransposon-derived protein PEG10 OS=Homo sapiens OX=9606 GN=PEG10 PE=1 SV=1	1	0.000513	83589.7	18	31	31	RRDELSEEINNLR	R	E	0.997	64.8	34	51.7		1642.84	2	-0.00078	-0.48	39	51
Retrotransposon-derived protein PEG10 OS=Homo sapiens OX=9606 GN=PEG10 PE=1 SV=1	A0A087WUL4	25927_NB1340 (YFP-miniT+EPHB3_R1)	Retrotransposon-derived protein PEG10 OS=Homo sapiens OX=9606 GN=PEG10 PE=1 SV=1	1	0.000513	83589.7	18	31	31	RRDELSEEINNLR	R	E	0.997	59.6	33.8	51.5		1642.84	3	-5.8e-05	-0.035	39	51
Retrotransposon-derived protein PEG10 OS=Homo sapiens OX=9606 GN=PEG10 PE=1 SV=1	A0A087WUL4	25927_NB1340 (YFP-miniT+EPHB3_R1)	Retrotransposon-derived protein PEG10 OS=Homo sapiens OX=9606 GN=PEG10 PE=1 SV=1	1	0.000513	83589.7	18	31	31	SACVPNMTER	K	R	0.946	13.2	32.2	5.62	Carbamidomethyl (+57)	1163.51	2	0.00023	0.2	29	38
Retrotransposon-derived protein PEG10 OS=Homo sapiens OX=9606 GN=PEG10 PE=1 SV=1	A0A087WUL4	25927_NB1340 (YFP-miniT+EPHB3_R1)	Retrotransposon-derived protein PEG10 OS=Homo sapiens OX=9606 GN=PEG10 PE=1 SV=1	1	0.000513	83589.7	18	31	31	SHYLMHNYPAFMMEMK	R	H	0.997	34.7	36.4	29.2		2028.87	4	-0.0015	-0.72	174	189
Retrotransposon-derived protein PEG10 OS=Homo sapiens OX=9606 GN=PEG10 PE=1 SV=1	A0A087WUL4	25927_NB1340 (YFP-miniT+EPHB3_R1)	Retrotransposon-derived protein PEG10 OS=Homo sapiens OX=9606 GN=PEG10 PE=1 SV=1	1	0.000513	83589.7	18	31	31	SHYLMHNYPAFMMEMK	R	H	0.997	29.8	36.4	26.9		2028.87	3	0.0015	0.74	174	189
Retrotransposon-derived protein PEG10 OS=Homo sapiens OX=9606 GN=PEG10 PE=1 SV=1	A0A087WUL4	25927_NB1340 (YFP-miniT+EPHB3_R1)	Retrotransposon-derived protein PEG10 OS=Homo sapiens OX=9606 GN=PEG10 PE=1 SV=1	1	0.000513	83589.7	18	31	31	SHYLMHNYPAFMMEMK	R	H	0.997	47.5	36.5	45.1		2028.87	2	-6.2e-05	-0.031	174	189
Retrotransposon-derived protein PEG10 OS=Homo sapiens OX=9606 GN=PEG10 PE=1 SV=1	A0A087WUL4	25927_NB1340 (YFP-miniT+EPHB3_R1)	Retrotransposon-derived protein PEG10 OS=Homo sapiens OX=9606 GN=PEG10 PE=1 SV=1	1	0.000513	83589.7	18	31	31	SLSALIGQCIHIER	K	R	0.997	44.3	31.7	35.1	Carbamidomethyl (+57)	1595.84	3	-0.00065	-0.41	260	273
Retrotransposon-derived protein PEG10 OS=Homo sapiens OX=9606 GN=PEG10 PE=1 SV=1	A0A087WUL4	25927_NB1340 (YFP-miniT+EPHB3_R1)	Retrotransposon-derived protein PEG10 OS=Homo sapiens OX=9606 GN=PEG10 PE=1 SV=1	1	0.000513	83589.7	18	31	31	VCFVTSMMTGR	R	A	0.997	31.5	33.4	29.2	Carbamidomethyl (+57)	1287.58	2	-0.0016	-1.3	152	162
Retrotransposon-derived protein PEG10 OS=Homo sapiens OX=9606 GN=PEG10 PE=1 SV=1	A0A087WUL4	25927_NB1340 (YFP-miniT+EPHB3_R1)	Retrotransposon-derived protein PEG10 OS=Homo sapiens OX=9606 GN=PEG10 PE=1 SV=1	1	0.000513	83589.7	18	31	31	VMKQSEENNNLQSQVQK	K	L	0.991	20.7	35.9	13		2002.98	3	0.001	0.52	54	70
Retrotransposon-derived protein PEG10 OS=Homo sapiens OX=9606 GN=PEG10 PE=1 SV=1	A0A087WUL4	25927_NB1340 (YFP-miniT+EPHB3_R1)	Retrotransposon-derived protein PEG10 OS=Homo sapiens OX=9606 GN=PEG10 PE=1 SV=1	1	0.000513	83589.7	18	31	31	VMKQSEENNNLQSQVQK	K	L	0.997	63.8	35.7	59.1		2002.98	2	0.0028	1.4	54	70
Retrotransposon-derived protein PEG10 OS=Homo sapiens OX=9606 GN=PEG10 PE=1 SV=1	A0A087WUL4	25927_NB1340 (YFP-miniT+EPHB3_R1)	Retrotransposon-derived protein PEG10 OS=Homo sapiens OX=9606 GN=PEG10 PE=1 SV=1	1	0.000513	83589.7	18	31	31	WASAKLER	R	S	0.99	37.7	30.3	29.6		959.52	2	0.00014	0.14	166	173
Retrotransposon-derived protein PEG10 OS=Homo sapiens OX=9606 GN=PEG10 PE=1 SV=1	A0A087WX23	26433_NB1453 (EFNB1-miniT_no stimulation_R2)	Retrotransposon-derived protein PEG10 OS=Homo sapiens OX=9606 GN=PEG10 PE=1 SV=1	1	0.000104	88192	6	6	6	DELSEEINNLR	R	E	0.912	15.1	33.7	12.5		1330.64	2	0.00024	0.18	83	93
Retrotransposon-derived protein PEG10 OS=Homo sapiens OX=9606 GN=PEG10 PE=1 SV=1	A0A087WX23	26433_NB1453 (EFNB1-miniT_no stimulation_R2)	Retrotransposon-derived protein PEG10 OS=Homo sapiens OX=9606 GN=PEG10 PE=1 SV=1	1	0.000104	88192	6	6	6	EQVEPTPEDEDDDIELR	R	G	0.997	73.8	36.8	67.8		2027.88	2	0.0021	1	122	138
Retrotransposon-derived protein PEG10 OS=Homo sapiens OX=9606 GN=PEG10 PE=1 SV=1	A0A087WX23	26433_NB1453 (EFNB1-miniT_no stimulation_R2)	Retrotransposon-derived protein PEG10 OS=Homo sapiens OX=9606 GN=PEG10 PE=1 SV=1	1	0.000104	88192	6	6	6	HVFEDPQR	K	R	0.99	25.6	31	15.3		1026.49	2	0.0011	1.1	232	239
Retrotransposon-derived protein PEG10 OS=Homo sapiens OX=9606 GN=PEG10 PE=1 SV=1	A0A087WX23	26433_NB1453 (EFNB1-miniT_no stimulation_R2)	Retrotransposon-derived protein PEG10 OS=Homo sapiens OX=9606 GN=PEG10 PE=1 SV=1	1	0.000104	88192	6	6	6	LTEENTTLR	K	E	0.997	46.2	32.9	26.7		1075.55	2	-0.0014	-1.3	113	121
Retrotransposon-derived protein PEG10 OS=Homo sapiens OX=9606 GN=PEG10 PE=1 SV=1	A0A087WX23	26433_NB1453 (EFNB1-miniT_no stimulation_R2)	Retrotransposon-derived protein PEG10 OS=Homo sapiens OX=9606 GN=PEG10 PE=1 SV=1	1	0.000104	88192	6	6	6	QSEENNNLQSQVQK	K	L	0.997	35.6	35.2	31.4		1644.77	2	-0.00062	-0.38	99	112
Retrotransposon-derived protein PEG10 OS=Homo sapiens OX=9606 GN=PEG10 PE=1 SV=1	A0A087WX23	26433_NB1453 (EFNB1-miniT_no stimulation_R2)	Retrotransposon-derived protein PEG10 OS=Homo sapiens OX=9606 GN=PEG10 PE=1 SV=1	1	0.000104	88192	6	6	6	SLSALIGQCIHIER	K	R	0.997	41.3	31.7	33.3	Carbamidomethyl (+57)	1595.85	3	0.001	0.62	302	315
Retrotransposon-derived protein PEG10 OS=Homo sapiens OX=9606 GN=PEG10 PE=1 SV=1	A0A087WUL4	26433_NB1453 (EFNB1-miniT_no stimulation_R2)	Retrotransposon-derived protein PEG10 OS=Homo sapiens OX=9606 GN=PEG10 PE=1 SV=1	1	0.000104	83589.7	6	6	6	DELSEEINNLR	R	E	0.912	15.1	33.7	12.5		1330.64	2	0.00024	0.18	41	51
Retrotransposon-derived protein PEG10 OS=Homo sapiens OX=9606 GN=PEG10 PE=1 SV=1	A0A087WUL4	26433_NB1453 (EFNB1-miniT_no stimulation_R2)	Retrotransposon-derived protein PEG10 OS=Homo sapiens OX=9606 GN=PEG10 PE=1 SV=1	1	0.000104	83589.7	6	6	6	EQVEPTPEDEDDDIELR	R	G	0.997	73.8	36.8	67.8		2027.88	2	0.0021	1	80	96
Retrotransposon-derived protein PEG10 OS=Homo sapiens OX=9606 GN=PEG10 PE=1 SV=1	A0A087WUL4	26433_NB1453 (EFNB1-miniT_no stimulation_R2)	Retrotransposon-derived protein PEG10 OS=Homo sapiens OX=9606 GN=PEG10 PE=1 SV=1	1	0.000104	83589.7	6	6	6	HVFEDPQR	K	R	0.99	25.6	31	15.3		1026.49	2	0.0011	1.1	190	197
Retrotransposon-derived protein PEG10 OS=Homo sapiens OX=9606 GN=PEG10 PE=1 SV=1	A0A087WUL4	26433_NB1453 (EFNB1-miniT_no stimulation_R2)	Retrotransposon-derived protein PEG10 OS=Homo sapiens OX=9606 GN=PEG10 PE=1 SV=1	1	0.000104	83589.7	6	6	6	LTEENTTLR	K	E	0.997	46.2	32.9	26.7		1075.55	2	-0.0014	-1.3	71	79
Retrotransposon-derived protein PEG10 OS=Homo sapiens OX=9606 GN=PEG10 PE=1 SV=1	A0A087WUL4	26433_NB1453 (EFNB1-miniT_no stimulation_R2)	Retrotransposon-derived protein PEG10 OS=Homo sapiens OX=9606 GN=PEG10 PE=1 SV=1	1	0.000104	83589.7	6	6	6	QSEENNNLQSQVQK	K	L	0.997	35.6	35.2	31.4		1644.77	2	-0.00062	-0.38	57	70
Retrotransposon-derived protein PEG10 OS=Homo sapiens OX=9606 GN=PEG10 PE=1 SV=1	A0A087WUL4	26433_NB1453 (EFNB1-miniT_no stimulation_R2)	Retrotransposon-derived protein PEG10 OS=Homo sapiens OX=9606 GN=PEG10 PE=1 SV=1	1	0.000104	83589.7	6	6	6	SLSALIGQCIHIER	K	R	0.997	41.3	31.7	33.3	Carbamidomethyl (+57)	1595.85	3	0.001	0.62	260	273
Retrotransposon-derived protein PEG10 OS=Homo sapiens OX=9606 GN=PEG10 PE=1 SV=1	A0A087WX23	26434_NB1454 (EFNB1-miniT+EPHB3_R2)	Retrotransposon-derived protein PEG10 OS=Homo sapiens OX=9606 GN=PEG10 PE=1 SV=1	1	8.47e-05	88192	5	5	5	DELSEEINNLR	R	E	0.944	16	33.9	12.9		1330.64	2	-0.00098	-0.74	83	93
Retrotransposon-derived protein PEG10 OS=Homo sapiens OX=9606 GN=PEG10 PE=1 SV=1	A0A087WX23	26434_NB1454 (EFNB1-miniT+EPHB3_R2)	Retrotransposon-derived protein PEG10 OS=Homo sapiens OX=9606 GN=PEG10 PE=1 SV=1	1	8.47e-05	88192	5	5	5	EQVEPTPEDEDDDIELR	R	G	0.98	110	36.8	106		2027.88	2	-0.00058	-0.29	122	138
Retrotransposon-derived protein PEG10 OS=Homo sapiens OX=9606 GN=PEG10 PE=1 SV=1	A0A087WX23	26434_NB1454 (EFNB1-miniT+EPHB3_R2)	Retrotransposon-derived protein PEG10 OS=Homo sapiens OX=9606 GN=PEG10 PE=1 SV=1	1	8.47e-05	88192	5	5	5	HVFEDPQR	K	R	0.99	25.4	31	20.7		1026.49	2	0.00026	0.25	232	239
Retrotransposon-derived protein PEG10 OS=Homo sapiens OX=9606 GN=PEG10 PE=1 SV=1	A0A087WX23	26434_NB1454 (EFNB1-miniT+EPHB3_R2)	Retrotransposon-derived protein PEG10 OS=Homo sapiens OX=9606 GN=PEG10 PE=1 SV=1	1	8.47e-05	88192	5	5	5	LTEENTTLR	K	E	0.997	46.3	32.9	24.4		1075.55	2	-0.001	-0.97	113	121
Retrotransposon-derived protein PEG10 OS=Homo sapiens OX=9606 GN=PEG10 PE=1 SV=1	A0A087WX23	26434_NB1454 (EFNB1-miniT+EPHB3_R2)	Retrotransposon-derived protein PEG10 OS=Homo sapiens OX=9606 GN=PEG10 PE=1 SV=1	1	8.47e-05	88192	5	5	5	SLSALIGQCIHIER	K	R	0.997	48.1	32	37.2	Carbamidomethyl (+57)	1595.84	3	-0.0021	-1.3	302	315
Retrotransposon-derived protein PEG10 OS=Homo sapiens OX=9606 GN=PEG10 PE=1 SV=1	A0A087WUL4	26434_NB1454 (EFNB1-miniT+EPHB3_R2)	Retrotransposon-derived protein PEG10 OS=Homo sapiens OX=9606 GN=PEG10 PE=1 SV=1	1	8.47e-05	83589.7	5	5	5	DELSEEINNLR	R	E	0.944	16	33.9	12.9		1330.64	2	-0.00098	-0.74	41	51
Retrotransposon-derived protein PEG10 OS=Homo sapiens OX=9606 GN=PEG10 PE=1 SV=1	A0A087WUL4	26434_NB1454 (EFNB1-miniT+EPHB3_R2)	Retrotransposon-derived protein PEG10 OS=Homo sapiens OX=9606 GN=PEG10 PE=1 SV=1	1	8.47e-05	83589.7	5	5	5	EQVEPTPEDEDDDIELR	R	G	0.98	110	36.8	106		2027.88	2	-0.00058	-0.29	80	96
Retrotransposon-derived protein PEG10 OS=Homo sapiens OX=9606 GN=PEG10 PE=1 SV=1	A0A087WUL4	26434_NB1454 (EFNB1-miniT+EPHB3_R2)	Retrotransposon-derived protein PEG10 OS=Homo sapiens OX=9606 GN=PEG10 PE=1 SV=1	1	8.47e-05	83589.7	5	5	5	HVFEDPQR	K	R	0.99	25.4	31	20.7		1026.49	2	0.00026	0.25	190	197
Retrotransposon-derived protein PEG10 OS=Homo sapiens OX=9606 GN=PEG10 PE=1 SV=1	A0A087WUL4	26434_NB1454 (EFNB1-miniT+EPHB3_R2)	Retrotransposon-derived protein PEG10 OS=Homo sapiens OX=9606 GN=PEG10 PE=1 SV=1	1	8.47e-05	83589.7	5	5	5	LTEENTTLR	K	E	0.997	46.3	32.9	24.4		1075.55	2	-0.001	-0.97	71	79
Retrotransposon-derived protein PEG10 OS=Homo sapiens OX=9606 GN=PEG10 PE=1 SV=1	A0A087WUL4	26434_NB1454 (EFNB1-miniT+EPHB3_R2)	Retrotransposon-derived protein PEG10 OS=Homo sapiens OX=9606 GN=PEG10 PE=1 SV=1	1	8.47e-05	83589.7	5	5	5	SLSALIGQCIHIER	K	R	0.997	48.1	32	37.2	Carbamidomethyl (+57)	1595.84	3	-0.0021	-1.3	260	273
Retrotransposon-derived protein PEG10 OS=Homo sapiens OX=9606 GN=PEG10 PE=1 SV=1	A0A087WX23	26437_NB1457 (YFP-miniT_no stimulation_R2)	Retrotransposon-derived protein PEG10 OS=Homo sapiens OX=9606 GN=PEG10 PE=1 SV=1	1	0.000245	88192	14	15	15	ALVLPHIASHHQVDPTEPVGGAR	R	M	0.997	37	32.4	37		2400.26	3	-0.0019	-0.8	332	354
Retrotransposon-derived protein PEG10 OS=Homo sapiens OX=9606 GN=PEG10 PE=1 SV=1	A0A087WX23	26437_NB1457 (YFP-miniT_no stimulation_R2)	Retrotransposon-derived protein PEG10 OS=Homo sapiens OX=9606 GN=PEG10 PE=1 SV=1	1	0.000245	88192	14	15	15	DELSEEINNLR	R	E	0.988	21.6	34	19.2		1330.63	2	-0.0021	-1.6	83	93
Retrotransposon-derived protein PEG10 OS=Homo sapiens OX=9606 GN=PEG10 PE=1 SV=1	A0A087WX23	26437_NB1457 (YFP-miniT_no stimulation_R2)	Retrotransposon-derived protein PEG10 OS=Homo sapiens OX=9606 GN=PEG10 PE=1 SV=1	1	0.000245	88192	14	15	15	EQVEPTPEDEDDDIELR	R	G	0.98	97	36.9	88.6		2027.88	2	0.0036	1.8	122	138
Retrotransposon-derived protein PEG10 OS=Homo sapiens OX=9606 GN=PEG10 PE=1 SV=1	A0A087WX23	26437_NB1457 (YFP-miniT_no stimulation_R2)	Retrotransposon-derived protein PEG10 OS=Homo sapiens OX=9606 GN=PEG10 PE=1 SV=1	1	0.000245	88192	14	15	15	EVLSFDVTQSPFFPVVLGVR	R	W	0.997	31.9	30.5	31.9		2235.2	2	0.006	2.7	503	522
Retrotransposon-derived protein PEG10 OS=Homo sapiens OX=9606 GN=PEG10 PE=1 SV=1	A0A087WX23	26437_NB1457 (YFP-miniT_no stimulation_R2)	Retrotransposon-derived protein PEG10 OS=Homo sapiens OX=9606 GN=PEG10 PE=1 SV=1	1	0.000245	88192	14	15	15	EVLSFDVTQSPFFPVVLGVR	R	W	0.997	44.8	30.9	44.8		2235.2	3	0.0013	0.57	503	522
Retrotransposon-derived protein PEG10 OS=Homo sapiens OX=9606 GN=PEG10 PE=1 SV=1	A0A087WX23	26437_NB1457 (YFP-miniT_no stimulation_R2)	Retrotransposon-derived protein PEG10 OS=Homo sapiens OX=9606 GN=PEG10 PE=1 SV=1	1	0.000245	88192	14	15	15	HVFEDPQRR	K	E	0.971	19	32.8	8.85		1182.59	2	0.00072	0.61	232	240
Retrotransposon-derived protein PEG10 OS=Homo sapiens OX=9606 GN=PEG10 PE=1 SV=1	A0A087WX23	26437_NB1457 (YFP-miniT_no stimulation_R2)	Retrotransposon-derived protein PEG10 OS=Homo sapiens OX=9606 GN=PEG10 PE=1 SV=1	1	0.000245	88192	14	15	15	LNLCLYCGTGGHYADNCPAK	K	A	0.907	22.9	37.4	15	Deamidated (+1), Carbamidomethyl (+57), Carbamidomethyl (+57), Carbamidomethyl (+57)	2283.99	3	0.017	7.4	368	387
Retrotransposon-derived protein PEG10 OS=Homo sapiens OX=9606 GN=PEG10 PE=1 SV=1	A0A087WX23	26437_NB1457 (YFP-miniT_no stimulation_R2)	Retrotransposon-derived protein PEG10 OS=Homo sapiens OX=9606 GN=PEG10 PE=1 SV=1	1	0.000245	88192	14	15	15	LTEENTTLR	K	E	0.997	52.4	32.9	31.6		1075.55	2	-0.0019	-1.8	113	121
Retrotransposon-derived protein PEG10 OS=Homo sapiens OX=9606 GN=PEG10 PE=1 SV=1	A0A087WX23	26437_NB1457 (YFP-miniT_no stimulation_R2)	Retrotransposon-derived protein PEG10 OS=Homo sapiens OX=9606 GN=PEG10 PE=1 SV=1	1	0.000245	88192	14	15	15	LTEENTTLREQVEPTPEDEDDDIELR	K	G	0.985	22.4	39	10.4		3085.42	3	-0.0047	-1.5	113	138
Retrotransposon-derived protein PEG10 OS=Homo sapiens OX=9606 GN=PEG10 PE=1 SV=1	A0A087WX23	26437_NB1457 (YFP-miniT_no stimulation_R2)	Retrotransposon-derived protein PEG10 OS=Homo sapiens OX=9606 GN=PEG10 PE=1 SV=1	1	0.000245	88192	14	15	15	RDELSEEINNLR	R	E	0.997	33.1	33.9	25.4		1486.74	2	-0.0017	-1.2	82	93
Retrotransposon-derived protein PEG10 OS=Homo sapiens OX=9606 GN=PEG10 PE=1 SV=1	A0A087WX23	26437_NB1457 (YFP-miniT_no stimulation_R2)	Retrotransposon-derived protein PEG10 OS=Homo sapiens OX=9606 GN=PEG10 PE=1 SV=1	1	0.000245	88192	14	15	15	RRDELSEEINNLR	R	E	0.997	56.6	34	45		1642.84	3	-0.0035	-2.2	81	93
Retrotransposon-derived protein PEG10 OS=Homo sapiens OX=9606 GN=PEG10 PE=1 SV=1	A0A087WX23	26437_NB1457 (YFP-miniT_no stimulation_R2)	Retrotransposon-derived protein PEG10 OS=Homo sapiens OX=9606 GN=PEG10 PE=1 SV=1	1	0.000245	88192	14	15	15	SACVPNMTER	K	R	0.971	16.5	32	11	Carbamidomethyl (+57)	1163.51	2	-0.00075	-0.64	71	80
Retrotransposon-derived protein PEG10 OS=Homo sapiens OX=9606 GN=PEG10 PE=1 SV=1	A0A087WX23	26437_NB1457 (YFP-miniT_no stimulation_R2)	Retrotransposon-derived protein PEG10 OS=Homo sapiens OX=9606 GN=PEG10 PE=1 SV=1	1	0.000245	88192	14	15	15	SHYLMHNYPAFMMEMK	R	H	0.991	23.3	36.5	16.4		2028.87	3	-0.00051	-0.25	216	231
Retrotransposon-derived protein PEG10 OS=Homo sapiens OX=9606 GN=PEG10 PE=1 SV=1	A0A087WX23	26437_NB1457 (YFP-miniT_no stimulation_R2)	Retrotransposon-derived protein PEG10 OS=Homo sapiens OX=9606 GN=PEG10 PE=1 SV=1	1	0.000245	88192	14	15	15	SLSALIGQCIHIER	K	R	0.997	40.8	32.2	30.8	Carbamidomethyl (+57)	1595.84	3	-0.0032	-2	302	315
Retrotransposon-derived protein PEG10 OS=Homo sapiens OX=9606 GN=PEG10 PE=1 SV=1	A0A087WX23	26437_NB1457 (YFP-miniT_no stimulation_R2)	Retrotransposon-derived protein PEG10 OS=Homo sapiens OX=9606 GN=PEG10 PE=1 SV=1	1	0.000245	88192	14	15	15	VCFVTSMMTGR	R	A	0.997	41.6	33.4	34.1	Carbamidomethyl (+57)	1287.58	2	-0.0018	-1.4	194	204
Retrotransposon-derived protein PEG10 OS=Homo sapiens OX=9606 GN=PEG10 PE=1 SV=1	A0A087WUL4	26437_NB1457 (YFP-miniT_no stimulation_R2)	Retrotransposon-derived protein PEG10 OS=Homo sapiens OX=9606 GN=PEG10 PE=1 SV=1	1	0.000245	83589.7	14	15	15	ALVLPHIASHHQVDPTEPVGGAR	R	M	0.997	37	32.4	37		2400.26	3	-0.0019	-0.8	290	312
Retrotransposon-derived protein PEG10 OS=Homo sapiens OX=9606 GN=PEG10 PE=1 SV=1	A0A087WUL4	26437_NB1457 (YFP-miniT_no stimulation_R2)	Retrotransposon-derived protein PEG10 OS=Homo sapiens OX=9606 GN=PEG10 PE=1 SV=1	1	0.000245	83589.7	14	15	15	DELSEEINNLR	R	E	0.988	21.6	34	19.2		1330.63	2	-0.0021	-1.6	41	51
Retrotransposon-derived protein PEG10 OS=Homo sapiens OX=9606 GN=PEG10 PE=1 SV=1	A0A087WUL4	26437_NB1457 (YFP-miniT_no stimulation_R2)	Retrotransposon-derived protein PEG10 OS=Homo sapiens OX=9606 GN=PEG10 PE=1 SV=1	1	0.000245	83589.7	14	15	15	EQVEPTPEDEDDDIELR	R	G	0.98	97	36.9	88.6		2027.88	2	0.0036	1.8	80	96
Retrotransposon-derived protein PEG10 OS=Homo sapiens OX=9606 GN=PEG10 PE=1 SV=1	A0A087WUL4	26437_NB1457 (YFP-miniT_no stimulation_R2)	Retrotransposon-derived protein PEG10 OS=Homo sapiens OX=9606 GN=PEG10 PE=1 SV=1	1	0.000245	83589.7	14	15	15	EVLSFDVTQSPFFPVVLGVR	R	W	0.997	31.9	30.5	31.9		2235.2	2	0.006	2.7	461	480
Retrotransposon-derived protein PEG10 OS=Homo sapiens OX=9606 GN=PEG10 PE=1 SV=1	A0A087WUL4	26437_NB1457 (YFP-miniT_no stimulation_R2)	Retrotransposon-derived protein PEG10 OS=Homo sapiens OX=9606 GN=PEG10 PE=1 SV=1	1	0.000245	83589.7	14	15	15	EVLSFDVTQSPFFPVVLGVR	R	W	0.997	44.8	30.9	44.8		2235.2	3	0.0013	0.57	461	480
Retrotransposon-derived protein PEG10 OS=Homo sapiens OX=9606 GN=PEG10 PE=1 SV=1	A0A087WUL4	26437_NB1457 (YFP-miniT_no stimulation_R2)	Retrotransposon-derived protein PEG10 OS=Homo sapiens OX=9606 GN=PEG10 PE=1 SV=1	1	0.000245	83589.7	14	15	15	HVFEDPQRR	K	E	0.971	19	32.8	8.85		1182.59	2	0.00072	0.61	190	198
Retrotransposon-derived protein PEG10 OS=Homo sapiens OX=9606 GN=PEG10 PE=1 SV=1	A0A087WUL4	26437_NB1457 (YFP-miniT_no stimulation_R2)	Retrotransposon-derived protein PEG10 OS=Homo sapiens OX=9606 GN=PEG10 PE=1 SV=1	1	0.000245	83589.7	14	15	15	LNLCLYCGTGGHYADNCPAK	K	A	0.907	22.9	37.4	15	Deamidated (+1), Carbamidomethyl (+57), Carbamidomethyl (+57), Carbamidomethyl (+57)	2283.99	3	0.017	7.4	326	345
Retrotransposon-derived protein PEG10 OS=Homo sapiens OX=9606 GN=PEG10 PE=1 SV=1	A0A087WUL4	26437_NB1457 (YFP-miniT_no stimulation_R2)	Retrotransposon-derived protein PEG10 OS=Homo sapiens OX=9606 GN=PEG10 PE=1 SV=1	1	0.000245	83589.7	14	15	15	LTEENTTLR	K	E	0.997	52.4	32.9	31.6		1075.55	2	-0.0019	-1.8	71	79
Retrotransposon-derived protein PEG10 OS=Homo sapiens OX=9606 GN=PEG10 PE=1 SV=1	A0A087WUL4	26437_NB1457 (YFP-miniT_no stimulation_R2)	Retrotransposon-derived protein PEG10 OS=Homo sapiens OX=9606 GN=PEG10 PE=1 SV=1	1	0.000245	83589.7	14	15	15	LTEENTTLREQVEPTPEDEDDDIELR	K	G	0.985	22.4	39	10.4		3085.42	3	-0.0047	-1.5	71	96
Retrotransposon-derived protein PEG10 OS=Homo sapiens OX=9606 GN=PEG10 PE=1 SV=1	A0A087WUL4	26437_NB1457 (YFP-miniT_no stimulation_R2)	Retrotransposon-derived protein PEG10 OS=Homo sapiens OX=9606 GN=PEG10 PE=1 SV=1	1	0.000245	83589.7	14	15	15	RDELSEEINNLR	R	E	0.997	33.1	33.9	25.4		1486.74	2	-0.0017	-1.2	40	51
Retrotransposon-derived protein PEG10 OS=Homo sapiens OX=9606 GN=PEG10 PE=1 SV=1	A0A087WUL4	26437_NB1457 (YFP-miniT_no stimulation_R2)	Retrotransposon-derived protein PEG10 OS=Homo sapiens OX=9606 GN=PEG10 PE=1 SV=1	1	0.000245	83589.7	14	15	15	RRDELSEEINNLR	R	E	0.997	56.6	34	45		1642.84	3	-0.0035	-2.2	39	51
Retrotransposon-derived protein PEG10 OS=Homo sapiens OX=9606 GN=PEG10 PE=1 SV=1	A0A087WUL4	26437_NB1457 (YFP-miniT_no stimulation_R2)	Retrotransposon-derived protein PEG10 OS=Homo sapiens OX=9606 GN=PEG10 PE=1 SV=1	1	0.000245	83589.7	14	15	15	SACVPNMTER	K	R	0.971	16.5	32	11	Carbamidomethyl (+57)	1163.51	2	-0.00075	-0.64	29	38
Retrotransposon-derived protein PEG10 OS=Homo sapiens OX=9606 GN=PEG10 PE=1 SV=1	A0A087WUL4	26437_NB1457 (YFP-miniT_no stimulation_R2)	Retrotransposon-derived protein PEG10 OS=Homo sapiens OX=9606 GN=PEG10 PE=1 SV=1	1	0.000245	83589.7	14	15	15	SHYLMHNYPAFMMEMK	R	H	0.991	23.3	36.5	16.4		2028.87	3	-0.00051	-0.25	174	189
Retrotransposon-derived protein PEG10 OS=Homo sapiens OX=9606 GN=PEG10 PE=1 SV=1	A0A087WUL4	26437_NB1457 (YFP-miniT_no stimulation_R2)	Retrotransposon-derived protein PEG10 OS=Homo sapiens OX=9606 GN=PEG10 PE=1 SV=1	1	0.000245	83589.7	14	15	15	SLSALIGQCIHIER	K	R	0.997	40.8	32.2	30.8	Carbamidomethyl (+57)	1595.84	3	-0.0032	-2	260	273
Retrotransposon-derived protein PEG10 OS=Homo sapiens OX=9606 GN=PEG10 PE=1 SV=1	A0A087WUL4	26437_NB1457 (YFP-miniT_no stimulation_R2)	Retrotransposon-derived protein PEG10 OS=Homo sapiens OX=9606 GN=PEG10 PE=1 SV=1	1	0.000245	83589.7	14	15	15	VCFVTSMMTGR	R	A	0.997	41.6	33.4	34.1	Carbamidomethyl (+57)	1287.58	2	-0.0018	-1.4	152	162
Retrotransposon-derived protein PEG10 OS=Homo sapiens OX=9606 GN=PEG10 PE=1 SV=1	A0A087WX23	26438_NB1458 (YFP-miniT+EPHB3_R2)	Retrotransposon-derived protein PEG10 OS=Homo sapiens OX=9606 GN=PEG10 PE=1 SV=1	1	0.000251	88192	13	15	15	ALVLPHIASHHQVDPTEPVGGAR	R	M	0.967	16.7	32.7	16.5		2400.26	4	-0.0073	-3	332	354
Retrotransposon-derived protein PEG10 OS=Homo sapiens OX=9606 GN=PEG10 PE=1 SV=1	A0A087WX23	26438_NB1458 (YFP-miniT+EPHB3_R2)	Retrotransposon-derived protein PEG10 OS=Homo sapiens OX=9606 GN=PEG10 PE=1 SV=1	1	0.000251	88192	13	15	15	ALVLPHIASHHQVDPTEPVGGAR	R	M	0.997	36.8	32.6	33		2400.26	3	-0.0052	-2.2	332	354
Retrotransposon-derived protein PEG10 OS=Homo sapiens OX=9606 GN=PEG10 PE=1 SV=1	A0A087WX23	26438_NB1458 (YFP-miniT+EPHB3_R2)	Retrotransposon-derived protein PEG10 OS=Homo sapiens OX=9606 GN=PEG10 PE=1 SV=1	1	0.000251	88192	13	15	15	DELSEEINNLR	R	E	0.997	32.6	33.8	26.8		1330.63	2	-0.0041	-3.1	83	93
Retrotransposon-derived protein PEG10 OS=Homo sapiens OX=9606 GN=PEG10 PE=1 SV=1	A0A087WX23	26438_NB1458 (YFP-miniT+EPHB3_R2)	Retrotransposon-derived protein PEG10 OS=Homo sapiens OX=9606 GN=PEG10 PE=1 SV=1	1	0.000251	88192	13	15	15	EQVEPTPEDEDDDIELR	R	G	0.991	96.5	36.7	82.5		2027.88	2	-0.0031	-1.5	122	138
Retrotransposon-derived protein PEG10 OS=Homo sapiens OX=9606 GN=PEG10 PE=1 SV=1	A0A087WX23	26438_NB1458 (YFP-miniT+EPHB3_R2)	Retrotransposon-derived protein PEG10 OS=Homo sapiens OX=9606 GN=PEG10 PE=1 SV=1	1	0.000251	88192	13	15	15	HVFEDPQR	K	R	0.988	22.5	31	18		1026.49	2	0.00026	0.25	232	239
Retrotransposon-derived protein PEG10 OS=Homo sapiens OX=9606 GN=PEG10 PE=1 SV=1	A0A087WX23	26438_NB1458 (YFP-miniT+EPHB3_R2)	Retrotransposon-derived protein PEG10 OS=Homo sapiens OX=9606 GN=PEG10 PE=1 SV=1	1	0.000251	88192	13	15	15	HVFEDPQRR	K	E	0.962	18.2	32.8	14.6		1182.59	2	0.00084	0.71	232	240
Retrotransposon-derived protein PEG10 OS=Homo sapiens OX=9606 GN=PEG10 PE=1 SV=1	A0A087WX23	26438_NB1458 (YFP-miniT+EPHB3_R2)	Retrotransposon-derived protein PEG10 OS=Homo sapiens OX=9606 GN=PEG10 PE=1 SV=1	1	0.000251	88192	13	15	15	LNLCLYCGTGGHYADNCPAK	K	A	0.993	27	37.7	24	Carbamidomethyl (+57), Carbamidomethyl (+57), Carbamidomethyl (+57)	2282.99	2	-0.0017	-0.73	368	387
Retrotransposon-derived protein PEG10 OS=Homo sapiens OX=9606 GN=PEG10 PE=1 SV=1	A0A087WX23	26438_NB1458 (YFP-miniT+EPHB3_R2)	Retrotransposon-derived protein PEG10 OS=Homo sapiens OX=9606 GN=PEG10 PE=1 SV=1	1	0.000251	88192	13	15	15	LNLCLYCGTGGHYADNCPAK	K	A	0.997	34	37.6	31.3	Carbamidomethyl (+57), Carbamidomethyl (+57), Carbamidomethyl (+57)	2282.98	3	-0.0057	-2.5	368	387
Retrotransposon-derived protein PEG10 OS=Homo sapiens OX=9606 GN=PEG10 PE=1 SV=1	A0A087WX23	26438_NB1458 (YFP-miniT+EPHB3_R2)	Retrotransposon-derived protein PEG10 OS=Homo sapiens OX=9606 GN=PEG10 PE=1 SV=1	1	0.000251	88192	13	15	15	LTEENTTLR	K	E	0.997	65.2	32.9	40		1075.55	2	-0.00092	-0.86	113	121
Retrotransposon-derived protein PEG10 OS=Homo sapiens OX=9606 GN=PEG10 PE=1 SV=1	A0A087WX23	26438_NB1458 (YFP-miniT+EPHB3_R2)	Retrotransposon-derived protein PEG10 OS=Homo sapiens OX=9606 GN=PEG10 PE=1 SV=1	1	0.000251	88192	13	15	15	RDELSEEINNLR	R	E	0.98	19.1	34.2	1.05		1486.73	2	-0.0034	-2.3	82	93
Retrotransposon-derived protein PEG10 OS=Homo sapiens OX=9606 GN=PEG10 PE=1 SV=1	A0A087WX23	26438_NB1458 (YFP-miniT+EPHB3_R2)	Retrotransposon-derived protein PEG10 OS=Homo sapiens OX=9606 GN=PEG10 PE=1 SV=1	1	0.000251	88192	13	15	15	RRDELSEEINNLR	R	E	0.997	40.3	34.1	31.9		1642.83	3	-0.0048	-2.9	81	93
Retrotransposon-derived protein PEG10 OS=Homo sapiens OX=9606 GN=PEG10 PE=1 SV=1	A0A087WX23	26438_NB1458 (YFP-miniT+EPHB3_R2)	Retrotransposon-derived protein PEG10 OS=Homo sapiens OX=9606 GN=PEG10 PE=1 SV=1	1	0.000251	88192	13	15	15	SACVPNMTER	K	R	0.983	18.6	32.3	8.23	Carbamidomethyl (+57)	1163.5	2	-0.0031	-2.6	71	80
Retrotransposon-derived protein PEG10 OS=Homo sapiens OX=9606 GN=PEG10 PE=1 SV=1	A0A087WX23	26438_NB1458 (YFP-miniT+EPHB3_R2)	Retrotransposon-derived protein PEG10 OS=Homo sapiens OX=9606 GN=PEG10 PE=1 SV=1	1	0.000251	88192	13	15	15	SHYLMHNYPAFMMEMK	R	H	0.979	21.8	36.4	21.8		2028.87	3	-0.0034	-1.7	216	231
Retrotransposon-derived protein PEG10 OS=Homo sapiens OX=9606 GN=PEG10 PE=1 SV=1	A0A087WX23	26438_NB1458 (YFP-miniT+EPHB3_R2)	Retrotransposon-derived protein PEG10 OS=Homo sapiens OX=9606 GN=PEG10 PE=1 SV=1	1	0.000251	88192	13	15	15	SLSALIGQCIHIER	K	R	0.997	49.6	32.3	39.3	Carbamidomethyl (+57)	1595.84	3	-0.0056	-3.5	302	315
Retrotransposon-derived protein PEG10 OS=Homo sapiens OX=9606 GN=PEG10 PE=1 SV=1	A0A087WX23	26438_NB1458 (YFP-miniT+EPHB3_R2)	Retrotransposon-derived protein PEG10 OS=Homo sapiens OX=9606 GN=PEG10 PE=1 SV=1	1	0.000251	88192	13	15	15	VCFVTSMMTGR	R	A	0.997	38.7	33.4	29.5	Carbamidomethyl (+57)	1287.57	2	-0.0031	-2.4	194	204
Retrotransposon-derived protein PEG10 OS=Homo sapiens OX=9606 GN=PEG10 PE=1 SV=1	A0A087WUL4	26438_NB1458 (YFP-miniT+EPHB3_R2)	Retrotransposon-derived protein PEG10 OS=Homo sapiens OX=9606 GN=PEG10 PE=1 SV=1	1	0.000251	83589.7	13	15	15	ALVLPHIASHHQVDPTEPVGGAR	R	M	0.967	16.7	32.7	16.5		2400.26	4	-0.0073	-3	290	312
Retrotransposon-derived protein PEG10 OS=Homo sapiens OX=9606 GN=PEG10 PE=1 SV=1	A0A087WUL4	26438_NB1458 (YFP-miniT+EPHB3_R2)	Retrotransposon-derived protein PEG10 OS=Homo sapiens OX=9606 GN=PEG10 PE=1 SV=1	1	0.000251	83589.7	13	15	15	ALVLPHIASHHQVDPTEPVGGAR	R	M	0.997	36.8	32.6	33		2400.26	3	-0.0052	-2.2	290	312
Retrotransposon-derived protein PEG10 OS=Homo sapiens OX=9606 GN=PEG10 PE=1 SV=1	A0A087WUL4	26438_NB1458 (YFP-miniT+EPHB3_R2)	Retrotransposon-derived protein PEG10 OS=Homo sapiens OX=9606 GN=PEG10 PE=1 SV=1	1	0.000251	83589.7	13	15	15	DELSEEINNLR	R	E	0.997	32.6	33.8	26.8		1330.63	2	-0.0041	-3.1	41	51
Retrotransposon-derived protein PEG10 OS=Homo sapiens OX=9606 GN=PEG10 PE=1 SV=1	A0A087WUL4	26438_NB1458 (YFP-miniT+EPHB3_R2)	Retrotransposon-derived protein PEG10 OS=Homo sapiens OX=9606 GN=PEG10 PE=1 SV=1	1	0.000251	83589.7	13	15	15	EQVEPTPEDEDDDIELR	R	G	0.991	96.5	36.7	82.5		2027.88	2	-0.0031	-1.5	80	96
Retrotransposon-derived protein PEG10 OS=Homo sapiens OX=9606 GN=PEG10 PE=1 SV=1	A0A087WUL4	26438_NB1458 (YFP-miniT+EPHB3_R2)	Retrotransposon-derived protein PEG10 OS=Homo sapiens OX=9606 GN=PEG10 PE=1 SV=1	1	0.000251	83589.7	13	15	15	HVFEDPQR	K	R	0.988	22.5	31	18		1026.49	2	0.00026	0.25	190	197
Retrotransposon-derived protein PEG10 OS=Homo sapiens OX=9606 GN=PEG10 PE=1 SV=1	A0A087WUL4	26438_NB1458 (YFP-miniT+EPHB3_R2)	Retrotransposon-derived protein PEG10 OS=Homo sapiens OX=9606 GN=PEG10 PE=1 SV=1	1	0.000251	83589.7	13	15	15	HVFEDPQRR	K	E	0.962	18.2	32.8	14.6		1182.59	2	0.00084	0.71	190	198
Retrotransposon-derived protein PEG10 OS=Homo sapiens OX=9606 GN=PEG10 PE=1 SV=1	A0A087WUL4	26438_NB1458 (YFP-miniT+EPHB3_R2)	Retrotransposon-derived protein PEG10 OS=Homo sapiens OX=9606 GN=PEG10 PE=1 SV=1	1	0.000251	83589.7	13	15	15	LNLCLYCGTGGHYADNCPAK	K	A	0.993	27	37.7	24	Carbamidomethyl (+57), Carbamidomethyl (+57), Carbamidomethyl (+57)	2282.99	2	-0.0017	-0.73	326	345
Retrotransposon-derived protein PEG10 OS=Homo sapiens OX=9606 GN=PEG10 PE=1 SV=1	A0A087WUL4	26438_NB1458 (YFP-miniT+EPHB3_R2)	Retrotransposon-derived protein PEG10 OS=Homo sapiens OX=9606 GN=PEG10 PE=1 SV=1	1	0.000251	83589.7	13	15	15	LNLCLYCGTGGHYADNCPAK	K	A	0.997	34	37.6	31.3	Carbamidomethyl (+57), Carbamidomethyl (+57), Carbamidomethyl (+57)	2282.98	3	-0.0057	-2.5	326	345
Retrotransposon-derived protein PEG10 OS=Homo sapiens OX=9606 GN=PEG10 PE=1 SV=1	A0A087WUL4	26438_NB1458 (YFP-miniT+EPHB3_R2)	Retrotransposon-derived protein PEG10 OS=Homo sapiens OX=9606 GN=PEG10 PE=1 SV=1	1	0.000251	83589.7	13	15	15	LTEENTTLR	K	E	0.997	65.2	32.9	40		1075.55	2	-0.00092	-0.86	71	79
Retrotransposon-derived protein PEG10 OS=Homo sapiens OX=9606 GN=PEG10 PE=1 SV=1	A0A087WUL4	26438_NB1458 (YFP-miniT+EPHB3_R2)	Retrotransposon-derived protein PEG10 OS=Homo sapiens OX=9606 GN=PEG10 PE=1 SV=1	1	0.000251	83589.7	13	15	15	RDELSEEINNLR	R	E	0.98	19.1	34.2	1.05		1486.73	2	-0.0034	-2.3	40	51
Retrotransposon-derived protein PEG10 OS=Homo sapiens OX=9606 GN=PEG10 PE=1 SV=1	A0A087WUL4	26438_NB1458 (YFP-miniT+EPHB3_R2)	Retrotransposon-derived protein PEG10 OS=Homo sapiens OX=9606 GN=PEG10 PE=1 SV=1	1	0.000251	83589.7	13	15	15	RRDELSEEINNLR	R	E	0.997	40.3	34.1	31.9		1642.83	3	-0.0048	-2.9	39	51
Retrotransposon-derived protein PEG10 OS=Homo sapiens OX=9606 GN=PEG10 PE=1 SV=1	A0A087WUL4	26438_NB1458 (YFP-miniT+EPHB3_R2)	Retrotransposon-derived protein PEG10 OS=Homo sapiens OX=9606 GN=PEG10 PE=1 SV=1	1	0.000251	83589.7	13	15	15	SACVPNMTER	K	R	0.983	18.6	32.3	8.23	Carbamidomethyl (+57)	1163.5	2	-0.0031	-2.6	29	38
Retrotransposon-derived protein PEG10 OS=Homo sapiens OX=9606 GN=PEG10 PE=1 SV=1	A0A087WUL4	26438_NB1458 (YFP-miniT+EPHB3_R2)	Retrotransposon-derived protein PEG10 OS=Homo sapiens OX=9606 GN=PEG10 PE=1 SV=1	1	0.000251	83589.7	13	15	15	SHYLMHNYPAFMMEMK	R	H	0.979	21.8	36.4	21.8		2028.87	3	-0.0034	-1.7	174	189
Retrotransposon-derived protein PEG10 OS=Homo sapiens OX=9606 GN=PEG10 PE=1 SV=1	A0A087WUL4	26438_NB1458 (YFP-miniT+EPHB3_R2)	Retrotransposon-derived protein PEG10 OS=Homo sapiens OX=9606 GN=PEG10 PE=1 SV=1	1	0.000251	83589.7	13	15	15	SLSALIGQCIHIER	K	R	0.997	49.6	32.3	39.3	Carbamidomethyl (+57)	1595.84	3	-0.0056	-3.5	260	273
Retrotransposon-derived protein PEG10 OS=Homo sapiens OX=9606 GN=PEG10 PE=1 SV=1	A0A087WUL4	26438_NB1458 (YFP-miniT+EPHB3_R2)	Retrotransposon-derived protein PEG10 OS=Homo sapiens OX=9606 GN=PEG10 PE=1 SV=1	1	0.000251	83589.7	13	15	15	VCFVTSMMTGR	R	A	0.997	38.7	33.4	29.5	Carbamidomethyl (+57)	1287.57	2	-0.0031	-2.4	152	162
Retrotransposon-derived protein PEG10 OS=Homo sapiens OX=9606 GN=PEG10 PE=1 SV=1	A0A087WX23	26670_NB1490 (EFNB1-miniT_no stimulation_R3)	Retrotransposon-derived protein PEG10 OS=Homo sapiens OX=9606 GN=PEG10 PE=1 SV=1	1	9.07e-05	88192	5	5	5	EQVEPTPEDEDDDIELR	R	G	0.997	40.5	36.9	39.5		2027.89	2	0.0045	2.2	122	138
Retrotransposon-derived protein PEG10 OS=Homo sapiens OX=9606 GN=PEG10 PE=1 SV=1	A0A087WX23	26670_NB1490 (EFNB1-miniT_no stimulation_R3)	Retrotransposon-derived protein PEG10 OS=Homo sapiens OX=9606 GN=PEG10 PE=1 SV=1	1	9.07e-05	88192	5	5	5	HVFEDPQR	K	R	0.99	23.3	31	17.7		1026.49	2	-0.00012	-0.12	232	239
Retrotransposon-derived protein PEG10 OS=Homo sapiens OX=9606 GN=PEG10 PE=1 SV=1	A0A087WX23	26670_NB1490 (EFNB1-miniT_no stimulation_R3)	Retrotransposon-derived protein PEG10 OS=Homo sapiens OX=9606 GN=PEG10 PE=1 SV=1	1	9.07e-05	88192	5	5	5	LTEENTTLR	K	E	0.997	31.9	32.5	24.5		1075.55	2	0.00018	0.17	113	121
Retrotransposon-derived protein PEG10 OS=Homo sapiens OX=9606 GN=PEG10 PE=1 SV=1	A0A087WX23	26670_NB1490 (EFNB1-miniT_no stimulation_R3)	Retrotransposon-derived protein PEG10 OS=Homo sapiens OX=9606 GN=PEG10 PE=1 SV=1	1	9.07e-05	88192	5	5	5	QSEENNNLQSQVQK	K	L	0.984	22.3	35.2	15.4		1644.77	2	0.0019	1.2	99	112
Retrotransposon-derived protein PEG10 OS=Homo sapiens OX=9606 GN=PEG10 PE=1 SV=1	A0A087WX23	26670_NB1490 (EFNB1-miniT_no stimulation_R3)	Retrotransposon-derived protein PEG10 OS=Homo sapiens OX=9606 GN=PEG10 PE=1 SV=1	1	9.07e-05	88192	5	5	5	SLSALIGQCIHIER	K	R	0.975	18.8	31.7	16.4	Carbamidomethyl (+57)	1595.85	2	0.00075	0.47	302	315
Retrotransposon-derived protein PEG10 OS=Homo sapiens OX=9606 GN=PEG10 PE=1 SV=1	A0A087WUL4	26670_NB1490 (EFNB1-miniT_no stimulation_R3)	Retrotransposon-derived protein PEG10 OS=Homo sapiens OX=9606 GN=PEG10 PE=1 SV=1	1	9.07e-05	83589.7	5	5	5	EQVEPTPEDEDDDIELR	R	G	0.997	40.5	36.9	39.5		2027.89	2	0.0045	2.2	80	96
Retrotransposon-derived protein PEG10 OS=Homo sapiens OX=9606 GN=PEG10 PE=1 SV=1	A0A087WUL4	26670_NB1490 (EFNB1-miniT_no stimulation_R3)	Retrotransposon-derived protein PEG10 OS=Homo sapiens OX=9606 GN=PEG10 PE=1 SV=1	1	9.07e-05	83589.7	5	5	5	HVFEDPQR	K	R	0.99	23.3	31	17.7		1026.49	2	-0.00012	-0.12	190	197
Retrotransposon-derived protein PEG10 OS=Homo sapiens OX=9606 GN=PEG10 PE=1 SV=1	A0A087WUL4	26670_NB1490 (EFNB1-miniT_no stimulation_R3)	Retrotransposon-derived protein PEG10 OS=Homo sapiens OX=9606 GN=PEG10 PE=1 SV=1	1	9.07e-05	83589.7	5	5	5	LTEENTTLR	K	E	0.997	31.9	32.5	24.5		1075.55	2	0.00018	0.17	71	79
Retrotransposon-derived protein PEG10 OS=Homo sapiens OX=9606 GN=PEG10 PE=1 SV=1	A0A087WUL4	26670_NB1490 (EFNB1-miniT_no stimulation_R3)	Retrotransposon-derived protein PEG10 OS=Homo sapiens OX=9606 GN=PEG10 PE=1 SV=1	1	9.07e-05	83589.7	5	5	5	QSEENNNLQSQVQK	K	L	0.984	22.3	35.2	15.4		1644.77	2	0.0019	1.2	57	70
Retrotransposon-derived protein PEG10 OS=Homo sapiens OX=9606 GN=PEG10 PE=1 SV=1	A0A087WUL4	26670_NB1490 (EFNB1-miniT_no stimulation_R3)	Retrotransposon-derived protein PEG10 OS=Homo sapiens OX=9606 GN=PEG10 PE=1 SV=1	1	9.07e-05	83589.7	5	5	5	SLSALIGQCIHIER	K	R	0.975	18.8	31.7	16.4	Carbamidomethyl (+57)	1595.85	2	0.00075	0.47	260	273
Retrotransposon-derived protein PEG10 OS=Homo sapiens OX=9606 GN=PEG10 PE=1 SV=1	A0A087WX23	26671_NB1491 (EFNB1-miniT+EPHB3_R3)	Retrotransposon-derived protein PEG10 OS=Homo sapiens OX=9606 GN=PEG10 PE=1 SV=1	1	0.000114	88192	5	6	6	EQVEPTPEDEDDDIELR	R	G	0.997	50.9	36.8	45.5		2027.88	2	0.0031	1.5	122	138
Retrotransposon-derived protein PEG10 OS=Homo sapiens OX=9606 GN=PEG10 PE=1 SV=1	A0A087WX23	26671_NB1491 (EFNB1-miniT+EPHB3_R3)	Retrotransposon-derived protein PEG10 OS=Homo sapiens OX=9606 GN=PEG10 PE=1 SV=1	1	0.000114	88192	5	6	6	HVFEDPQR	K	R	0.932	15.3	31	11.2		1026.49	2	-0.00024	-0.24	232	239
Retrotransposon-derived protein PEG10 OS=Homo sapiens OX=9606 GN=PEG10 PE=1 SV=1	A0A087WX23	26671_NB1491 (EFNB1-miniT+EPHB3_R3)	Retrotransposon-derived protein PEG10 OS=Homo sapiens OX=9606 GN=PEG10 PE=1 SV=1	1	0.000114	88192	5	6	6	LTEENTTLR	K	E	0.997	32.2	32.5	26		1075.55	2	-0.00032	-0.3	113	121
Retrotransposon-derived protein PEG10 OS=Homo sapiens OX=9606 GN=PEG10 PE=1 SV=1	A0A087WX23	26671_NB1491 (EFNB1-miniT+EPHB3_R3)	Retrotransposon-derived protein PEG10 OS=Homo sapiens OX=9606 GN=PEG10 PE=1 SV=1	1	0.000114	88192	5	6	6	QSEENNNLQSQVQK	K	L	0.991	24.6	35.2	17.8		1644.77	2	0.0019	1.2	99	112
Retrotransposon-derived protein PEG10 OS=Homo sapiens OX=9606 GN=PEG10 PE=1 SV=1	A0A087WX23	26671_NB1491 (EFNB1-miniT+EPHB3_R3)	Retrotransposon-derived protein PEG10 OS=Homo sapiens OX=9606 GN=PEG10 PE=1 SV=1	1	0.000114	88192	5	6	6	SLSALIGQCIHIER	K	R	0.989	21.7	31.7	11.3	Carbamidomethyl (+57)	1595.85	3	0.00025	0.15	302	315
Retrotransposon-derived protein PEG10 OS=Homo sapiens OX=9606 GN=PEG10 PE=1 SV=1	A0A087WX23	26671_NB1491 (EFNB1-miniT+EPHB3_R3)	Retrotransposon-derived protein PEG10 OS=Homo sapiens OX=9606 GN=PEG10 PE=1 SV=1	1	0.000114	88192	5	6	6	SLSALIGQCIHIER	K	R	0.997	33.9	31.8	25.5	Carbamidomethyl (+57)	1595.84	2	-0.00059	-0.37	302	315
Retrotransposon-derived protein PEG10 OS=Homo sapiens OX=9606 GN=PEG10 PE=1 SV=1	A0A087WUL4	26671_NB1491 (EFNB1-miniT+EPHB3_R3)	Retrotransposon-derived protein PEG10 OS=Homo sapiens OX=9606 GN=PEG10 PE=1 SV=1	1	0.000114	83589.7	5	6	6	EQVEPTPEDEDDDIELR	R	G	0.997	50.9	36.8	45.5		2027.88	2	0.0031	1.5	80	96
Retrotransposon-derived protein PEG10 OS=Homo sapiens OX=9606 GN=PEG10 PE=1 SV=1	A0A087WUL4	26671_NB1491 (EFNB1-miniT+EPHB3_R3)	Retrotransposon-derived protein PEG10 OS=Homo sapiens OX=9606 GN=PEG10 PE=1 SV=1	1	0.000114	83589.7	5	6	6	HVFEDPQR	K	R	0.932	15.3	31	11.2		1026.49	2	-0.00024	-0.24	190	197
Retrotransposon-derived protein PEG10 OS=Homo sapiens OX=9606 GN=PEG10 PE=1 SV=1	A0A087WUL4	26671_NB1491 (EFNB1-miniT+EPHB3_R3)	Retrotransposon-derived protein PEG10 OS=Homo sapiens OX=9606 GN=PEG10 PE=1 SV=1	1	0.000114	83589.7	5	6	6	LTEENTTLR	K	E	0.997	32.2	32.5	26		1075.55	2	-0.00032	-0.3	71	79
Retrotransposon-derived protein PEG10 OS=Homo sapiens OX=9606 GN=PEG10 PE=1 SV=1	A0A087WUL4	26671_NB1491 (EFNB1-miniT+EPHB3_R3)	Retrotransposon-derived protein PEG10 OS=Homo sapiens OX=9606 GN=PEG10 PE=1 SV=1	1	0.000114	83589.7	5	6	6	QSEENNNLQSQVQK	K	L	0.991	24.6	35.2	17.8		1644.77	2	0.0019	1.2	57	70
Retrotransposon-derived protein PEG10 OS=Homo sapiens OX=9606 GN=PEG10 PE=1 SV=1	A0A087WUL4	26671_NB1491 (EFNB1-miniT+EPHB3_R3)	Retrotransposon-derived protein PEG10 OS=Homo sapiens OX=9606 GN=PEG10 PE=1 SV=1	1	0.000114	83589.7	5	6	6	SLSALIGQCIHIER	K	R	0.989	21.7	31.7	11.3	Carbamidomethyl (+57)	1595.85	3	0.00025	0.15	260	273
Retrotransposon-derived protein PEG10 OS=Homo sapiens OX=9606 GN=PEG10 PE=1 SV=1	A0A087WUL4	26671_NB1491 (EFNB1-miniT+EPHB3_R3)	Retrotransposon-derived protein PEG10 OS=Homo sapiens OX=9606 GN=PEG10 PE=1 SV=1	1	0.000114	83589.7	5	6	6	SLSALIGQCIHIER	K	R	0.997	33.9	31.8	25.5	Carbamidomethyl (+57)	1595.84	2	-0.00059	-0.37	260	273
Protein name	Protein accession number (UNIPROT)	Biological sample name	Protein group	Protein identification probability	Protein percentage of total spectra	Protein molecular weight (AMU)	Number of unique peptides	Number of unique spectra	Number of total spectra	Peptide sequence	Previous amino acid	Next amino acid	Peptide identification probability	Mascot Ion score	Mascot Identity score	Mascot Delta Ion score	Modifications identified by spectrum	Actual peptide mass (AMU)	Spectrum charge	Actual minus calculated peptide mass (AMU)	Actual minus calculated peptide mass (PPM)	Peptide start index	Peptide stop index
Glutathione peroxidase OS=Homo sapiens OX=9606 GN=GPX1 PE=1 SV=1	A0A087WUQ6	26674_NB1494c (YFP-miniT_no stimulation_R3)	Glutathione peroxidase OS=Homo sapiens OX=9606 GN=GPX1 PE=1 SV=1	0.828	1.85e-05	21920.5	1	1	1	LITWSPVCR	K	N	0.969	17.6	33	10.7	Carbamidomethyl (+57)	1130.59	2	0.00091	0.81	148	156
Glutathione peroxidase OS=Homo sapiens OX=9606 GN=GPX1 PE=1 SV=1	A0A087WUQ6	25926_NB1339 (YFP-miniT_no stimulation_R1)	Glutathione peroxidase OS=Homo sapiens OX=9606 GN=GPX1 PE=1 SV=1	1	3.53e-05	21920.5	2	2	2	FLVGPDGVPLRR	K	Y	0.994	17.1	25.9	11.1		1324.76	3	0.00059	0.45	166	177
Glutathione peroxidase OS=Homo sapiens OX=9606 GN=GPX1 PE=1 SV=1	A0A087WUQ6	25926_NB1339 (YFP-miniT_no stimulation_R1)	Glutathione peroxidase OS=Homo sapiens OX=9606 GN=GPX1 PE=1 SV=1	1	3.53e-05	21920.5	2	2	2	NDVAWNFEK	R	F	0.986	17.4	32.4	17		1121.51	2	0.00058	0.51	157	165
Glutathione peroxidase OS=Homo sapiens OX=9606 GN=GPX1 PE=1 SV=1	A0A087WUQ6	25927_NB1340 (YFP-miniT+EPHB3_R1)	Glutathione peroxidase OS=Homo sapiens OX=9606 GN=GPX1 PE=1 SV=1	1	3.31e-05	21920.5	2	2	2	FLVGPDGVPLRR	K	Y	0.922	8.49	25.8	7.22		1324.76	3	-0.00016	-0.12	166	177
Glutathione peroxidase OS=Homo sapiens OX=9606 GN=GPX1 PE=1 SV=1	A0A087WUQ6	25927_NB1340 (YFP-miniT+EPHB3_R1)	Glutathione peroxidase OS=Homo sapiens OX=9606 GN=GPX1 PE=1 SV=1	1	3.31e-05	21920.5	2	2	2	RFQTIDIEPDIEALLSQGPSCA	R	-	0.987	19.4	36.5	16.5	Carbamidomethyl (+57)	2459.2	2	0.00087	0.35	181	202
Protein name	Protein accession number (UNIPROT)	Biological sample name	Protein group	Protein identification probability	Protein percentage of total spectra	Protein molecular weight (AMU)	Number of unique peptides	Number of unique spectra	Number of total spectra	Peptide sequence	Previous amino acid	Next amino acid	Peptide identification probability	Mascot Ion score	Mascot Identity score	Mascot Delta Ion score	Modifications identified by spectrum	Actual peptide mass (AMU)	Spectrum charge	Actual minus calculated peptide mass (AMU)	Actual minus calculated peptide mass (PPM)	Peptide start index	Peptide stop index
Eukaryotic translation initiation factor 5B OS=Homo sapiens OX=9606 GN=EIF5B PE=1 SV=4	O60841	25927_NB1340 (YFP-miniT+EPHB3_R1)	Eukaryotic translation initiation factor 5B OS=Homo sapiens OX=9606 GN=EIF5B PE=1 SV=1	1	3.31e-05	138813	2	2	2	INSSGESGDESDEFLQSR	R	K	0.97	16.7	34.9	9.05	Phospho (+80)	2035.8	2	0.0016	0.77	180	197
Eukaryotic translation initiation factor 5B OS=Homo sapiens OX=9606 GN=EIF5B PE=1 SV=4	O60841	25927_NB1340 (YFP-miniT+EPHB3_R1)	Eukaryotic translation initiation factor 5B OS=Homo sapiens OX=9606 GN=EIF5B PE=1 SV=1	1	3.31e-05	138813	2	2	2	LLQAQGVEVPSKDSLPK	K	K	0.997	26.9	27.8	26.9		1808.01	2	0.0018	0.98	425	441
Eukaryotic translation initiation factor 5B OS=Homo sapiens OX=9606 GN=EIF5B PE=1 SV=1	A0A087WUT6	25927_NB1340 (YFP-miniT+EPHB3_R1)	Eukaryotic translation initiation factor 5B OS=Homo sapiens OX=9606 GN=EIF5B PE=1 SV=1	1	3.31e-05	138668	2	2	2	INSSGESGDESDEFLQSR	R	K	0.97	16.7	34.9	9.05	Phospho (+80)	2035.8	2	0.0016	0.77	180	197
Eukaryotic translation initiation factor 5B OS=Homo sapiens OX=9606 GN=EIF5B PE=1 SV=1	A0A087WUT6	25927_NB1340 (YFP-miniT+EPHB3_R1)	Eukaryotic translation initiation factor 5B OS=Homo sapiens OX=9606 GN=EIF5B PE=1 SV=1	1	3.31e-05	138668	2	2	2	LLQAQGVEVPSKDSLPK	K	K	0.997	26.9	27.8	26.9		1808.01	2	0.0018	0.98	425	441
Eukaryotic translation initiation factor 5B OS=Homo sapiens OX=9606 GN=EIF5B PE=1 SV=4	O60841	26433_NB1453 (EFNB1-miniT_no stimulation_R2)	Eukaryotic translation initiation factor 5B OS=Homo sapiens OX=9606 GN=EIF5B PE=1 SV=1	1	3.47e-05	138813	2	2	2	ILPQYIFNSR	K	D	0.997	25.2	30.3	25.2		1249.68	2	0.0018	1.5	1096	1105
Eukaryotic translation initiation factor 5B OS=Homo sapiens OX=9606 GN=EIF5B PE=1 SV=4	O60841	26433_NB1453 (EFNB1-miniT_no stimulation_R2)	Eukaryotic translation initiation factor 5B OS=Homo sapiens OX=9606 GN=EIF5B PE=1 SV=1	1	3.47e-05	138813	2	2	2	LAHCEELR	R	A	0.969	16.9	31	12.1	Carbamidomethyl (+57)	1026.49	2	0.0012	1.1	850	857
Eukaryotic translation initiation factor 5B OS=Homo sapiens OX=9606 GN=EIF5B PE=1 SV=1	A0A087WUT6	26433_NB1453 (EFNB1-miniT_no stimulation_R2)	Eukaryotic translation initiation factor 5B OS=Homo sapiens OX=9606 GN=EIF5B PE=1 SV=1	1	3.47e-05	138668	2	2	2	ILPQYIFNSR	K	D	0.997	25.2	30.3	25.2		1249.68	2	0.0018	1.5	1096	1105
Eukaryotic translation initiation factor 5B OS=Homo sapiens OX=9606 GN=EIF5B PE=1 SV=1	A0A087WUT6	26433_NB1453 (EFNB1-miniT_no stimulation_R2)	Eukaryotic translation initiation factor 5B OS=Homo sapiens OX=9606 GN=EIF5B PE=1 SV=1	1	3.47e-05	138668	2	2	2	LAHCEELR	R	A	0.969	16.9	31	12.1	Carbamidomethyl (+57)	1026.49	2	0.0012	1.1	850	857
Eukaryotic translation initiation factor 5B OS=Homo sapiens OX=9606 GN=EIF5B PE=1 SV=4	O60841	26434_NB1454 (EFNB1-miniT+EPHB3_R2)	Eukaryotic translation initiation factor 5B OS=Homo sapiens OX=9606 GN=EIF5B PE=1 SV=1	1	3.39e-05	138813	2	2	2	ILPQYIFNSR	K	D	0.997	27.5	30.8	26.3		1249.68	2	-0.00036	-0.29	1096	1105
Eukaryotic translation initiation factor 5B OS=Homo sapiens OX=9606 GN=EIF5B PE=1 SV=4	O60841	26434_NB1454 (EFNB1-miniT+EPHB3_R2)	Eukaryotic translation initiation factor 5B OS=Homo sapiens OX=9606 GN=EIF5B PE=1 SV=1	1	3.39e-05	138813	2	2	2	NKPGPNIESGNEDDDASFK	K	I	0.975	22.4	36.8	19		2032.89	3	-0.004	-2	206	224
Eukaryotic translation initiation factor 5B OS=Homo sapiens OX=9606 GN=EIF5B PE=1 SV=1	A0A087WUT6	26434_NB1454 (EFNB1-miniT+EPHB3_R2)	Eukaryotic translation initiation factor 5B OS=Homo sapiens OX=9606 GN=EIF5B PE=1 SV=1	1	3.39e-05	138668	2	2	2	ILPQYIFNSR	K	D	0.997	27.5	30.8	26.3		1249.68	2	-0.00036	-0.29	1096	1105
Eukaryotic translation initiation factor 5B OS=Homo sapiens OX=9606 GN=EIF5B PE=1 SV=1	A0A087WUT6	26434_NB1454 (EFNB1-miniT+EPHB3_R2)	Eukaryotic translation initiation factor 5B OS=Homo sapiens OX=9606 GN=EIF5B PE=1 SV=1	1	3.39e-05	138668	2	2	2	NKPGPNIESGNEDDDASFK	K	I	0.975	22.4	36.8	19		2032.89	3	-0.004	-2	206	224
Eukaryotic translation initiation factor 5B OS=Homo sapiens OX=9606 GN=EIF5B PE=1 SV=4	O60841	26437_NB1457 (YFP-miniT_no stimulation_R2)	Eukaryotic translation initiation factor 5B OS=Homo sapiens OX=9606 GN=EIF5B PE=1 SV=1	1	3.27e-05	138813	2	2	2	ILPQYIFNSR	K	D	0.997	38.7	30.8	38.7		1249.68	2	-0.00084	-0.67	1096	1105
Eukaryotic translation initiation factor 5B OS=Homo sapiens OX=9606 GN=EIF5B PE=1 SV=4	O60841	26437_NB1457 (YFP-miniT_no stimulation_R2)	Eukaryotic translation initiation factor 5B OS=Homo sapiens OX=9606 GN=EIF5B PE=1 SV=1	1	3.27e-05	138813	2	2	2	IPGMLIIDTPGHESFSNLR	R	N	0.997	65.2	34.3	57.3		2096.07	3	-0.0015	-0.73	695	713
Eukaryotic translation initiation factor 5B OS=Homo sapiens OX=9606 GN=EIF5B PE=1 SV=1	A0A087WUT6	26437_NB1457 (YFP-miniT_no stimulation_R2)	Eukaryotic translation initiation factor 5B OS=Homo sapiens OX=9606 GN=EIF5B PE=1 SV=1	1	3.27e-05	138668	2	2	2	ILPQYIFNSR	K	D	0.997	38.7	30.8	38.7		1249.68	2	-0.00084	-0.67	1096	1105
Eukaryotic translation initiation factor 5B OS=Homo sapiens OX=9606 GN=EIF5B PE=1 SV=1	A0A087WUT6	26437_NB1457 (YFP-miniT_no stimulation_R2)	Eukaryotic translation initiation factor 5B OS=Homo sapiens OX=9606 GN=EIF5B PE=1 SV=1	1	3.27e-05	138668	2	2	2	IPGMLIIDTPGHESFSNLR	R	N	0.997	65.2	34.3	57.3		2096.07	3	-0.0015	-0.73	695	713
Eukaryotic translation initiation factor 5B OS=Homo sapiens OX=9606 GN=EIF5B PE=1 SV=4	O60841	26438_NB1458 (YFP-miniT+EPHB3_R2)	Eukaryotic translation initiation factor 5B OS=Homo sapiens OX=9606 GN=EIF5B PE=1 SV=1	0.999	1.67e-05	138813	1	1	1	ILPQYIFNSR	K	D	0.995	23.1	31.6	20.3		1249.68	2	-0.0033	-2.6	1096	1105
Eukaryotic translation initiation factor 5B OS=Homo sapiens OX=9606 GN=EIF5B PE=1 SV=1	A0A087WUT6	26438_NB1458 (YFP-miniT+EPHB3_R2)	Eukaryotic translation initiation factor 5B OS=Homo sapiens OX=9606 GN=EIF5B PE=1 SV=1	0.999	1.67e-05	138668	1	1	1	ILPQYIFNSR	K	D	0.995	23.1	31.6	20.3		1249.68	2	-0.0033	-2.6	1096	1105
Protein name	Protein accession number (UNIPROT)	Biological sample name	Protein group	Protein identification probability	Protein percentage of total spectra	Protein molecular weight (AMU)	Number of unique peptides	Number of unique spectra	Number of total spectra	Peptide sequence	Previous amino acid	Next amino acid	Peptide identification probability	Mascot Ion score	Mascot Identity score	Mascot Delta Ion score	Modifications identified by spectrum	Actual peptide mass (AMU)	Spectrum charge	Actual minus calculated peptide mass (AMU)	Actual minus calculated peptide mass (PPM)	Peptide start index	Peptide stop index
ADP-ribosylation factor-like protein 15 OS=Homo sapiens OX=9606 GN=ARL15 PE=1 SV=1	Q9NXU5	26674_NB1494c (YFP-miniT_no stimulation_R3)	ADP-ribosylation factor-like protein 15 OS=Homo sapiens OX=9606 GN=ARL15 PE=1 SV=1	1	0.000111	22859.1	4	5	6	AVPFQNAILNVK	K	E	0.922	12.2	28.7	12.2		1312.75	2	0.0011	0.82	70	81
ADP-ribosylation factor-like protein 15 OS=Homo sapiens OX=9606 GN=ARL15 PE=1 SV=1	Q9NXU5	26674_NB1494c (YFP-miniT_no stimulation_R3)	ADP-ribosylation factor-like protein 15 OS=Homo sapiens OX=9606 GN=ARL15 PE=1 SV=1	1	0.000111	22859.1	4	5	6	ELGGADNIRK	K	Y	0.997	35.8	32.7	25		1071.57	2	0.00014	0.13	82	91
ADP-ribosylation factor-like protein 15 OS=Homo sapiens OX=9606 GN=ARL15 PE=1 SV=1	Q9NXU5	26674_NB1494c (YFP-miniT_no stimulation_R3)	ADP-ribosylation factor-like protein 15 OS=Homo sapiens OX=9606 GN=ARL15 PE=1 SV=1	1	0.000111	22859.1	4	5	6	LCSESPDNVVSTTGFSIK	K	A	0.969	21.2	36.3	19.9	Carbamidomethyl (+57)	1939.92	3	-0.00057	-0.3	52	69
ADP-ribosylation factor-like protein 15 OS=Homo sapiens OX=9606 GN=ARL15 PE=1 SV=1	Q9NXU5	26674_NB1494c (YFP-miniT_no stimulation_R3)	ADP-ribosylation factor-like protein 15 OS=Homo sapiens OX=9606 GN=ARL15 PE=1 SV=1	1	0.000111	22859.1	4	5	6	LCSESPDNVVSTTGFSIK	K	A	0.994	25.6	36.3	24.5	Carbamidomethyl (+57)	1939.92	2	0.002	1	52	69
ADP-ribosylation factor-like protein 15 OS=Homo sapiens OX=9606 GN=ARL15 PE=1 SV=1	Q9NXU5	26674_NB1494c (YFP-miniT_no stimulation_R3)	ADP-ribosylation factor-like protein 15 OS=Homo sapiens OX=9606 GN=ARL15 PE=1 SV=1	1	0.000111	22859.1	4	5	6	YFELEPLAR	K	G	0.992	22.9	32.7	18.5		1136.59	2	0.0012	1.1	158	166
ADP-ribosylation factor-like protein 15 OS=Homo sapiens OX=9606 GN=ARL15 PE=1 SV=1	Q9NXU5	26674_NB1494c (YFP-miniT_no stimulation_R3)	ADP-ribosylation factor-like protein 15 OS=Homo sapiens OX=9606 GN=ARL15 PE=1 SV=1	1	0.000111	22859.1	4	5	6	YFELEPLAR	K	G	0.997	27.5	32.7	18.1		1136.59	2	0.00084	0.74	158	166
ADP-ribosylation factor-like protein 15 OS=Homo sapiens OX=9606 GN=ARL15 PE=1 SV=1	A0A087WUW9	26674_NB1494c (YFP-miniT_no stimulation_R3)	ADP-ribosylation factor-like protein 15 OS=Homo sapiens OX=9606 GN=ARL15 PE=1 SV=1	1	0.000111	22859.1	4	5	6	AVPFQNAILNVK	K	E	0.922	12.2	28.7	12.2		1312.75	2	0.0011	0.82	70	81
ADP-ribosylation factor-like protein 15 OS=Homo sapiens OX=9606 GN=ARL15 PE=1 SV=1	A0A087WUW9	26674_NB1494c (YFP-miniT_no stimulation_R3)	ADP-ribosylation factor-like protein 15 OS=Homo sapiens OX=9606 GN=ARL15 PE=1 SV=1	1	0.000111	22859.1	4	5	6	ELGGADNIRK	K	Y	0.997	35.8	32.7	25		1071.57	2	0.00014	0.13	82	91
ADP-ribosylation factor-like protein 15 OS=Homo sapiens OX=9606 GN=ARL15 PE=1 SV=1	A0A087WUW9	26674_NB1494c (YFP-miniT_no stimulation_R3)	ADP-ribosylation factor-like protein 15 OS=Homo sapiens OX=9606 GN=ARL15 PE=1 SV=1	1	0.000111	22859.1	4	5	6	LCSESPDNVVSTTGFSIK	K	A	0.969	21.2	36.3	19.9	Carbamidomethyl (+57)	1939.92	3	-0.00057	-0.3	52	69
ADP-ribosylation factor-like protein 15 OS=Homo sapiens OX=9606 GN=ARL15 PE=1 SV=1	A0A087WUW9	26674_NB1494c (YFP-miniT_no stimulation_R3)	ADP-ribosylation factor-like protein 15 OS=Homo sapiens OX=9606 GN=ARL15 PE=1 SV=1	1	0.000111	22859.1	4	5	6	LCSESPDNVVSTTGFSIK	K	A	0.994	25.6	36.3	24.5	Carbamidomethyl (+57)	1939.92	2	0.002	1	52	69
ADP-ribosylation factor-like protein 15 OS=Homo sapiens OX=9606 GN=ARL15 PE=1 SV=1	A0A087WUW9	26674_NB1494c (YFP-miniT_no stimulation_R3)	ADP-ribosylation factor-like protein 15 OS=Homo sapiens OX=9606 GN=ARL15 PE=1 SV=1	1	0.000111	22859.1	4	5	6	YFELEPLAR	K	G	0.992	22.9	32.7	18.5		1136.59	2	0.0012	1.1	158	166
ADP-ribosylation factor-like protein 15 OS=Homo sapiens OX=9606 GN=ARL15 PE=1 SV=1	A0A087WUW9	26674_NB1494c (YFP-miniT_no stimulation_R3)	ADP-ribosylation factor-like protein 15 OS=Homo sapiens OX=9606 GN=ARL15 PE=1 SV=1	1	0.000111	22859.1	4	5	6	YFELEPLAR	K	G	0.997	27.5	32.7	18.1		1136.59	2	0.00084	0.74	158	166
ADP-ribosylation factor-like protein 15 OS=Homo sapiens OX=9606 GN=ARL15 PE=1 SV=1	Q9NXU5	25922_NB1335 (EFNB1-miniT_no stimulation_R1)	ADP-ribosylation factor-like protein 15 OS=Homo sapiens OX=9606 GN=ARL15 PE=1 SV=1	1	3.85e-05	22859.1	2	2	2	AVPFQNAILNVK	K	E	0.997	33.2	28.7	33.2		1312.75	2	-0.00064	-0.49	70	81
ADP-ribosylation factor-like protein 15 OS=Homo sapiens OX=9606 GN=ARL15 PE=1 SV=1	Q9NXU5	25922_NB1335 (EFNB1-miniT_no stimulation_R1)	ADP-ribosylation factor-like protein 15 OS=Homo sapiens OX=9606 GN=ARL15 PE=1 SV=1	1	3.85e-05	22859.1	2	2	2	YFELEPLAR	K	G	0.992	19.8	32.9	12.5		1136.59	2	0.00034	0.3	158	166
ADP-ribosylation factor-like protein 15 OS=Homo sapiens OX=9606 GN=ARL15 PE=1 SV=1	A0A087WUW9	25922_NB1335 (EFNB1-miniT_no stimulation_R1)	ADP-ribosylation factor-like protein 15 OS=Homo sapiens OX=9606 GN=ARL15 PE=1 SV=1	1	3.85e-05	22859.1	2	2	2	AVPFQNAILNVK	K	E	0.997	33.2	28.7	33.2		1312.75	2	-0.00064	-0.49	70	81
ADP-ribosylation factor-like protein 15 OS=Homo sapiens OX=9606 GN=ARL15 PE=1 SV=1	A0A087WUW9	25922_NB1335 (EFNB1-miniT_no stimulation_R1)	ADP-ribosylation factor-like protein 15 OS=Homo sapiens OX=9606 GN=ARL15 PE=1 SV=1	1	3.85e-05	22859.1	2	2	2	YFELEPLAR	K	G	0.992	19.8	32.9	12.5		1136.59	2	0.00034	0.3	158	166
ADP-ribosylation factor-like protein 15 OS=Homo sapiens OX=9606 GN=ARL15 PE=1 SV=1	Q9NXU5	26675_NB1495c (YFP-miniT+EPHB3_R3)	ADP-ribosylation factor-like protein 15 OS=Homo sapiens OX=9606 GN=ARL15 PE=1 SV=1	1	7.89e-05	22859.1	4	4	4	AVPFQNAILNVK	K	E	0.994	22.9	28.7	22.9		1312.75	2	0.00046	0.35	70	81
ADP-ribosylation factor-like protein 15 OS=Homo sapiens OX=9606 GN=ARL15 PE=1 SV=1	Q9NXU5	26675_NB1495c (YFP-miniT+EPHB3_R3)	ADP-ribosylation factor-like protein 15 OS=Homo sapiens OX=9606 GN=ARL15 PE=1 SV=1	1	7.89e-05	22859.1	4	4	4	ELGGADNIRK	K	Y	0.997	46	33.2	28.9		1071.57	2	0.00062	0.58	82	91
ADP-ribosylation factor-like protein 15 OS=Homo sapiens OX=9606 GN=ARL15 PE=1 SV=1	Q9NXU5	26675_NB1495c (YFP-miniT+EPHB3_R3)	ADP-ribosylation factor-like protein 15 OS=Homo sapiens OX=9606 GN=ARL15 PE=1 SV=1	1	7.89e-05	22859.1	4	4	4	LCSESPDNVVSTTGFSIK	K	A	0.919	16.9	36.3	16.9	Carbamidomethyl (+57)	1939.92	2	0.0025	1.3	52	69
ADP-ribosylation factor-like protein 15 OS=Homo sapiens OX=9606 GN=ARL15 PE=1 SV=1	Q9NXU5	26675_NB1495c (YFP-miniT+EPHB3_R3)	ADP-ribosylation factor-like protein 15 OS=Homo sapiens OX=9606 GN=ARL15 PE=1 SV=1	1	7.89e-05	22859.1	4	4	4	YFELEPLAR	K	G	0.997	33	32.7	29.4		1136.59	2	0.00084	0.74	158	166
ADP-ribosylation factor-like protein 15 OS=Homo sapiens OX=9606 GN=ARL15 PE=1 SV=1	A0A087WUW9	26675_NB1495c (YFP-miniT+EPHB3_R3)	ADP-ribosylation factor-like protein 15 OS=Homo sapiens OX=9606 GN=ARL15 PE=1 SV=1	1	7.89e-05	22859.1	4	4	4	AVPFQNAILNVK	K	E	0.994	22.9	28.7	22.9		1312.75	2	0.00046	0.35	70	81
ADP-ribosylation factor-like protein 15 OS=Homo sapiens OX=9606 GN=ARL15 PE=1 SV=1	A0A087WUW9	26675_NB1495c (YFP-miniT+EPHB3_R3)	ADP-ribosylation factor-like protein 15 OS=Homo sapiens OX=9606 GN=ARL15 PE=1 SV=1	1	7.89e-05	22859.1	4	4	4	ELGGADNIRK	K	Y	0.997	46	33.2	28.9		1071.57	2	0.00062	0.58	82	91
ADP-ribosylation factor-like protein 15 OS=Homo sapiens OX=9606 GN=ARL15 PE=1 SV=1	A0A087WUW9	26675_NB1495c (YFP-miniT+EPHB3_R3)	ADP-ribosylation factor-like protein 15 OS=Homo sapiens OX=9606 GN=ARL15 PE=1 SV=1	1	7.89e-05	22859.1	4	4	4	LCSESPDNVVSTTGFSIK	K	A	0.919	16.9	36.3	16.9	Carbamidomethyl (+57)	1939.92	2	0.0025	1.3	52	69
ADP-ribosylation factor-like protein 15 OS=Homo sapiens OX=9606 GN=ARL15 PE=1 SV=1	A0A087WUW9	26675_NB1495c (YFP-miniT+EPHB3_R3)	ADP-ribosylation factor-like protein 15 OS=Homo sapiens OX=9606 GN=ARL15 PE=1 SV=1	1	7.89e-05	22859.1	4	4	4	YFELEPLAR	K	G	0.997	33	32.7	29.4		1136.59	2	0.00084	0.74	158	166
ADP-ribosylation factor-like protein 15 OS=Homo sapiens OX=9606 GN=ARL15 PE=1 SV=1	Q9NXU5	25923_NB1336 (EFNB1-miniT+EPHB3_R1)	ADP-ribosylation factor-like protein 15 OS=Homo sapiens OX=9606 GN=ARL15 PE=1 SV=1	0.967	2.21e-05	22859.1	1	1	1	AVPFQNAILNVK	K	E	0.997	40.8	28.7	37.7		1312.75	2	9.8e-05	0.075	70	81
ADP-ribosylation factor-like protein 15 OS=Homo sapiens OX=9606 GN=ARL15 PE=1 SV=1	A0A087WUW9	25923_NB1336 (EFNB1-miniT+EPHB3_R1)	ADP-ribosylation factor-like protein 15 OS=Homo sapiens OX=9606 GN=ARL15 PE=1 SV=1	0.967	2.21e-05	22859.1	1	1	1	AVPFQNAILNVK	K	E	0.997	40.8	28.7	37.7		1312.75	2	9.8e-05	0.075	70	81
ADP-ribosylation factor-like protein 15 OS=Homo sapiens OX=9606 GN=ARL15 PE=1 SV=1	Q9NXU5	25926_NB1339 (YFP-miniT_no stimulation_R1)	ADP-ribosylation factor-like protein 15 OS=Homo sapiens OX=9606 GN=ARL15 PE=1 SV=1	1	5.29e-05	22859.1	3	3	3	AVPFQNAILNVK	K	E	0.997	34.5	28.7	34.5		1312.75	2	-2.2e-05	-0.017	70	81
ADP-ribosylation factor-like protein 15 OS=Homo sapiens OX=9606 GN=ARL15 PE=1 SV=1	Q9NXU5	25926_NB1339 (YFP-miniT_no stimulation_R1)	ADP-ribosylation factor-like protein 15 OS=Homo sapiens OX=9606 GN=ARL15 PE=1 SV=1	1	5.29e-05	22859.1	3	3	3	DSFSQLINLLEEK	K	D	0.997	43.9	33.6	42.5		1534.79	2	-0.00098	-0.64	185	197
ADP-ribosylation factor-like protein 15 OS=Homo sapiens OX=9606 GN=ARL15 PE=1 SV=1	Q9NXU5	25926_NB1339 (YFP-miniT_no stimulation_R1)	ADP-ribosylation factor-like protein 15 OS=Homo sapiens OX=9606 GN=ARL15 PE=1 SV=1	1	5.29e-05	22859.1	3	3	3	YFELEPLAR	K	G	0.997	30.6	32.9	29.2		1136.59	2	-2.2e-05	-0.019	158	166
ADP-ribosylation factor-like protein 15 OS=Homo sapiens OX=9606 GN=ARL15 PE=1 SV=1	A0A087WUW9	25926_NB1339 (YFP-miniT_no stimulation_R1)	ADP-ribosylation factor-like protein 15 OS=Homo sapiens OX=9606 GN=ARL15 PE=1 SV=1	1	5.29e-05	22859.1	3	3	3	AVPFQNAILNVK	K	E	0.997	34.5	28.7	34.5		1312.75	2	-2.2e-05	-0.017	70	81
ADP-ribosylation factor-like protein 15 OS=Homo sapiens OX=9606 GN=ARL15 PE=1 SV=1	A0A087WUW9	25926_NB1339 (YFP-miniT_no stimulation_R1)	ADP-ribosylation factor-like protein 15 OS=Homo sapiens OX=9606 GN=ARL15 PE=1 SV=1	1	5.29e-05	22859.1	3	3	3	DSFSQLINLLEEK	K	D	0.997	43.9	33.6	42.5		1534.79	2	-0.00098	-0.64	185	197
ADP-ribosylation factor-like protein 15 OS=Homo sapiens OX=9606 GN=ARL15 PE=1 SV=1	A0A087WUW9	25926_NB1339 (YFP-miniT_no stimulation_R1)	ADP-ribosylation factor-like protein 15 OS=Homo sapiens OX=9606 GN=ARL15 PE=1 SV=1	1	5.29e-05	22859.1	3	3	3	YFELEPLAR	K	G	0.997	30.6	32.9	29.2		1136.59	2	-2.2e-05	-0.019	158	166
ADP-ribosylation factor-like protein 15 OS=Homo sapiens OX=9606 GN=ARL15 PE=1 SV=1	Q9NXU5	25927_NB1340 (YFP-miniT+EPHB3_R1)	ADP-ribosylation factor-like protein 15 OS=Homo sapiens OX=9606 GN=ARL15 PE=1 SV=1	1	0.000182	22859.1	8	9	11	AVPFQNAILNVK	K	E	0.997	43.6	28.7	43.6		1312.75	2	0.00046	0.35	70	81
ADP-ribosylation factor-like protein 15 OS=Homo sapiens OX=9606 GN=ARL15 PE=1 SV=1	Q9NXU5	25927_NB1340 (YFP-miniT+EPHB3_R1)	ADP-ribosylation factor-like protein 15 OS=Homo sapiens OX=9606 GN=ARL15 PE=1 SV=1	1	0.000182	22859.1	8	9	11	AVPFQNAILNVKELGGADNIRK	K	Y	0.997	28.2	28	23.8		2366.31	4	-0.0019	-0.8	70	91
ADP-ribosylation factor-like protein 15 OS=Homo sapiens OX=9606 GN=ARL15 PE=1 SV=1	Q9NXU5	25927_NB1340 (YFP-miniT+EPHB3_R1)	ADP-ribosylation factor-like protein 15 OS=Homo sapiens OX=9606 GN=ARL15 PE=1 SV=1	1	0.000182	22859.1	8	9	11	DSFSQLINLLEEK	K	D	0.978	16.8	33.8	13.6		1534.79	2	-1.9e-06	-0.0013	185	197
ADP-ribosylation factor-like protein 15 OS=Homo sapiens OX=9606 GN=ARL15 PE=1 SV=1	Q9NXU5	25927_NB1340 (YFP-miniT+EPHB3_R1)	ADP-ribosylation factor-like protein 15 OS=Homo sapiens OX=9606 GN=ARL15 PE=1 SV=1	1	0.000182	22859.1	8	9	11	DSFSQLINLLEEK	K	D	0.997	43	33.8	38.5		1534.79	2	-0.00026	-0.17	185	197
ADP-ribosylation factor-like protein 15 OS=Homo sapiens OX=9606 GN=ARL15 PE=1 SV=1	Q9NXU5	25927_NB1340 (YFP-miniT+EPHB3_R1)	ADP-ribosylation factor-like protein 15 OS=Homo sapiens OX=9606 GN=ARL15 PE=1 SV=1	1	0.000182	22859.1	8	9	11	DSFSQLINLLEEK	K	D	0.997	39.7	33.5	33.4		1534.79	2	-0.0014	-0.89	185	197
ADP-ribosylation factor-like protein 15 OS=Homo sapiens OX=9606 GN=ARL15 PE=1 SV=1	Q9NXU5	25927_NB1340 (YFP-miniT+EPHB3_R1)	ADP-ribosylation factor-like protein 15 OS=Homo sapiens OX=9606 GN=ARL15 PE=1 SV=1	1	0.000182	22859.1	8	9	11	KYFELEPLAR	K	G	0.997	36	30.9	24.7		1264.68	2	-0.00018	-0.14	157	166
ADP-ribosylation factor-like protein 15 OS=Homo sapiens OX=9606 GN=ARL15 PE=1 SV=1	Q9NXU5	25927_NB1340 (YFP-miniT+EPHB3_R1)	ADP-ribosylation factor-like protein 15 OS=Homo sapiens OX=9606 GN=ARL15 PE=1 SV=1	1	0.000182	22859.1	8	9	11	LCSESPDNVVSTTGFSIK	K	A	0.997	25.4	36.3	25.4	Carbamidomethyl (+57)	1939.92	2	-0.00031	-0.16	52	69
ADP-ribosylation factor-like protein 15 OS=Homo sapiens OX=9606 GN=ARL15 PE=1 SV=1	Q9NXU5	25927_NB1340 (YFP-miniT+EPHB3_R1)	ADP-ribosylation factor-like protein 15 OS=Homo sapiens OX=9606 GN=ARL15 PE=1 SV=1	1	0.000182	22859.1	8	9	11	WILQPCSLDDMDALK	R	D	0.965	16.7	35.9	13.2	Carbamidomethyl (+57)	1803.86	2	0.0015	0.84	170	184
ADP-ribosylation factor-like protein 15 OS=Homo sapiens OX=9606 GN=ARL15 PE=1 SV=1	Q9NXU5	25927_NB1340 (YFP-miniT+EPHB3_R1)	ADP-ribosylation factor-like protein 15 OS=Homo sapiens OX=9606 GN=ARL15 PE=1 SV=1	1	0.000182	22859.1	8	9	11	YFELEPLAR	K	G	0.997	27.7	32.9	19.6		1136.59	2	-2.2e-05	-0.019	158	166
ADP-ribosylation factor-like protein 15 OS=Homo sapiens OX=9606 GN=ARL15 PE=1 SV=1	Q9NXU5	25927_NB1340 (YFP-miniT+EPHB3_R1)	ADP-ribosylation factor-like protein 15 OS=Homo sapiens OX=9606 GN=ARL15 PE=1 SV=1	1	0.000182	22859.1	8	9	11	YYQGSQGVIFVLDSASSEDDLEAAR	R	N	0.916	21.4	38.1	0.73	Deamidated (+1)	2720.27	2	0.021	7.6	96	120
ADP-ribosylation factor-like protein 15 OS=Homo sapiens OX=9606 GN=ARL15 PE=1 SV=1	Q9NXU5	25927_NB1340 (YFP-miniT+EPHB3_R1)	ADP-ribosylation factor-like protein 15 OS=Homo sapiens OX=9606 GN=ARL15 PE=1 SV=1	1	0.000182	22859.1	8	9	11	YYQGSQGVIFVLDSASSEDDLEAAR	R	N	0.996	69.9	38	67		2719.27	2	0.0055	2	96	120
ADP-ribosylation factor-like protein 15 OS=Homo sapiens OX=9606 GN=ARL15 PE=1 SV=1	A0A087WUW9	25927_NB1340 (YFP-miniT+EPHB3_R1)	ADP-ribosylation factor-like protein 15 OS=Homo sapiens OX=9606 GN=ARL15 PE=1 SV=1	1	0.000182	22859.1	8	9	11	AVPFQNAILNVK	K	E	0.997	43.6	28.7	43.6		1312.75	2	0.00046	0.35	70	81
ADP-ribosylation factor-like protein 15 OS=Homo sapiens OX=9606 GN=ARL15 PE=1 SV=1	A0A087WUW9	25927_NB1340 (YFP-miniT+EPHB3_R1)	ADP-ribosylation factor-like protein 15 OS=Homo sapiens OX=9606 GN=ARL15 PE=1 SV=1	1	0.000182	22859.1	8	9	11	AVPFQNAILNVKELGGADNIRK	K	Y	0.997	28.2	28	23.8		2366.31	4	-0.0019	-0.8	70	91
ADP-ribosylation factor-like protein 15 OS=Homo sapiens OX=9606 GN=ARL15 PE=1 SV=1	A0A087WUW9	25927_NB1340 (YFP-miniT+EPHB3_R1)	ADP-ribosylation factor-like protein 15 OS=Homo sapiens OX=9606 GN=ARL15 PE=1 SV=1	1	0.000182	22859.1	8	9	11	DSFSQLINLLEEK	K	D	0.978	16.8	33.8	13.6		1534.79	2	-1.9e-06	-0.0013	185	197
ADP-ribosylation factor-like protein 15 OS=Homo sapiens OX=9606 GN=ARL15 PE=1 SV=1	A0A087WUW9	25927_NB1340 (YFP-miniT+EPHB3_R1)	ADP-ribosylation factor-like protein 15 OS=Homo sapiens OX=9606 GN=ARL15 PE=1 SV=1	1	0.000182	22859.1	8	9	11	DSFSQLINLLEEK	K	D	0.997	43	33.8	38.5		1534.79	2	-0.00026	-0.17	185	197
ADP-ribosylation factor-like protein 15 OS=Homo sapiens OX=9606 GN=ARL15 PE=1 SV=1	A0A087WUW9	25927_NB1340 (YFP-miniT+EPHB3_R1)	ADP-ribosylation factor-like protein 15 OS=Homo sapiens OX=9606 GN=ARL15 PE=1 SV=1	1	0.000182	22859.1	8	9	11	DSFSQLINLLEEK	K	D	0.997	39.7	33.5	33.4		1534.79	2	-0.0014	-0.89	185	197
ADP-ribosylation factor-like protein 15 OS=Homo sapiens OX=9606 GN=ARL15 PE=1 SV=1	A0A087WUW9	25927_NB1340 (YFP-miniT+EPHB3_R1)	ADP-ribosylation factor-like protein 15 OS=Homo sapiens OX=9606 GN=ARL15 PE=1 SV=1	1	0.000182	22859.1	8	9	11	KYFELEPLAR	K	G	0.997	36	30.9	24.7		1264.68	2	-0.00018	-0.14	157	166
ADP-ribosylation factor-like protein 15 OS=Homo sapiens OX=9606 GN=ARL15 PE=1 SV=1	A0A087WUW9	25927_NB1340 (YFP-miniT+EPHB3_R1)	ADP-ribosylation factor-like protein 15 OS=Homo sapiens OX=9606 GN=ARL15 PE=1 SV=1	1	0.000182	22859.1	8	9	11	LCSESPDNVVSTTGFSIK	K	A	0.997	25.4	36.3	25.4	Carbamidomethyl (+57)	1939.92	2	-0.00031	-0.16	52	69
ADP-ribosylation factor-like protein 15 OS=Homo sapiens OX=9606 GN=ARL15 PE=1 SV=1	A0A087WUW9	25927_NB1340 (YFP-miniT+EPHB3_R1)	ADP-ribosylation factor-like protein 15 OS=Homo sapiens OX=9606 GN=ARL15 PE=1 SV=1	1	0.000182	22859.1	8	9	11	WILQPCSLDDMDALK	R	D	0.965	16.7	35.9	13.2	Carbamidomethyl (+57)	1803.86	2	0.0015	0.84	170	184
ADP-ribosylation factor-like protein 15 OS=Homo sapiens OX=9606 GN=ARL15 PE=1 SV=1	A0A087WUW9	25927_NB1340 (YFP-miniT+EPHB3_R1)	ADP-ribosylation factor-like protein 15 OS=Homo sapiens OX=9606 GN=ARL15 PE=1 SV=1	1	0.000182	22859.1	8	9	11	YFELEPLAR	K	G	0.997	27.7	32.9	19.6		1136.59	2	-2.2e-05	-0.019	158	166
ADP-ribosylation factor-like protein 15 OS=Homo sapiens OX=9606 GN=ARL15 PE=1 SV=1	A0A087WUW9	25927_NB1340 (YFP-miniT+EPHB3_R1)	ADP-ribosylation factor-like protein 15 OS=Homo sapiens OX=9606 GN=ARL15 PE=1 SV=1	1	0.000182	22859.1	8	9	11	YYQGSQGVIFVLDSASSEDDLEAAR	R	N	0.916	21.4	38.1	0.73	Deamidated (+1)	2720.27	2	0.021	7.6	96	120
ADP-ribosylation factor-like protein 15 OS=Homo sapiens OX=9606 GN=ARL15 PE=1 SV=1	A0A087WUW9	25927_NB1340 (YFP-miniT+EPHB3_R1)	ADP-ribosylation factor-like protein 15 OS=Homo sapiens OX=9606 GN=ARL15 PE=1 SV=1	1	0.000182	22859.1	8	9	11	YYQGSQGVIFVLDSASSEDDLEAAR	R	N	0.996	69.9	38	67		2719.27	2	0.0055	2	96	120
ADP-ribosylation factor-like protein 15 OS=Homo sapiens OX=9606 GN=ARL15 PE=1 SV=1	Q9NXU5	26433_NB1453 (EFNB1-miniT_no stimulation_R2)	ADP-ribosylation factor-like protein 15 OS=Homo sapiens OX=9606 GN=ARL15 PE=1 SV=1	1	8.66e-05	22859.1	5	5	5	AVPFQNAILNVK	K	E	0.997	35.2	28.7	28.8		1312.75	2	0.0012	0.91	70	81
ADP-ribosylation factor-like protein 15 OS=Homo sapiens OX=9606 GN=ARL15 PE=1 SV=1	Q9NXU5	26433_NB1453 (EFNB1-miniT_no stimulation_R2)	ADP-ribosylation factor-like protein 15 OS=Homo sapiens OX=9606 GN=ARL15 PE=1 SV=1	1	8.66e-05	22859.1	5	5	5	DSFSQLINLLEEK	K	D	0.997	37.2	33.7	33.6		1534.79	2	0.0012	0.79	185	197
ADP-ribosylation factor-like protein 15 OS=Homo sapiens OX=9606 GN=ARL15 PE=1 SV=1	Q9NXU5	26433_NB1453 (EFNB1-miniT_no stimulation_R2)	ADP-ribosylation factor-like protein 15 OS=Homo sapiens OX=9606 GN=ARL15 PE=1 SV=1	1	8.66e-05	22859.1	5	5	5	LCSESPDNVVSTTGFSIK	K	A	0.997	65.8	36.3	60	Carbamidomethyl (+57)	1939.92	2	0.002	1	52	69
ADP-ribosylation factor-like protein 15 OS=Homo sapiens OX=9606 GN=ARL15 PE=1 SV=1	Q9NXU5	26433_NB1453 (EFNB1-miniT_no stimulation_R2)	ADP-ribosylation factor-like protein 15 OS=Homo sapiens OX=9606 GN=ARL15 PE=1 SV=1	1	8.66e-05	22859.1	5	5	5	WILQPCSLDDMDALK	R	D	0.989	22.8	35.9	22.8	Carbamidomethyl (+57)	1803.86	2	0.0018	0.97	170	184
ADP-ribosylation factor-like protein 15 OS=Homo sapiens OX=9606 GN=ARL15 PE=1 SV=1	Q9NXU5	26433_NB1453 (EFNB1-miniT_no stimulation_R2)	ADP-ribosylation factor-like protein 15 OS=Homo sapiens OX=9606 GN=ARL15 PE=1 SV=1	1	8.66e-05	22859.1	5	5	5	YFELEPLAR	K	G	0.973	19.7	32.7	17.8		1136.59	2	0.0018	1.6	158	166
ADP-ribosylation factor-like protein 15 OS=Homo sapiens OX=9606 GN=ARL15 PE=1 SV=1	A0A087WUW9	26433_NB1453 (EFNB1-miniT_no stimulation_R2)	ADP-ribosylation factor-like protein 15 OS=Homo sapiens OX=9606 GN=ARL15 PE=1 SV=1	1	8.66e-05	22859.1	5	5	5	AVPFQNAILNVK	K	E	0.997	35.2	28.7	28.8		1312.75	2	0.0012	0.91	70	81
ADP-ribosylation factor-like protein 15 OS=Homo sapiens OX=9606 GN=ARL15 PE=1 SV=1	A0A087WUW9	26433_NB1453 (EFNB1-miniT_no stimulation_R2)	ADP-ribosylation factor-like protein 15 OS=Homo sapiens OX=9606 GN=ARL15 PE=1 SV=1	1	8.66e-05	22859.1	5	5	5	DSFSQLINLLEEK	K	D	0.997	37.2	33.7	33.6		1534.79	2	0.0012	0.79	185	197
ADP-ribosylation factor-like protein 15 OS=Homo sapiens OX=9606 GN=ARL15 PE=1 SV=1	A0A087WUW9	26433_NB1453 (EFNB1-miniT_no stimulation_R2)	ADP-ribosylation factor-like protein 15 OS=Homo sapiens OX=9606 GN=ARL15 PE=1 SV=1	1	8.66e-05	22859.1	5	5	5	LCSESPDNVVSTTGFSIK	K	A	0.997	65.8	36.3	60	Carbamidomethyl (+57)	1939.92	2	0.002	1	52	69
ADP-ribosylation factor-like protein 15 OS=Homo sapiens OX=9606 GN=ARL15 PE=1 SV=1	A0A087WUW9	26433_NB1453 (EFNB1-miniT_no stimulation_R2)	ADP-ribosylation factor-like protein 15 OS=Homo sapiens OX=9606 GN=ARL15 PE=1 SV=1	1	8.66e-05	22859.1	5	5	5	WILQPCSLDDMDALK	R	D	0.989	22.8	35.9	22.8	Carbamidomethyl (+57)	1803.86	2	0.0018	0.97	170	184
ADP-ribosylation factor-like protein 15 OS=Homo sapiens OX=9606 GN=ARL15 PE=1 SV=1	A0A087WUW9	26433_NB1453 (EFNB1-miniT_no stimulation_R2)	ADP-ribosylation factor-like protein 15 OS=Homo sapiens OX=9606 GN=ARL15 PE=1 SV=1	1	8.66e-05	22859.1	5	5	5	YFELEPLAR	K	G	0.973	19.7	32.7	17.8		1136.59	2	0.0018	1.6	158	166
ADP-ribosylation factor-like protein 15 OS=Homo sapiens OX=9606 GN=ARL15 PE=1 SV=1	Q9NXU5	26434_NB1454 (EFNB1-miniT+EPHB3_R2)	ADP-ribosylation factor-like protein 15 OS=Homo sapiens OX=9606 GN=ARL15 PE=1 SV=1	1	5.08e-05	22859.1	3	3	3	AVPFQNAILNVK	K	E	0.997	44.5	29.4	41		1312.75	2	-0.0011	-0.85	70	81
ADP-ribosylation factor-like protein 15 OS=Homo sapiens OX=9606 GN=ARL15 PE=1 SV=1	Q9NXU5	26434_NB1454 (EFNB1-miniT+EPHB3_R2)	ADP-ribosylation factor-like protein 15 OS=Homo sapiens OX=9606 GN=ARL15 PE=1 SV=1	1	5.08e-05	22859.1	3	3	3	DSFSQLINLLEEK	K	D	0.997	46.6	33.7	40.5		1534.79	2	0.0012	0.79	185	197
ADP-ribosylation factor-like protein 15 OS=Homo sapiens OX=9606 GN=ARL15 PE=1 SV=1	Q9NXU5	26434_NB1454 (EFNB1-miniT+EPHB3_R2)	ADP-ribosylation factor-like protein 15 OS=Homo sapiens OX=9606 GN=ARL15 PE=1 SV=1	1	5.08e-05	22859.1	3	3	3	LCSESPDNVVSTTGFSIK	K	A	0.997	58.6	36.3	55.2	Carbamidomethyl (+57)	1939.92	2	-0.0021	-1.1	52	69
ADP-ribosylation factor-like protein 15 OS=Homo sapiens OX=9606 GN=ARL15 PE=1 SV=1	A0A087WUW9	26434_NB1454 (EFNB1-miniT+EPHB3_R2)	ADP-ribosylation factor-like protein 15 OS=Homo sapiens OX=9606 GN=ARL15 PE=1 SV=1	1	5.08e-05	22859.1	3	3	3	AVPFQNAILNVK	K	E	0.997	44.5	29.4	41		1312.75	2	-0.0011	-0.85	70	81
ADP-ribosylation factor-like protein 15 OS=Homo sapiens OX=9606 GN=ARL15 PE=1 SV=1	A0A087WUW9	26434_NB1454 (EFNB1-miniT+EPHB3_R2)	ADP-ribosylation factor-like protein 15 OS=Homo sapiens OX=9606 GN=ARL15 PE=1 SV=1	1	5.08e-05	22859.1	3	3	3	DSFSQLINLLEEK	K	D	0.997	46.6	33.7	40.5		1534.79	2	0.0012	0.79	185	197
ADP-ribosylation factor-like protein 15 OS=Homo sapiens OX=9606 GN=ARL15 PE=1 SV=1	A0A087WUW9	26434_NB1454 (EFNB1-miniT+EPHB3_R2)	ADP-ribosylation factor-like protein 15 OS=Homo sapiens OX=9606 GN=ARL15 PE=1 SV=1	1	5.08e-05	22859.1	3	3	3	LCSESPDNVVSTTGFSIK	K	A	0.997	58.6	36.3	55.2	Carbamidomethyl (+57)	1939.92	2	-0.0021	-1.1	52	69
ADP-ribosylation factor-like protein 15 OS=Homo sapiens OX=9606 GN=ARL15 PE=1 SV=1	Q9NXU5	26437_NB1457 (YFP-miniT_no stimulation_R2)	ADP-ribosylation factor-like protein 15 OS=Homo sapiens OX=9606 GN=ARL15 PE=1 SV=1	1	0.000131	22859.1	6	8	8	AVPFQNAILNVK	K	E	0.997	41.5	29.4	41.1		1312.75	2	-0.0012	-0.95	70	81
ADP-ribosylation factor-like protein 15 OS=Homo sapiens OX=9606 GN=ARL15 PE=1 SV=1	Q9NXU5	26437_NB1457 (YFP-miniT_no stimulation_R2)	ADP-ribosylation factor-like protein 15 OS=Homo sapiens OX=9606 GN=ARL15 PE=1 SV=1	1	0.000131	22859.1	6	8	8	DSFSQLINLLEEK	K	D	0.997	70.1	33.5	68.5		1534.79	2	0.0021	1.3	185	197
ADP-ribosylation factor-like protein 15 OS=Homo sapiens OX=9606 GN=ARL15 PE=1 SV=1	Q9NXU5	26437_NB1457 (YFP-miniT_no stimulation_R2)	ADP-ribosylation factor-like protein 15 OS=Homo sapiens OX=9606 GN=ARL15 PE=1 SV=1	1	0.000131	22859.1	6	8	8	LCSESPDNVVSTTGFSIK	K	A	0.996	58.2	36.1	58.2	Carbamidomethyl (+57), Deamidated (+1)	1940.92	2	0.015	7.7	52	69
ADP-ribosylation factor-like protein 15 OS=Homo sapiens OX=9606 GN=ARL15 PE=1 SV=1	Q9NXU5	26437_NB1457 (YFP-miniT_no stimulation_R2)	ADP-ribosylation factor-like protein 15 OS=Homo sapiens OX=9606 GN=ARL15 PE=1 SV=1	1	0.000131	22859.1	6	8	8	LCSESPDNVVSTTGFSIK	K	A	0.997	52.3	36.3	48.8	Carbamidomethyl (+57)	1939.92	2	5.3e-05	0.027	52	69
ADP-ribosylation factor-like protein 15 OS=Homo sapiens OX=9606 GN=ARL15 PE=1 SV=1	Q9NXU5	26437_NB1457 (YFP-miniT_no stimulation_R2)	ADP-ribosylation factor-like protein 15 OS=Homo sapiens OX=9606 GN=ARL15 PE=1 SV=1	1	0.000131	22859.1	6	8	8	WILQPCSLDDMDALK	R	D	0.997	30.2	35.9	25.6	Carbamidomethyl (+57)	1803.86	2	0.0026	1.4	170	184
ADP-ribosylation factor-like protein 15 OS=Homo sapiens OX=9606 GN=ARL15 PE=1 SV=1	Q9NXU5	26437_NB1457 (YFP-miniT_no stimulation_R2)	ADP-ribosylation factor-like protein 15 OS=Homo sapiens OX=9606 GN=ARL15 PE=1 SV=1	1	0.000131	22859.1	6	8	8	YFELEPLAR	K	G	0.997	26.5	32.9	17.7		1136.59	2	-0.00076	-0.67	158	166
ADP-ribosylation factor-like protein 15 OS=Homo sapiens OX=9606 GN=ARL15 PE=1 SV=1	Q9NXU5	26437_NB1457 (YFP-miniT_no stimulation_R2)	ADP-ribosylation factor-like protein 15 OS=Homo sapiens OX=9606 GN=ARL15 PE=1 SV=1	1	0.000131	22859.1	6	8	8	YYQGSQGVIFVLDSASSEDDLEAAR	R	N	0.997	83	38.3	79.4		2719.26	3	-0.0015	-0.57	96	120
ADP-ribosylation factor-like protein 15 OS=Homo sapiens OX=9606 GN=ARL15 PE=1 SV=1	Q9NXU5	26437_NB1457 (YFP-miniT_no stimulation_R2)	ADP-ribosylation factor-like protein 15 OS=Homo sapiens OX=9606 GN=ARL15 PE=1 SV=1	1	0.000131	22859.1	6	8	8	YYQGSQGVIFVLDSASSEDDLEAAR	R	N	0.997	53.3	38.3	51.5		2719.26	2	-0.0036	-1.3	96	120
ADP-ribosylation factor-like protein 15 OS=Homo sapiens OX=9606 GN=ARL15 PE=1 SV=1	A0A087WUW9	26437_NB1457 (YFP-miniT_no stimulation_R2)	ADP-ribosylation factor-like protein 15 OS=Homo sapiens OX=9606 GN=ARL15 PE=1 SV=1	1	0.000131	22859.1	6	8	8	AVPFQNAILNVK	K	E	0.997	41.5	29.4	41.1		1312.75	2	-0.0012	-0.95	70	81
ADP-ribosylation factor-like protein 15 OS=Homo sapiens OX=9606 GN=ARL15 PE=1 SV=1	A0A087WUW9	26437_NB1457 (YFP-miniT_no stimulation_R2)	ADP-ribosylation factor-like protein 15 OS=Homo sapiens OX=9606 GN=ARL15 PE=1 SV=1	1	0.000131	22859.1	6	8	8	DSFSQLINLLEEK	K	D	0.997	70.1	33.5	68.5		1534.79	2	0.0021	1.3	185	197
ADP-ribosylation factor-like protein 15 OS=Homo sapiens OX=9606 GN=ARL15 PE=1 SV=1	A0A087WUW9	26437_NB1457 (YFP-miniT_no stimulation_R2)	ADP-ribosylation factor-like protein 15 OS=Homo sapiens OX=9606 GN=ARL15 PE=1 SV=1	1	0.000131	22859.1	6	8	8	LCSESPDNVVSTTGFSIK	K	A	0.996	58.2	36.1	58.2	Carbamidomethyl (+57), Deamidated (+1)	1940.92	2	0.015	7.7	52	69
ADP-ribosylation factor-like protein 15 OS=Homo sapiens OX=9606 GN=ARL15 PE=1 SV=1	A0A087WUW9	26437_NB1457 (YFP-miniT_no stimulation_R2)	ADP-ribosylation factor-like protein 15 OS=Homo sapiens OX=9606 GN=ARL15 PE=1 SV=1	1	0.000131	22859.1	6	8	8	LCSESPDNVVSTTGFSIK	K	A	0.997	52.3	36.3	48.8	Carbamidomethyl (+57)	1939.92	2	5.3e-05	0.027	52	69
ADP-ribosylation factor-like protein 15 OS=Homo sapiens OX=9606 GN=ARL15 PE=1 SV=1	A0A087WUW9	26437_NB1457 (YFP-miniT_no stimulation_R2)	ADP-ribosylation factor-like protein 15 OS=Homo sapiens OX=9606 GN=ARL15 PE=1 SV=1	1	0.000131	22859.1	6	8	8	WILQPCSLDDMDALK	R	D	0.997	30.2	35.9	25.6	Carbamidomethyl (+57)	1803.86	2	0.0026	1.4	170	184
ADP-ribosylation factor-like protein 15 OS=Homo sapiens OX=9606 GN=ARL15 PE=1 SV=1	A0A087WUW9	26437_NB1457 (YFP-miniT_no stimulation_R2)	ADP-ribosylation factor-like protein 15 OS=Homo sapiens OX=9606 GN=ARL15 PE=1 SV=1	1	0.000131	22859.1	6	8	8	YFELEPLAR	K	G	0.997	26.5	32.9	17.7		1136.59	2	-0.00076	-0.67	158	166
ADP-ribosylation factor-like protein 15 OS=Homo sapiens OX=9606 GN=ARL15 PE=1 SV=1	A0A087WUW9	26437_NB1457 (YFP-miniT_no stimulation_R2)	ADP-ribosylation factor-like protein 15 OS=Homo sapiens OX=9606 GN=ARL15 PE=1 SV=1	1	0.000131	22859.1	6	8	8	YYQGSQGVIFVLDSASSEDDLEAAR	R	N	0.997	83	38.3	79.4		2719.26	3	-0.0015	-0.57	96	120
ADP-ribosylation factor-like protein 15 OS=Homo sapiens OX=9606 GN=ARL15 PE=1 SV=1	A0A087WUW9	26437_NB1457 (YFP-miniT_no stimulation_R2)	ADP-ribosylation factor-like protein 15 OS=Homo sapiens OX=9606 GN=ARL15 PE=1 SV=1	1	0.000131	22859.1	6	8	8	YYQGSQGVIFVLDSASSEDDLEAAR	R	N	0.997	53.3	38.3	51.5		2719.26	2	-0.0036	-1.3	96	120
ADP-ribosylation factor-like protein 15 OS=Homo sapiens OX=9606 GN=ARL15 PE=1 SV=1	Q9NXU5	26438_NB1458 (YFP-miniT+EPHB3_R2)	ADP-ribosylation factor-like protein 15 OS=Homo sapiens OX=9606 GN=ARL15 PE=1 SV=1	1	0.0001	22859.1	5	6	6	AVPFQNAILNVK	K	E	0.997	38.6	29.4	30		1312.75	2	-0.0036	-2.7	70	81
ADP-ribosylation factor-like protein 15 OS=Homo sapiens OX=9606 GN=ARL15 PE=1 SV=1	Q9NXU5	26438_NB1458 (YFP-miniT+EPHB3_R2)	ADP-ribosylation factor-like protein 15 OS=Homo sapiens OX=9606 GN=ARL15 PE=1 SV=1	1	0.0001	22859.1	5	6	6	DSFSQLINLLEEK	K	D	0.997	51.4	33.7	50.6		1534.79	2	0.0011	0.71	185	197
ADP-ribosylation factor-like protein 15 OS=Homo sapiens OX=9606 GN=ARL15 PE=1 SV=1	Q9NXU5	26438_NB1458 (YFP-miniT+EPHB3_R2)	ADP-ribosylation factor-like protein 15 OS=Homo sapiens OX=9606 GN=ARL15 PE=1 SV=1	1	0.0001	22859.1	5	6	6	LCSESPDNVVSTTGFSIK	K	A	0.997	72.9	36.3	66.6	Carbamidomethyl (+57)	1939.92	2	-0.0035	-1.8	52	69
ADP-ribosylation factor-like protein 15 OS=Homo sapiens OX=9606 GN=ARL15 PE=1 SV=1	Q9NXU5	26438_NB1458 (YFP-miniT+EPHB3_R2)	ADP-ribosylation factor-like protein 15 OS=Homo sapiens OX=9606 GN=ARL15 PE=1 SV=1	1	0.0001	22859.1	5	6	6	YFELEPLAR	K	G	0.997	26.2	32.6	21		1136.58	2	-0.0033	-2.9	158	166
ADP-ribosylation factor-like protein 15 OS=Homo sapiens OX=9606 GN=ARL15 PE=1 SV=1	Q9NXU5	26438_NB1458 (YFP-miniT+EPHB3_R2)	ADP-ribosylation factor-like protein 15 OS=Homo sapiens OX=9606 GN=ARL15 PE=1 SV=1	1	0.0001	22859.1	5	6	6	YYQGSQGVIFVLDSASSEDDLEAAR	R	N	0.997	53	37.8	44.5		2719.28	2	0.014	5.2	96	120
ADP-ribosylation factor-like protein 15 OS=Homo sapiens OX=9606 GN=ARL15 PE=1 SV=1	Q9NXU5	26438_NB1458 (YFP-miniT+EPHB3_R2)	ADP-ribosylation factor-like protein 15 OS=Homo sapiens OX=9606 GN=ARL15 PE=1 SV=1	1	0.0001	22859.1	5	6	6	YYQGSQGVIFVLDSASSEDDLEAAR	R	N	0.997	61.3	38	58.1		2719.27	3	0.0047	1.7	96	120
ADP-ribosylation factor-like protein 15 OS=Homo sapiens OX=9606 GN=ARL15 PE=1 SV=1	A0A087WUW9	26438_NB1458 (YFP-miniT+EPHB3_R2)	ADP-ribosylation factor-like protein 15 OS=Homo sapiens OX=9606 GN=ARL15 PE=1 SV=1	1	0.0001	22859.1	5	6	6	AVPFQNAILNVK	K	E	0.997	38.6	29.4	30		1312.75	2	-0.0036	-2.7	70	81
ADP-ribosylation factor-like protein 15 OS=Homo sapiens OX=9606 GN=ARL15 PE=1 SV=1	A0A087WUW9	26438_NB1458 (YFP-miniT+EPHB3_R2)	ADP-ribosylation factor-like protein 15 OS=Homo sapiens OX=9606 GN=ARL15 PE=1 SV=1	1	0.0001	22859.1	5	6	6	DSFSQLINLLEEK	K	D	0.997	51.4	33.7	50.6		1534.79	2	0.0011	0.71	185	197
ADP-ribosylation factor-like protein 15 OS=Homo sapiens OX=9606 GN=ARL15 PE=1 SV=1	A0A087WUW9	26438_NB1458 (YFP-miniT+EPHB3_R2)	ADP-ribosylation factor-like protein 15 OS=Homo sapiens OX=9606 GN=ARL15 PE=1 SV=1	1	0.0001	22859.1	5	6	6	LCSESPDNVVSTTGFSIK	K	A	0.997	72.9	36.3	66.6	Carbamidomethyl (+57)	1939.92	2	-0.0035	-1.8	52	69
ADP-ribosylation factor-like protein 15 OS=Homo sapiens OX=9606 GN=ARL15 PE=1 SV=1	A0A087WUW9	26438_NB1458 (YFP-miniT+EPHB3_R2)	ADP-ribosylation factor-like protein 15 OS=Homo sapiens OX=9606 GN=ARL15 PE=1 SV=1	1	0.0001	22859.1	5	6	6	YFELEPLAR	K	G	0.997	26.2	32.6	21		1136.58	2	-0.0033	-2.9	158	166
ADP-ribosylation factor-like protein 15 OS=Homo sapiens OX=9606 GN=ARL15 PE=1 SV=1	A0A087WUW9	26438_NB1458 (YFP-miniT+EPHB3_R2)	ADP-ribosylation factor-like protein 15 OS=Homo sapiens OX=9606 GN=ARL15 PE=1 SV=1	1	0.0001	22859.1	5	6	6	YYQGSQGVIFVLDSASSEDDLEAAR	R	N	0.997	53	37.8	44.5		2719.28	2	0.014	5.2	96	120
ADP-ribosylation factor-like protein 15 OS=Homo sapiens OX=9606 GN=ARL15 PE=1 SV=1	A0A087WUW9	26438_NB1458 (YFP-miniT+EPHB3_R2)	ADP-ribosylation factor-like protein 15 OS=Homo sapiens OX=9606 GN=ARL15 PE=1 SV=1	1	0.0001	22859.1	5	6	6	YYQGSQGVIFVLDSASSEDDLEAAR	R	N	0.997	61.3	38	58.1		2719.27	3	0.0047	1.7	96	120
ADP-ribosylation factor-like protein 15 OS=Homo sapiens OX=9606 GN=ARL15 PE=1 SV=1	Q9NXU5	26670_NB1490 (EFNB1-miniT_no stimulation_R3)	ADP-ribosylation factor-like protein 15 OS=Homo sapiens OX=9606 GN=ARL15 PE=1 SV=1	1	5.44e-05	22859.1	3	3	3	AVPFQNAILNVK	K	E	0.94	13.7	28.7	11.1		1312.75	2	0.00094	0.71	70	81
ADP-ribosylation factor-like protein 15 OS=Homo sapiens OX=9606 GN=ARL15 PE=1 SV=1	Q9NXU5	26670_NB1490 (EFNB1-miniT_no stimulation_R3)	ADP-ribosylation factor-like protein 15 OS=Homo sapiens OX=9606 GN=ARL15 PE=1 SV=1	1	5.44e-05	22859.1	3	3	3	LCSESPDNVVSTTGFSIK	K	A	0.997	57.9	36.3	48.9	Carbamidomethyl (+57)	1939.92	2	-0.0033	-1.7	52	69
ADP-ribosylation factor-like protein 15 OS=Homo sapiens OX=9606 GN=ARL15 PE=1 SV=1	Q9NXU5	26670_NB1490 (EFNB1-miniT_no stimulation_R3)	ADP-ribosylation factor-like protein 15 OS=Homo sapiens OX=9606 GN=ARL15 PE=1 SV=1	1	5.44e-05	22859.1	3	3	3	YFELEPLAR	K	G	0.996	26.3	32.9	23.7		1136.59	2	0.00058	0.51	158	166
ADP-ribosylation factor-like protein 15 OS=Homo sapiens OX=9606 GN=ARL15 PE=1 SV=1	A0A087WUW9	26670_NB1490 (EFNB1-miniT_no stimulation_R3)	ADP-ribosylation factor-like protein 15 OS=Homo sapiens OX=9606 GN=ARL15 PE=1 SV=1	1	5.44e-05	22859.1	3	3	3	AVPFQNAILNVK	K	E	0.94	13.7	28.7	11.1		1312.75	2	0.00094	0.71	70	81
ADP-ribosylation factor-like protein 15 OS=Homo sapiens OX=9606 GN=ARL15 PE=1 SV=1	A0A087WUW9	26670_NB1490 (EFNB1-miniT_no stimulation_R3)	ADP-ribosylation factor-like protein 15 OS=Homo sapiens OX=9606 GN=ARL15 PE=1 SV=1	1	5.44e-05	22859.1	3	3	3	LCSESPDNVVSTTGFSIK	K	A	0.997	57.9	36.3	48.9	Carbamidomethyl (+57)	1939.92	2	-0.0033	-1.7	52	69
ADP-ribosylation factor-like protein 15 OS=Homo sapiens OX=9606 GN=ARL15 PE=1 SV=1	A0A087WUW9	26670_NB1490 (EFNB1-miniT_no stimulation_R3)	ADP-ribosylation factor-like protein 15 OS=Homo sapiens OX=9606 GN=ARL15 PE=1 SV=1	1	5.44e-05	22859.1	3	3	3	YFELEPLAR	K	G	0.996	26.3	32.9	23.7		1136.59	2	0.00058	0.51	158	166
ADP-ribosylation factor-like protein 15 OS=Homo sapiens OX=9606 GN=ARL15 PE=1 SV=1	Q9NXU5	26671_NB1491 (EFNB1-miniT+EPHB3_R3)	ADP-ribosylation factor-like protein 15 OS=Homo sapiens OX=9606 GN=ARL15 PE=1 SV=1	1	5.68e-05	22859.1	3	3	3	AVPFQNAILNVK	K	E	0.997	38	28.7	28		1312.75	2	0.0013	1	70	81
ADP-ribosylation factor-like protein 15 OS=Homo sapiens OX=9606 GN=ARL15 PE=1 SV=1	Q9NXU5	26671_NB1491 (EFNB1-miniT+EPHB3_R3)	ADP-ribosylation factor-like protein 15 OS=Homo sapiens OX=9606 GN=ARL15 PE=1 SV=1	1	5.68e-05	22859.1	3	3	3	LCSESPDNVVSTTGFSIK	K	A	0.915	17	36.3	16.2	Carbamidomethyl (+57)	1939.92	2	0.0025	1.3	52	69
ADP-ribosylation factor-like protein 15 OS=Homo sapiens OX=9606 GN=ARL15 PE=1 SV=1	Q9NXU5	26671_NB1491 (EFNB1-miniT+EPHB3_R3)	ADP-ribosylation factor-like protein 15 OS=Homo sapiens OX=9606 GN=ARL15 PE=1 SV=1	1	5.68e-05	22859.1	3	3	3	YFELEPLAR	K	G	0.99	22.3	32.7	17.2		1136.59	2	0.00084	0.74	158	166
ADP-ribosylation factor-like protein 15 OS=Homo sapiens OX=9606 GN=ARL15 PE=1 SV=1	A0A087WUW9	26671_NB1491 (EFNB1-miniT+EPHB3_R3)	ADP-ribosylation factor-like protein 15 OS=Homo sapiens OX=9606 GN=ARL15 PE=1 SV=1	1	5.68e-05	22859.1	3	3	3	AVPFQNAILNVK	K	E	0.997	38	28.7	28		1312.75	2	0.0013	1	70	81
ADP-ribosylation factor-like protein 15 OS=Homo sapiens OX=9606 GN=ARL15 PE=1 SV=1	A0A087WUW9	26671_NB1491 (EFNB1-miniT+EPHB3_R3)	ADP-ribosylation factor-like protein 15 OS=Homo sapiens OX=9606 GN=ARL15 PE=1 SV=1	1	5.68e-05	22859.1	3	3	3	LCSESPDNVVSTTGFSIK	K	A	0.915	17	36.3	16.2	Carbamidomethyl (+57)	1939.92	2	0.0025	1.3	52	69
ADP-ribosylation factor-like protein 15 OS=Homo sapiens OX=9606 GN=ARL15 PE=1 SV=1	A0A087WUW9	26671_NB1491 (EFNB1-miniT+EPHB3_R3)	ADP-ribosylation factor-like protein 15 OS=Homo sapiens OX=9606 GN=ARL15 PE=1 SV=1	1	5.68e-05	22859.1	3	3	3	YFELEPLAR	K	G	0.99	22.3	32.7	17.2		1136.59	2	0.00084	0.74	158	166
Protein name	Protein accession number (UNIPROT)	Biological sample name	Protein group	Protein identification probability	Protein percentage of total spectra	Protein molecular weight (AMU)	Number of unique peptides	Number of unique spectra	Number of total spectra	Peptide sequence	Previous amino acid	Next amino acid	Peptide identification probability	Mascot Ion score	Mascot Identity score	Mascot Delta Ion score	Modifications identified by spectrum	Actual peptide mass (AMU)	Spectrum charge	Actual minus calculated peptide mass (AMU)	Actual minus calculated peptide mass (PPM)	Peptide start index	Peptide stop index
Protein aurora borealis OS=Homo sapiens OX=9606 GN=BORA PE=1 SV=1	A0A087WV86	25926_NB1339 (YFP-miniT_no stimulation_R1)	Protein aurora borealis OS=Homo sapiens OX=9606 GN=BORA PE=1 SV=1	0.997	1.76e-05	69108.6	1	1	1	WSIDQLAVINPVEIDPEDIHR	R	Q	0.978	21.8	34.5	16.9		2458.25	3	0.0041	1.7	133	153
Protein aurora borealis OS=Homo sapiens OX=9606 GN=BORA PE=1 SV=1	A0A087WV86	25927_NB1340 (YFP-miniT+EPHB3_R1)	Protein aurora borealis OS=Homo sapiens OX=9606 GN=BORA PE=1 SV=1	1	8.28e-05	69108.6	4	5	5	KYSLGSITSPSPISSPTFSPIEFQIGETPLSEQR	K	K	0.995	48.4	35.1	15.5	Deamidated (+1)	3680.87	3	0.022	5.9	335	368
Protein aurora borealis OS=Homo sapiens OX=9606 GN=BORA PE=1 SV=1	A0A087WV86	25927_NB1340 (YFP-miniT+EPHB3_R1)	Protein aurora borealis OS=Homo sapiens OX=9606 GN=BORA PE=1 SV=1	1	8.28e-05	69108.6	4	5	5	KYSLGSITSPSPISSPTFSPIEFQIGETPLSEQR	K	K	0.997	40.8	34.9	37.2		3679.87	3	0.0083	2.3	335	368
Protein aurora borealis OS=Homo sapiens OX=9606 GN=BORA PE=1 SV=1	A0A087WV86	25927_NB1340 (YFP-miniT+EPHB3_R1)	Protein aurora borealis OS=Homo sapiens OX=9606 GN=BORA PE=1 SV=1	1	8.28e-05	69108.6	4	5	5	SPLQTPSSGQFSSSPIQASAK	R	K	0.997	52.9	35.8	52.9		2104.05	2	0.0017	0.83	314	334
Protein aurora borealis OS=Homo sapiens OX=9606 GN=BORA PE=1 SV=1	A0A087WV86	25927_NB1340 (YFP-miniT+EPHB3_R1)	Protein aurora borealis OS=Homo sapiens OX=9606 GN=BORA PE=1 SV=1	1	8.28e-05	69108.6	4	5	5	SQAFNMKQDHTTQR	K	C	0.967	18.9	35.5	16.1		1690.79	2	0.0022	1.3	607	620
Protein aurora borealis OS=Homo sapiens OX=9606 GN=BORA PE=1 SV=1	A0A087WV86	25927_NB1340 (YFP-miniT+EPHB3_R1)	Protein aurora borealis OS=Homo sapiens OX=9606 GN=BORA PE=1 SV=1	1	8.28e-05	69108.6	4	5	5	WSIDQLAVINPVEIDPEDIHR	R	Q	0.997	35.9	34.7	35.7		2458.25	3	9.2e-05	0.037	133	153
Protein aurora borealis OS=Homo sapiens OX=9606 GN=BORA PE=1 SV=1	A0A087WV86	26437_NB1457 (YFP-miniT_no stimulation_R2)	Protein aurora borealis OS=Homo sapiens OX=9606 GN=BORA PE=1 SV=1	1	4.91e-05	69108.6	2	3	3	IPVLNPFESPSDYSNLHEQTLASPSVFK	R	S	0.996	55.5	36.3	7.85	Deamidated (+1)	3116.55	3	0.015	4.9	94	121
Protein aurora borealis OS=Homo sapiens OX=9606 GN=BORA PE=1 SV=1	A0A087WV86	26437_NB1457 (YFP-miniT_no stimulation_R2)	Protein aurora borealis OS=Homo sapiens OX=9606 GN=BORA PE=1 SV=1	1	4.91e-05	69108.6	2	3	3	IPVLNPFESPSDYSNLHEQTLASPSVFK	R	S	0.997	32.1	36.4	32.1		3115.55	3	-0.00041	-0.13	94	121
Protein aurora borealis OS=Homo sapiens OX=9606 GN=BORA PE=1 SV=1	A0A087WV86	26437_NB1457 (YFP-miniT_no stimulation_R2)	Protein aurora borealis OS=Homo sapiens OX=9606 GN=BORA PE=1 SV=1	1	4.91e-05	69108.6	2	3	3	WSIDQLAVINPVEIDPEDIHR	R	Q	0.997	40.3	34.6	38.1		2458.25	3	0.0016	0.64	133	153
Protein aurora borealis OS=Homo sapiens OX=9606 GN=BORA PE=1 SV=1	A0A087WV86	26438_NB1458 (YFP-miniT+EPHB3_R2)	Protein aurora borealis OS=Homo sapiens OX=9606 GN=BORA PE=1 SV=1	0.999	1.67e-05	69108.6	1	1	1	KYSLGSITSPSPISSPTFSPIEFQIGETPLSEQR	K	K	0.983	23	35.2	18.7		3679.86	3	-0.00087	-0.24	335	368
Protein name	Protein accession number (UNIPROT)	Biological sample name	Protein group	Protein identification probability	Protein percentage of total spectra	Protein molecular weight (AMU)	Number of unique peptides	Number of unique spectra	Number of total spectra	Peptide sequence	Previous amino acid	Next amino acid	Peptide identification probability	Mascot Ion score	Mascot Identity score	Mascot Delta Ion score	Modifications identified by spectrum	Actual peptide mass (AMU)	Spectrum charge	Actual minus calculated peptide mass (AMU)	Actual minus calculated peptide mass (PPM)	Peptide start index	Peptide stop index
Clathrin heavy chain OS=Homo sapiens OX=9606 GN=CLTC PE=1 SV=1	A0A087WVQ6	26674_NB1494c (YFP-miniT_no stimulation_R3)	Clathrin heavy chain OS=Homo sapiens OX=9606 GN=CLTC PE=1 SV=1	0.999	3.7e-05	192044	2	2	2	IYIDSNNNPER	K	F	0.942	16	34.1	2.1		1333.63	2	0.0014	1	886	896
Clathrin heavy chain OS=Homo sapiens OX=9606 GN=CLTC PE=1 SV=1	A0A087WVQ6	26674_NB1494c (YFP-miniT_no stimulation_R3)	Clathrin heavy chain OS=Homo sapiens OX=9606 GN=CLTC PE=1 SV=1	0.999	3.7e-05	192044	2	2	2	LLLPWLEAR	K	I	0.977	14.9	25	14.9		1109.66	2	0.00088	0.79	861	869
Clathrin heavy chain OS=Homo sapiens OX=9606 GN=CLTC PE=1 SV=1	A0A087WVQ6	25922_NB1335 (EFNB1-miniT_no stimulation_R1)	Clathrin heavy chain OS=Homo sapiens OX=9606 GN=CLTC PE=1 SV=1	1	0.000135	192044	7	7	7	IHEGCEEPATHNALAK	R	I	0.997	27.9	36.1	23.3	Carbamidomethyl (+57)	1775.83	3	0.00089	0.5	870	885
Clathrin heavy chain OS=Homo sapiens OX=9606 GN=CLTC PE=1 SV=1	A0A087WVQ6	25922_NB1335 (EFNB1-miniT_no stimulation_R1)	Clathrin heavy chain OS=Homo sapiens OX=9606 GN=CLTC PE=1 SV=1	1	0.000135	192044	7	7	7	IYIDSNNNPER	K	F	0.997	36.5	33.9	31.2		1333.63	2	0.001	0.76	886	896
Clathrin heavy chain OS=Homo sapiens OX=9606 GN=CLTC PE=1 SV=1	A0A087WVQ6	25922_NB1335 (EFNB1-miniT_no stimulation_R1)	Clathrin heavy chain OS=Homo sapiens OX=9606 GN=CLTC PE=1 SV=1	1	0.000135	192044	7	7	7	KFNALFAQGNYSEAAK	R	V	0.997	29.3	34.9	26.6		1757.88	2	0.0022	1.2	371	386
Clathrin heavy chain OS=Homo sapiens OX=9606 GN=CLTC PE=1 SV=1	A0A087WVQ6	25922_NB1335 (EFNB1-miniT_no stimulation_R1)	Clathrin heavy chain OS=Homo sapiens OX=9606 GN=CLTC PE=1 SV=1	1	0.000135	192044	7	7	7	LASTLVHLGEYQAAVDGAR	R	K	0.997	55.4	33.5	48.7		1970.02	3	-0.00029	-0.15	1231	1249
Clathrin heavy chain OS=Homo sapiens OX=9606 GN=CLTC PE=1 SV=1	A0A087WVQ6	25922_NB1335 (EFNB1-miniT_no stimulation_R1)	Clathrin heavy chain OS=Homo sapiens OX=9606 GN=CLTC PE=1 SV=1	1	0.000135	192044	7	7	7	LLLPWLEAR	K	I	0.997	30.5	25	21.8		1109.66	2	0.00076	0.68	861	869
Clathrin heavy chain OS=Homo sapiens OX=9606 GN=CLTC PE=1 SV=1	A0A087WVQ6	25922_NB1335 (EFNB1-miniT_no stimulation_R1)	Clathrin heavy chain OS=Homo sapiens OX=9606 GN=CLTC PE=1 SV=1	1	0.000135	192044	7	7	7	LLYNNVSNFGR	K	L	0.997	29.5	32.9	27.4		1295.66	2	0.0004	0.31	1220	1230
Clathrin heavy chain OS=Homo sapiens OX=9606 GN=CLTC PE=1 SV=1	A0A087WVQ6	25922_NB1335 (EFNB1-miniT_no stimulation_R1)	Clathrin heavy chain OS=Homo sapiens OX=9606 GN=CLTC PE=1 SV=1	1	0.000135	192044	7	7	7	NNLAGAEELFAR	R	K	0.997	37.4	33.7	26.8		1303.65	2	0.00038	0.29	359	370
Clathrin heavy chain OS=Homo sapiens OX=9606 GN=CLTC PE=1 SV=1	A0A087WVQ6	26675_NB1495c (YFP-miniT+EPHB3_R3)	Clathrin heavy chain OS=Homo sapiens OX=9606 GN=CLTC PE=1 SV=1	1	3.95e-05	192044	2	2	2	IYIDSNNNPER	K	F	0.987	25.6	33.8	20		1333.63	2	-0.0008	-0.6	886	896
Clathrin heavy chain OS=Homo sapiens OX=9606 GN=CLTC PE=1 SV=1	A0A087WVQ6	26675_NB1495c (YFP-miniT+EPHB3_R3)	Clathrin heavy chain OS=Homo sapiens OX=9606 GN=CLTC PE=1 SV=1	1	3.95e-05	192044	2	2	2	LLYNNVSNFGR	K	L	0.921	18	33.1	10.7		1295.66	2	0.0025	1.9	1220	1230
Clathrin heavy chain OS=Homo sapiens OX=9606 GN=CLTC PE=1 SV=1	A0A087WVQ6	25923_NB1336 (EFNB1-miniT+EPHB3_R1)	Clathrin heavy chain OS=Homo sapiens OX=9606 GN=CLTC PE=1 SV=1	1	6.63e-05	192044	3	3	3	IYIDSNNNPER	K	F	0.997	39.1	34	33.6		1333.63	2	0.00054	0.4	886	896
Clathrin heavy chain OS=Homo sapiens OX=9606 GN=CLTC PE=1 SV=1	A0A087WVQ6	25923_NB1336 (EFNB1-miniT+EPHB3_R1)	Clathrin heavy chain OS=Homo sapiens OX=9606 GN=CLTC PE=1 SV=1	1	6.63e-05	192044	3	3	3	LLLPWLEAR	K	I	0.923	9.26	25	3.99		1109.66	2	1.8e-05	0.016	861	869
Clathrin heavy chain OS=Homo sapiens OX=9606 GN=CLTC PE=1 SV=1	A0A087WVQ6	25923_NB1336 (EFNB1-miniT+EPHB3_R1)	Clathrin heavy chain OS=Homo sapiens OX=9606 GN=CLTC PE=1 SV=1	1	6.63e-05	192044	3	3	3	LLYNNVSNFGR	K	L	0.991	20.6	32.9	20.6		1295.66	2	-0.0002	-0.16	1220	1230
Clathrin heavy chain OS=Homo sapiens OX=9606 GN=CLTC PE=1 SV=1	A0A087WVQ6	25926_NB1339 (YFP-miniT_no stimulation_R1)	Clathrin heavy chain OS=Homo sapiens OX=9606 GN=CLTC PE=1 SV=1	0.998	1.76e-05	192044	1	1	1	LLLPWLEAR	K	I	0.992	18.2	25	18.2		1109.66	2	-0.0006	-0.54	861	869
Clathrin heavy chain OS=Homo sapiens OX=9606 GN=CLTC PE=1 SV=1	A0A087WVQ6	25927_NB1340 (YFP-miniT+EPHB3_R1)	Clathrin heavy chain OS=Homo sapiens OX=9606 GN=CLTC PE=1 SV=1	0.999	1.66e-05	192044	1	1	1	LLLPWLEAR	K	I	0.99	16.8	25	16.8		1109.66	2	0.0011	1	861	869
Clathrin heavy chain OS=Homo sapiens OX=9606 GN=CLTC PE=1 SV=1	A0A087WVQ6	26433_NB1453 (EFNB1-miniT_no stimulation_R2)	Clathrin heavy chain OS=Homo sapiens OX=9606 GN=CLTC PE=1 SV=1	1	5.2e-05	192044	3	3	3	LLLPWLEAR	K	I	0.997	43	25	32.8		1109.66	2	0.0012	1.1	861	869
Clathrin heavy chain OS=Homo sapiens OX=9606 GN=CLTC PE=1 SV=1	A0A087WVQ6	26433_NB1453 (EFNB1-miniT_no stimulation_R2)	Clathrin heavy chain OS=Homo sapiens OX=9606 GN=CLTC PE=1 SV=1	1	5.2e-05	192044	3	3	3	LLYNNVSNFGR	K	L	0.96	18.3	33.1	14.6		1295.66	2	0.0022	1.7	1220	1230
Clathrin heavy chain OS=Homo sapiens OX=9606 GN=CLTC PE=1 SV=1	A0A087WVQ6	26433_NB1453 (EFNB1-miniT_no stimulation_R2)	Clathrin heavy chain OS=Homo sapiens OX=9606 GN=CLTC PE=1 SV=1	1	5.2e-05	192044	3	3	3	NLQNLLILTAIK	R	A	0.997	31.4	25	14.4		1352.84	2	0.00082	0.6	1027	1038
Clathrin heavy chain OS=Homo sapiens OX=9606 GN=CLTC PE=1 SV=1	A0A087WVQ6	26434_NB1454 (EFNB1-miniT+EPHB3_R2)	Clathrin heavy chain OS=Homo sapiens OX=9606 GN=CLTC PE=1 SV=1	1	5.08e-05	192044	3	3	3	LLLPWLEAR	K	I	0.997	39.3	25	30.4		1109.66	2	0.00088	0.79	861	869
Clathrin heavy chain OS=Homo sapiens OX=9606 GN=CLTC PE=1 SV=1	A0A087WVQ6	26434_NB1454 (EFNB1-miniT+EPHB3_R2)	Clathrin heavy chain OS=Homo sapiens OX=9606 GN=CLTC PE=1 SV=1	1	5.08e-05	192044	3	3	3	LLYNNVSNFGR	K	L	0.997	36	33.6	31.2		1295.66	2	-0.0011	-0.82	1220	1230
Clathrin heavy chain OS=Homo sapiens OX=9606 GN=CLTC PE=1 SV=1	A0A087WVQ6	26434_NB1454 (EFNB1-miniT+EPHB3_R2)	Clathrin heavy chain OS=Homo sapiens OX=9606 GN=CLTC PE=1 SV=1	1	5.08e-05	192044	3	3	3	NLQNLLILTAIK	R	A	0.997	38.3	25	36.3		1352.84	2	0.0014	1	1027	1038
Clathrin heavy chain OS=Homo sapiens OX=9606 GN=CLTC PE=1 SV=1	A0A087WVQ6	26437_NB1457 (YFP-miniT_no stimulation_R2)	Clathrin heavy chain OS=Homo sapiens OX=9606 GN=CLTC PE=1 SV=1	1	0.000131	192044	8	8	8	LAELEEFINGPNNAHIQQVGDR	R	C	0.926	23.3	36.3	6.31	Deamidated (+1)	2464.22	3	0.017	7	1187	1208
Clathrin heavy chain OS=Homo sapiens OX=9606 GN=CLTC PE=1 SV=1	A0A087WVQ6	26437_NB1457 (YFP-miniT_no stimulation_R2)	Clathrin heavy chain OS=Homo sapiens OX=9606 GN=CLTC PE=1 SV=1	1	0.000131	192044	8	8	8	LLLPWLEAR	K	I	0.997	31.4	25	20.8		1109.66	2	0.00076	0.68	861	869
Clathrin heavy chain OS=Homo sapiens OX=9606 GN=CLTC PE=1 SV=1	A0A087WVQ6	26437_NB1457 (YFP-miniT_no stimulation_R2)	Clathrin heavy chain OS=Homo sapiens OX=9606 GN=CLTC PE=1 SV=1	1	0.000131	192044	8	8	8	LLYNNVSNFGR	K	L	0.997	26.6	33.6	24.3		1295.66	2	-0.00094	-0.73	1220	1230
Clathrin heavy chain OS=Homo sapiens OX=9606 GN=CLTC PE=1 SV=1	A0A087WVQ6	26437_NB1457 (YFP-miniT_no stimulation_R2)	Clathrin heavy chain OS=Homo sapiens OX=9606 GN=CLTC PE=1 SV=1	1	0.000131	192044	8	8	8	LPVVIGGLLDVDCSEDVIK	R	N	0.949	19.6	31.8	19.6	Carbamidomethyl (+57)	2040.09	2	0.0043	2.1	816	834
Clathrin heavy chain OS=Homo sapiens OX=9606 GN=CLTC PE=1 SV=1	A0A087WVQ6	26437_NB1457 (YFP-miniT_no stimulation_R2)	Clathrin heavy chain OS=Homo sapiens OX=9606 GN=CLTC PE=1 SV=1	1	0.000131	192044	8	8	8	NLQNLLILTAIK	R	A	0.98	16.2	25	12.7		1352.84	2	0.0007	0.52	1027	1038
Clathrin heavy chain OS=Homo sapiens OX=9606 GN=CLTC PE=1 SV=1	A0A087WVQ6	26437_NB1457 (YFP-miniT_no stimulation_R2)	Clathrin heavy chain OS=Homo sapiens OX=9606 GN=CLTC PE=1 SV=1	1	0.000131	192044	8	8	8	QLPLVKPYLR	K	S	0.997	23.3	25	23.3		1225.75	3	-0.0013	-1.1	1448	1457
Clathrin heavy chain OS=Homo sapiens OX=9606 GN=CLTC PE=1 SV=1	A0A087WVQ6	26437_NB1457 (YFP-miniT_no stimulation_R2)	Clathrin heavy chain OS=Homo sapiens OX=9606 GN=CLTC PE=1 SV=1	1	0.000131	192044	8	8	8	SVDPTLALSVYLR	K	A	0.99	19.8	30.4	19.8		1432.79	2	-0.0019	-1.3	473	485
Clathrin heavy chain OS=Homo sapiens OX=9606 GN=CLTC PE=1 SV=1	A0A087WVQ6	26437_NB1457 (YFP-miniT_no stimulation_R2)	Clathrin heavy chain OS=Homo sapiens OX=9606 GN=CLTC PE=1 SV=1	1	0.000131	192044	8	8	8	SVNESLNNLFITEEDYQALR	K	T	0.997	32	36.9	31.1		2354.14	2	-0.002	-0.85	1466	1485
Clathrin heavy chain OS=Homo sapiens OX=9606 GN=CLTC PE=1 SV=1	A0A087WVQ6	26438_NB1458 (YFP-miniT+EPHB3_R2)	Clathrin heavy chain OS=Homo sapiens OX=9606 GN=CLTC PE=1 SV=1	1	6.7e-05	192044	4	4	4	IHEGCEEPATHNALAK	R	I	0.958	19.9	36.1	19.4	Carbamidomethyl (+57)	1775.83	2	-0.00033	-0.18	870	885
Clathrin heavy chain OS=Homo sapiens OX=9606 GN=CLTC PE=1 SV=1	A0A087WVQ6	26438_NB1458 (YFP-miniT+EPHB3_R2)	Clathrin heavy chain OS=Homo sapiens OX=9606 GN=CLTC PE=1 SV=1	1	6.7e-05	192044	4	4	4	LLLPWLEAR	K	I	0.997	28.1	25	24.1		1109.66	2	-0.0001	-0.092	861	869
Clathrin heavy chain OS=Homo sapiens OX=9606 GN=CLTC PE=1 SV=1	A0A087WVQ6	26438_NB1458 (YFP-miniT+EPHB3_R2)	Clathrin heavy chain OS=Homo sapiens OX=9606 GN=CLTC PE=1 SV=1	1	6.7e-05	192044	4	4	4	LLYNNVSNFGR	K	L	0.99	21.6	33.4	21.6		1295.66	2	-0.0034	-2.6	1220	1230
Clathrin heavy chain OS=Homo sapiens OX=9606 GN=CLTC PE=1 SV=1	A0A087WVQ6	26438_NB1458 (YFP-miniT+EPHB3_R2)	Clathrin heavy chain OS=Homo sapiens OX=9606 GN=CLTC PE=1 SV=1	1	6.7e-05	192044	4	4	4	SVNESLNNLFITEEDYQALR	K	T	0.995	27	36.9	27		2354.14	2	-6.2e-05	-0.026	1466	1485
Protein name	Protein accession number (UNIPROT)	Biological sample name	Protein group	Protein identification probability	Protein percentage of total spectra	Protein molecular weight (AMU)	Number of unique peptides	Number of unique spectra	Number of total spectra	Peptide sequence	Previous amino acid	Next amino acid	Peptide identification probability	Mascot Ion score	Mascot Identity score	Mascot Delta Ion score	Modifications identified by spectrum	Actual peptide mass (AMU)	Spectrum charge	Actual minus calculated peptide mass (AMU)	Actual minus calculated peptide mass (PPM)	Peptide start index	Peptide stop index
DNA polymerase delta subunit 2 OS=Homo sapiens OX=9606 GN=POLD2 PE=1 SV=1	A0A087WWF6	26674_NB1494c (YFP-miniT_no stimulation_R3)	DNA polymerase delta subunit 2 OS=Homo sapiens OX=9606 GN=POLD2 PE=1 SV=1	1	3.7e-05	54677.8	2	2	2	AMPLQPSILR	K	E	0.973	15.8	27.5	12.5		1124.64	2	0.0015	1.3	135	144
DNA polymerase delta subunit 2 OS=Homo sapiens OX=9606 GN=POLD2 PE=1 SV=1	A0A087WWF6	26674_NB1494c (YFP-miniT_no stimulation_R3)	DNA polymerase delta subunit 2 OS=Homo sapiens OX=9606 GN=POLD2 PE=1 SV=1	1	3.7e-05	54677.8	2	2	2	VILAGNLLSHSTQSR	R	D	0.987	18.9	29.4	18.9		1594.88	3	0.0015	0.93	276	290
DNA polymerase delta subunit 2 OS=Homo sapiens OX=9606 GN=POLD2 PE=1 SV=1	A0A087WWF6	25922_NB1335 (EFNB1-miniT_no stimulation_R1)	DNA polymerase delta subunit 2 OS=Homo sapiens OX=9606 GN=POLD2 PE=1 SV=1	1	5.78e-05	54677.8	3	3	3	AHTLLSPPSANNATFAR	R	V	0.997	31.9	34	31.9		1766.91	3	-0.00035	-0.2	45	61
DNA polymerase delta subunit 2 OS=Homo sapiens OX=9606 GN=POLD2 PE=1 SV=1	A0A087WWF6	25922_NB1335 (EFNB1-miniT_no stimulation_R1)	DNA polymerase delta subunit 2 OS=Homo sapiens OX=9606 GN=POLD2 PE=1 SV=1	1	5.78e-05	54677.8	3	3	3	AQQHWGSGVGVK	R	K	0.969	16.1	33.1	2.09		1252.63	2	0.00068	0.54	104	115
DNA polymerase delta subunit 2 OS=Homo sapiens OX=9606 GN=POLD2 PE=1 SV=1	A0A087WWF6	25922_NB1335 (EFNB1-miniT_no stimulation_R1)	DNA polymerase delta subunit 2 OS=Homo sapiens OX=9606 GN=POLD2 PE=1 SV=1	1	5.78e-05	54677.8	3	3	3	VPVATYTNSSQPFR	R	L	0.997	54.3	34.7	53.5		1565.78	2	-0.0006	-0.38	62	75
DNA polymerase delta subunit 2 OS=Homo sapiens OX=9606 GN=POLD2 PE=1 SV=1	A0A087WWF6	26675_NB1495c (YFP-miniT+EPHB3_R3)	DNA polymerase delta subunit 2 OS=Homo sapiens OX=9606 GN=POLD2 PE=1 SV=1	0.999	1.97e-05	54677.8	1	1	1	AMPLQPSILR	K	E	0.993	27	27.5	21.1		1124.64	2	0.0021	1.9	135	144
DNA polymerase delta subunit 2 OS=Homo sapiens OX=9606 GN=POLD2 PE=1 SV=1	A0A087WWF6	25923_NB1336 (EFNB1-miniT+EPHB3_R1)	DNA polymerase delta subunit 2 OS=Homo sapiens OX=9606 GN=POLD2 PE=1 SV=1	0.979	2.21e-05	54677.8	1	1	1	VPVATYTNSSQPFR	R	L	0.997	32.7	34.6	32.7		1565.78	2	-0.0024	-1.5	62	75
DNA polymerase delta subunit 2 OS=Homo sapiens OX=9606 GN=POLD2 PE=1 SV=1	A0A087WWF6	25926_NB1339 (YFP-miniT_no stimulation_R1)	DNA polymerase delta subunit 2 OS=Homo sapiens OX=9606 GN=POLD2 PE=1 SV=1	0.998	1.76e-05	54677.8	1	1	1	VPVATYTNSSQPFR	R	L	0.991	26.1	34.5	26.1		1565.78	2	-0.0036	-2.3	62	75
DNA polymerase delta subunit 2 OS=Homo sapiens OX=9606 GN=POLD2 PE=1 SV=1	A0A087WWF6	25927_NB1340 (YFP-miniT+EPHB3_R1)	DNA polymerase delta subunit 2 OS=Homo sapiens OX=9606 GN=POLD2 PE=1 SV=1	1	4.97e-05	54677.8	3	3	3	AMPLQPSILR	K	E	0.997	28.5	27.5	23.1		1124.64	2	0.0017	1.5	135	144
DNA polymerase delta subunit 2 OS=Homo sapiens OX=9606 GN=POLD2 PE=1 SV=1	A0A087WWF6	25927_NB1340 (YFP-miniT+EPHB3_R1)	DNA polymerase delta subunit 2 OS=Homo sapiens OX=9606 GN=POLD2 PE=1 SV=1	1	4.97e-05	54677.8	3	3	3	IIRGPEDQTVLLVTVPDFSATQTACLVNLR	K	S	0.997	37.7	30.1	2.46	Deamidated (+1), Carbamidomethyl (+57)	3326.77	3	0.019	5.8	449	478
DNA polymerase delta subunit 2 OS=Homo sapiens OX=9606 GN=POLD2 PE=1 SV=1	A0A087WWF6	25927_NB1340 (YFP-miniT+EPHB3_R1)	DNA polymerase delta subunit 2 OS=Homo sapiens OX=9606 GN=POLD2 PE=1 SV=1	1	4.97e-05	54677.8	3	3	3	VPVATYTNSSQPFR	R	L	0.997	27.9	34.7	22.6		1565.78	2	0.00014	0.088	62	75
DNA polymerase delta subunit 2 OS=Homo sapiens OX=9606 GN=POLD2 PE=1 SV=1	A0A087WWF6	26433_NB1453 (EFNB1-miniT_no stimulation_R2)	DNA polymerase delta subunit 2 OS=Homo sapiens OX=9606 GN=POLD2 PE=1 SV=1	0.996	1.73e-05	54677.8	1	1	1	AMPLQPSILR	K	E	0.991	20	27.5	18.2		1124.64	2	0.0015	1.3	135	144
DNA polymerase delta subunit 2 OS=Homo sapiens OX=9606 GN=POLD2 PE=1 SV=1	A0A087WWF6	26434_NB1454 (EFNB1-miniT+EPHB3_R2)	DNA polymerase delta subunit 2 OS=Homo sapiens OX=9606 GN=POLD2 PE=1 SV=1	1	3.39e-05	54677.8	2	2	2	AMPLQPSILR	K	E	0.997	31.1	27.4	25.2		1124.64	2	-0.0017	-1.5	135	144
DNA polymerase delta subunit 2 OS=Homo sapiens OX=9606 GN=POLD2 PE=1 SV=1	A0A087WWF6	26434_NB1454 (EFNB1-miniT+EPHB3_R2)	DNA polymerase delta subunit 2 OS=Homo sapiens OX=9606 GN=POLD2 PE=1 SV=1	1	3.39e-05	54677.8	2	2	2	AQQHWGSGVGVK	R	K	0.959	17.4	33.1	12.6		1252.63	2	-0.00016	-0.13	104	115
DNA polymerase delta subunit 2 OS=Homo sapiens OX=9606 GN=POLD2 PE=1 SV=1	A0A087WWF6	26437_NB1457 (YFP-miniT_no stimulation_R2)	DNA polymerase delta subunit 2 OS=Homo sapiens OX=9606 GN=POLD2 PE=1 SV=1	1	4.91e-05	54677.8	3	3	3	AMPLQPSILR	K	E	0.997	29.5	27.4	24		1124.64	2	-0.0016	-1.4	135	144
DNA polymerase delta subunit 2 OS=Homo sapiens OX=9606 GN=POLD2 PE=1 SV=1	A0A087WWF6	26437_NB1457 (YFP-miniT_no stimulation_R2)	DNA polymerase delta subunit 2 OS=Homo sapiens OX=9606 GN=POLD2 PE=1 SV=1	1	4.91e-05	54677.8	3	3	3	AQQHWGSGVGVK	R	K	0.997	34	33.2	22.8		1252.63	2	-0.00054	-0.43	104	115
DNA polymerase delta subunit 2 OS=Homo sapiens OX=9606 GN=POLD2 PE=1 SV=1	A0A087WWF6	26437_NB1457 (YFP-miniT_no stimulation_R2)	DNA polymerase delta subunit 2 OS=Homo sapiens OX=9606 GN=POLD2 PE=1 SV=1	1	4.91e-05	54677.8	3	3	3	VPVATYTNSSQPFR	R	L	0.969	17.2	34.5	17.2		1565.78	2	-0.0014	-0.92	62	75
DNA polymerase delta subunit 2 OS=Homo sapiens OX=9606 GN=POLD2 PE=1 SV=1	A0A087WWF6	26438_NB1458 (YFP-miniT+EPHB3_R2)	DNA polymerase delta subunit 2 OS=Homo sapiens OX=9606 GN=POLD2 PE=1 SV=1	1	6.7e-05	54677.8	4	4	4	AMPLQPSILR	K	E	0.987	19.7	27.4	19.7		1124.64	2	-0.0019	-1.7	135	144
DNA polymerase delta subunit 2 OS=Homo sapiens OX=9606 GN=POLD2 PE=1 SV=1	A0A087WWF6	26438_NB1458 (YFP-miniT+EPHB3_R2)	DNA polymerase delta subunit 2 OS=Homo sapiens OX=9606 GN=POLD2 PE=1 SV=1	1	6.7e-05	54677.8	4	4	4	AQQHWGSGVGVK	R	K	0.997	37.4	33	32.9		1252.63	2	-4.2e-05	-0.033	104	115
DNA polymerase delta subunit 2 OS=Homo sapiens OX=9606 GN=POLD2 PE=1 SV=1	A0A087WWF6	26438_NB1458 (YFP-miniT+EPHB3_R2)	DNA polymerase delta subunit 2 OS=Homo sapiens OX=9606 GN=POLD2 PE=1 SV=1	1	6.7e-05	54677.8	4	4	4	VILAGNLLSHSTQSR	R	D	0.93	13.5	29.3	13.1		1594.87	3	-0.0049	-3.1	276	290
DNA polymerase delta subunit 2 OS=Homo sapiens OX=9606 GN=POLD2 PE=1 SV=1	A0A087WWF6	26438_NB1458 (YFP-miniT+EPHB3_R2)	DNA polymerase delta subunit 2 OS=Homo sapiens OX=9606 GN=POLD2 PE=1 SV=1	1	6.7e-05	54677.8	4	4	4	VPVATYTNSSQPFR	R	L	0.997	44.1	34.4	44.1		1565.78	2	-0.0057	-3.7	62	75
Protein name	Protein accession number (UNIPROT)	Biological sample name	Protein group	Protein identification probability	Protein percentage of total spectra	Protein molecular weight (AMU)	Number of unique peptides	Number of unique spectra	Number of total spectra	Peptide sequence	Previous amino acid	Next amino acid	Peptide identification probability	Mascot Ion score	Mascot Identity score	Mascot Delta Ion score	Modifications identified by spectrum	Actual peptide mass (AMU)	Spectrum charge	Actual minus calculated peptide mass (AMU)	Actual minus calculated peptide mass (PPM)	Peptide start index	Peptide stop index
DnaJ homolog subfamily B member 14 OS=Homo sapiens OX=9606 GN=DNAJB14 PE=1 SV=1	A0A087WWX2	25922_NB1335 (EFNB1-miniT_no stimulation_R1)	DnaJ homolog subfamily B member 14 OS=Homo sapiens OX=9606 GN=DNAJB14 PE=1 SV=1	0.999	1.93e-05	11782.5	1	1	1	ALLEIIMK	R	N	0.99	19	29.2	12.6		929.56	2	0.00048	0.51	45	52
DnaJ homolog subfamily B member 14 (Fragment) OS=Homo sapiens OX=9606 GN=DNAJB14 PE=1 SV=1	H7BZK3	25922_NB1335 (EFNB1-miniT_no stimulation_R1)	DnaJ homolog subfamily B member 14 OS=Homo sapiens OX=9606 GN=DNAJB14 PE=1 SV=1	0.999	1.93e-05	11305.9	1	1	1	ALLEIIMK	R	N	0.99	19	29.2	12.6		929.56	2	0.00048	0.51	41	48
DnaJ homolog subfamily B member 14 OS=Homo sapiens OX=9606 GN=DNAJB14 PE=1 SV=1	A0A087WWX2	25926_NB1339 (YFP-miniT_no stimulation_R1)	DnaJ homolog subfamily B member 14 OS=Homo sapiens OX=9606 GN=DNAJB14 PE=1 SV=1	1	3.53e-05	11782.5	2	2	2	ALLEIIMK	R	N	0.99	17	29.2	10.5		929.56	2	5.8e-05	0.062	45	52
DnaJ homolog subfamily B member 14 OS=Homo sapiens OX=9606 GN=DNAJB14 PE=1 SV=1	A0A087WWX2	25926_NB1339 (YFP-miniT_no stimulation_R1)	DnaJ homolog subfamily B member 14 OS=Homo sapiens OX=9606 GN=DNAJB14 PE=1 SV=1	1	3.53e-05	11782.5	2	2	2	LYPLPSAR	K	A	0.974	15.5	31.9	1.56		915.52	2	-0.0002	-0.22	37	44
DnaJ homolog subfamily B member 14 (Fragment) OS=Homo sapiens OX=9606 GN=DNAJB14 PE=1 SV=1	H7BZK3	25926_NB1339 (YFP-miniT_no stimulation_R1)	DnaJ homolog subfamily B member 14 OS=Homo sapiens OX=9606 GN=DNAJB14 PE=1 SV=1	1	3.53e-05	11305.9	2	2	2	ALLEIIMK	R	N	0.99	17	29.2	10.5		929.56	2	5.8e-05	0.062	41	48
DnaJ homolog subfamily B member 14 (Fragment) OS=Homo sapiens OX=9606 GN=DNAJB14 PE=1 SV=1	H7BZK3	25926_NB1339 (YFP-miniT_no stimulation_R1)	DnaJ homolog subfamily B member 14 OS=Homo sapiens OX=9606 GN=DNAJB14 PE=1 SV=1	1	3.53e-05	11305.9	2	2	2	LYPLPSAR	K	A	0.974	15.5	31.9	1.56		915.52	2	-0.0002	-0.22	33	40
DnaJ homolog subfamily B member 14 OS=Homo sapiens OX=9606 GN=DNAJB14 PE=1 SV=1	A0A087WWX2	25927_NB1340 (YFP-miniT+EPHB3_R1)	DnaJ homolog subfamily B member 14 OS=Homo sapiens OX=9606 GN=DNAJB14 PE=1 SV=1	0.999	1.66e-05	11782.5	1	1	1	ALLEIIMK	R	N	0.99	24.9	29.2	17.5		929.56	2	-0.00074	-0.8	45	52
DnaJ homolog subfamily B member 14 (Fragment) OS=Homo sapiens OX=9606 GN=DNAJB14 PE=1 SV=1	H7BZK3	25927_NB1340 (YFP-miniT+EPHB3_R1)	DnaJ homolog subfamily B member 14 OS=Homo sapiens OX=9606 GN=DNAJB14 PE=1 SV=1	0.999	1.66e-05	11305.9	1	1	1	ALLEIIMK	R	N	0.99	24.9	29.2	17.5		929.56	2	-0.00074	-0.8	41	48
Protein name	Protein accession number (UNIPROT)	Biological sample name	Protein group	Protein identification probability	Protein percentage of total spectra	Protein molecular weight (AMU)	Number of unique peptides	Number of unique spectra	Number of total spectra	Peptide sequence	Previous amino acid	Next amino acid	Peptide identification probability	Mascot Ion score	Mascot Identity score	Mascot Delta Ion score	Modifications identified by spectrum	Actual peptide mass (AMU)	Spectrum charge	Actual minus calculated peptide mass (AMU)	Actual minus calculated peptide mass (PPM)	Peptide start index	Peptide stop index
Protein FAM83D OS=Homo sapiens OX=9606 GN=FAM83D PE=1 SV=3	Q9H4H8	25926_NB1339 (YFP-miniT_no stimulation_R1)	Chromosome 20 open reading frame 129 OS=Homo sapiens OX=9606 GN=FAM83D PE=1 SV=1	1	3.53e-05	64408	2	2	2	FLNPDEVHAILR	R	A	0.997	58.8	31	55.3		1422.76	3	0.00051	0.36	59	70
Protein FAM83D OS=Homo sapiens OX=9606 GN=FAM83D PE=1 SV=3	Q9H4H8	25926_NB1339 (YFP-miniT_no stimulation_R1)	Chromosome 20 open reading frame 129 OS=Homo sapiens OX=9606 GN=FAM83D PE=1 SV=1	1	3.53e-05	64408	2	2	2	SSSSVSSQGSVASSTGSPASIR	K	T	0.997	52.7	36.3	52.7		2024.96	2	0.0029	1.4	477	498
Isoform 2 of Protein FAM83D OS=Homo sapiens OX=9606 GN=FAM83D	Q9H4H8-2	25926_NB1339 (YFP-miniT_no stimulation_R1)	Chromosome 20 open reading frame 129 OS=Homo sapiens OX=9606 GN=FAM83D PE=1 SV=1	1	3.53e-05	62580.1	2	2	2	FLNPDEVHAILR	R	A	0.997	58.8	31	55.3		1422.76	3	0.00051	0.36	59	70
Isoform 2 of Protein FAM83D OS=Homo sapiens OX=9606 GN=FAM83D	Q9H4H8-2	25926_NB1339 (YFP-miniT_no stimulation_R1)	Chromosome 20 open reading frame 129 OS=Homo sapiens OX=9606 GN=FAM83D PE=1 SV=1	1	3.53e-05	62580.1	2	2	2	SSSSVSSQGSVASSTGSPASIR	K	T	0.997	52.7	36.3	52.7		2024.96	2	0.0029	1.4	461	482
Chromosome 20 open reading frame 129 OS=Homo sapiens OX=9606 GN=FAM83D PE=1 SV=1	A0A087WXK8	25926_NB1339 (YFP-miniT_no stimulation_R1)	Chromosome 20 open reading frame 129 OS=Homo sapiens OX=9606 GN=FAM83D PE=1 SV=1	1	3.53e-05	67648	2	2	2	FLNPDEVHAILR	R	A	0.997	58.8	31	55.3		1422.76	3	0.00051	0.36	89	100
Chromosome 20 open reading frame 129 OS=Homo sapiens OX=9606 GN=FAM83D PE=1 SV=1	A0A087WXK8	25926_NB1339 (YFP-miniT_no stimulation_R1)	Chromosome 20 open reading frame 129 OS=Homo sapiens OX=9606 GN=FAM83D PE=1 SV=1	1	3.53e-05	67648	2	2	2	SSSSVSSQGSVASSTGSPASIR	K	T	0.997	52.7	36.3	52.7		2024.96	2	0.0029	1.4	507	528
Protein FAM83D OS=Homo sapiens OX=9606 GN=FAM83D PE=1 SV=3	Q9H4H8	25927_NB1340 (YFP-miniT+EPHB3_R1)	Chromosome 20 open reading frame 129 OS=Homo sapiens OX=9606 GN=FAM83D PE=1 SV=1	1	3.31e-05	64408	2	2	2	FLNPDEVHAILR	R	A	0.997	61.5	31	59		1422.76	3	0.0028	2	59	70
Protein FAM83D OS=Homo sapiens OX=9606 GN=FAM83D PE=1 SV=3	Q9H4H8	25927_NB1340 (YFP-miniT+EPHB3_R1)	Chromosome 20 open reading frame 129 OS=Homo sapiens OX=9606 GN=FAM83D PE=1 SV=1	1	3.31e-05	64408	2	2	2	SSSSVSSQGSVASSTGSPASIR	K	T	0.997	73.2	36.3	69.4		2024.96	2	0.0016	0.81	477	498
Isoform 2 of Protein FAM83D OS=Homo sapiens OX=9606 GN=FAM83D	Q9H4H8-2	25927_NB1340 (YFP-miniT+EPHB3_R1)	Chromosome 20 open reading frame 129 OS=Homo sapiens OX=9606 GN=FAM83D PE=1 SV=1	1	3.31e-05	62580.1	2	2	2	FLNPDEVHAILR	R	A	0.997	61.5	31	59		1422.76	3	0.0028	2	59	70
Isoform 2 of Protein FAM83D OS=Homo sapiens OX=9606 GN=FAM83D	Q9H4H8-2	25927_NB1340 (YFP-miniT+EPHB3_R1)	Chromosome 20 open reading frame 129 OS=Homo sapiens OX=9606 GN=FAM83D PE=1 SV=1	1	3.31e-05	62580.1	2	2	2	SSSSVSSQGSVASSTGSPASIR	K	T	0.997	73.2	36.3	69.4		2024.96	2	0.0016	0.81	461	482
Chromosome 20 open reading frame 129 OS=Homo sapiens OX=9606 GN=FAM83D PE=1 SV=1	A0A087WXK8	25927_NB1340 (YFP-miniT+EPHB3_R1)	Chromosome 20 open reading frame 129 OS=Homo sapiens OX=9606 GN=FAM83D PE=1 SV=1	1	3.31e-05	67648	2	2	2	FLNPDEVHAILR	R	A	0.997	61.5	31	59		1422.76	3	0.0028	2	89	100
Chromosome 20 open reading frame 129 OS=Homo sapiens OX=9606 GN=FAM83D PE=1 SV=1	A0A087WXK8	25927_NB1340 (YFP-miniT+EPHB3_R1)	Chromosome 20 open reading frame 129 OS=Homo sapiens OX=9606 GN=FAM83D PE=1 SV=1	1	3.31e-05	67648	2	2	2	SSSSVSSQGSVASSTGSPASIR	K	T	0.997	73.2	36.3	69.4		2024.96	2	0.0016	0.81	507	528
Protein FAM83D OS=Homo sapiens OX=9606 GN=FAM83D PE=1 SV=3	Q9H4H8	26438_NB1458 (YFP-miniT+EPHB3_R2)	Chromosome 20 open reading frame 129 OS=Homo sapiens OX=9606 GN=FAM83D PE=1 SV=1	0.838	1.67e-05	64408	1	1	1	ELTLGNLLR	K	M	0.987	20	29.9	4.77		1027.6	2	-0.0033	-3.2	323	331
Isoform 2 of Protein FAM83D OS=Homo sapiens OX=9606 GN=FAM83D	Q9H4H8-2	26438_NB1458 (YFP-miniT+EPHB3_R2)	Chromosome 20 open reading frame 129 OS=Homo sapiens OX=9606 GN=FAM83D PE=1 SV=1	0.838	1.67e-05	62580.1	1	1	1	ELTLGNLLR	K	M	0.987	20	29.9	4.77		1027.6	2	-0.0033	-3.2	307	315
Chromosome 20 open reading frame 129 OS=Homo sapiens OX=9606 GN=FAM83D PE=1 SV=1	A0A087WXK8	26438_NB1458 (YFP-miniT+EPHB3_R2)	Chromosome 20 open reading frame 129 OS=Homo sapiens OX=9606 GN=FAM83D PE=1 SV=1	0.838	1.67e-05	67648	1	1	1	ELTLGNLLR	K	M	0.987	20	29.9	4.77		1027.6	2	-0.0033	-3.2	353	361
Protein name	Protein accession number (UNIPROT)	Biological sample name	Protein group	Protein identification probability	Protein percentage of total spectra	Protein molecular weight (AMU)	Number of unique peptides	Number of unique spectra	Number of total spectra	Peptide sequence	Previous amino acid	Next amino acid	Peptide identification probability	Mascot Ion score	Mascot Identity score	Mascot Delta Ion score	Modifications identified by spectrum	Actual peptide mass (AMU)	Spectrum charge	Actual minus calculated peptide mass (AMU)	Actual minus calculated peptide mass (PPM)	Peptide start index	Peptide stop index
MICOS complex subunit MIC27 OS=Homo sapiens OX=9606 GN=APOOL PE=1 SV=1	Q6UXV4	25922_NB1335 (EFNB1-miniT_no stimulation_R1)	MICOS complex subunit OS=Homo sapiens OX=9606 GN=APOOL PE=1 SV=1	1	3.85e-05	29141.3	2	2	2	HSVPLPTELSSEAK	K	T	0.99	19.3	33.7	11.4		1493.77	3	0.00042	0.28	219	232
MICOS complex subunit MIC27 OS=Homo sapiens OX=9606 GN=APOOL PE=1 SV=1	Q6UXV4	25922_NB1335 (EFNB1-miniT_no stimulation_R1)	MICOS complex subunit OS=Homo sapiens OX=9606 GN=APOOL PE=1 SV=1	1	3.85e-05	29141.3	2	2	2	MGVITVSGLAGLVSAR	K	K	0.98	18.2	29.2	18.2		1529.86	3	0.0016	1.1	115	130
MICOS complex subunit OS=Homo sapiens OX=9606 GN=APOOL PE=1 SV=1	A0A087WYF7	25922_NB1335 (EFNB1-miniT_no stimulation_R1)	MICOS complex subunit OS=Homo sapiens OX=9606 GN=APOOL PE=1 SV=1	1	3.85e-05	29187.3	2	2	2	HSVPLPTELSSEAK	K	T	0.99	19.3	33.7	11.4		1493.77	3	0.00042	0.28	219	232
MICOS complex subunit OS=Homo sapiens OX=9606 GN=APOOL PE=1 SV=1	A0A087WYF7	25922_NB1335 (EFNB1-miniT_no stimulation_R1)	MICOS complex subunit OS=Homo sapiens OX=9606 GN=APOOL PE=1 SV=1	1	3.85e-05	29187.3	2	2	2	MGVITVSGLAGLVSAR	K	K	0.98	18.2	29.2	18.2		1529.86	3	0.0016	1.1	115	130
MICOS complex subunit MIC27 OS=Homo sapiens OX=9606 GN=APOOL PE=1 SV=1	Q6UXV4	25923_NB1336 (EFNB1-miniT+EPHB3_R1)	MICOS complex subunit OS=Homo sapiens OX=9606 GN=APOOL PE=1 SV=1	0.45	2.21e-05	29141.3	1	1	1	HSVPLPTELSSEAK	K	T	0.909	14.5	33.4	14.5		1493.77	2	0.0011	0.75	219	232
MICOS complex subunit OS=Homo sapiens OX=9606 GN=APOOL PE=1 SV=1	A0A087WYF7	25923_NB1336 (EFNB1-miniT+EPHB3_R1)	MICOS complex subunit OS=Homo sapiens OX=9606 GN=APOOL PE=1 SV=1	0.45	2.21e-05	29187.3	1	1	1	HSVPLPTELSSEAK	K	T	0.909	14.5	33.4	14.5		1493.77	2	0.0011	0.75	219	232
MICOS complex subunit MIC27 OS=Homo sapiens OX=9606 GN=APOOL PE=1 SV=1	Q6UXV4	25927_NB1340 (YFP-miniT+EPHB3_R1)	MICOS complex subunit OS=Homo sapiens OX=9606 GN=APOOL PE=1 SV=1	0.456	1.66e-05	29141.3	1	1	1	HSVPLPTELSSEAK	K	T	0.925	12.6	33.6	10.1		1493.77	2	0.00074	0.49	219	232
MICOS complex subunit OS=Homo sapiens OX=9606 GN=APOOL PE=1 SV=1	A0A087WYF7	25927_NB1340 (YFP-miniT+EPHB3_R1)	MICOS complex subunit OS=Homo sapiens OX=9606 GN=APOOL PE=1 SV=1	0.456	1.66e-05	29187.3	1	1	1	HSVPLPTELSSEAK	K	T	0.925	12.6	33.6	10.1		1493.77	2	0.00074	0.49	219	232
MICOS complex subunit MIC27 OS=Homo sapiens OX=9606 GN=APOOL PE=1 SV=1	Q6UXV4	26433_NB1453 (EFNB1-miniT_no stimulation_R2)	MICOS complex subunit OS=Homo sapiens OX=9606 GN=APOOL PE=1 SV=1	1	5.2e-05	29141.3	2	3	3	HSVPLPTELSSEAK	K	T	0.928	16.9	33.6	14.9		1493.77	2	-0.00024	-0.16	219	232
MICOS complex subunit MIC27 OS=Homo sapiens OX=9606 GN=APOOL PE=1 SV=1	Q6UXV4	26433_NB1453 (EFNB1-miniT_no stimulation_R2)	MICOS complex subunit OS=Homo sapiens OX=9606 GN=APOOL PE=1 SV=1	1	5.2e-05	29141.3	2	3	3	MGVITVSGLAGLVSAR	K	K	0.997	52.3	29.8	48.5		1529.86	3	-7.9e-06	-0.0052	115	130
MICOS complex subunit MIC27 OS=Homo sapiens OX=9606 GN=APOOL PE=1 SV=1	Q6UXV4	26433_NB1453 (EFNB1-miniT_no stimulation_R2)	MICOS complex subunit OS=Homo sapiens OX=9606 GN=APOOL PE=1 SV=1	1	5.2e-05	29141.3	2	3	3	MGVITVSGLAGLVSAR	K	K	0.997	60.2	29.3	52.8		1529.86	2	0.0014	0.89	115	130
MICOS complex subunit OS=Homo sapiens OX=9606 GN=APOOL PE=1 SV=1	A0A087WYF7	26433_NB1453 (EFNB1-miniT_no stimulation_R2)	MICOS complex subunit OS=Homo sapiens OX=9606 GN=APOOL PE=1 SV=1	1	5.2e-05	29187.3	2	3	3	HSVPLPTELSSEAK	K	T	0.928	16.9	33.6	14.9		1493.77	2	-0.00024	-0.16	219	232
MICOS complex subunit OS=Homo sapiens OX=9606 GN=APOOL PE=1 SV=1	A0A087WYF7	26433_NB1453 (EFNB1-miniT_no stimulation_R2)	MICOS complex subunit OS=Homo sapiens OX=9606 GN=APOOL PE=1 SV=1	1	5.2e-05	29187.3	2	3	3	MGVITVSGLAGLVSAR	K	K	0.997	52.3	29.8	48.5		1529.86	3	-7.9e-06	-0.0052	115	130
MICOS complex subunit OS=Homo sapiens OX=9606 GN=APOOL PE=1 SV=1	A0A087WYF7	26433_NB1453 (EFNB1-miniT_no stimulation_R2)	MICOS complex subunit OS=Homo sapiens OX=9606 GN=APOOL PE=1 SV=1	1	5.2e-05	29187.3	2	3	3	MGVITVSGLAGLVSAR	K	K	0.997	60.2	29.3	52.8		1529.86	2	0.0014	0.89	115	130
MICOS complex subunit MIC27 OS=Homo sapiens OX=9606 GN=APOOL PE=1 SV=1	Q6UXV4	26434_NB1454 (EFNB1-miniT+EPHB3_R2)	MICOS complex subunit OS=Homo sapiens OX=9606 GN=APOOL PE=1 SV=1	1	3.39e-05	29141.3	2	2	2	MGVITVSGLAGLVSAR	K	K	0.997	52.1	29.8	51.7		1529.86	3	-9.8e-05	-0.064	115	130
MICOS complex subunit MIC27 OS=Homo sapiens OX=9606 GN=APOOL PE=1 SV=1	Q6UXV4	26434_NB1454 (EFNB1-miniT+EPHB3_R2)	MICOS complex subunit OS=Homo sapiens OX=9606 GN=APOOL PE=1 SV=1	1	3.39e-05	29141.3	2	2	2	SSKEESLPKPK	K	E	0.928	15.9	32.5	11.3		1228.67	2	0.0012	1	186	196
MICOS complex subunit OS=Homo sapiens OX=9606 GN=APOOL PE=1 SV=1	A0A087WYF7	26434_NB1454 (EFNB1-miniT+EPHB3_R2)	MICOS complex subunit OS=Homo sapiens OX=9606 GN=APOOL PE=1 SV=1	1	3.39e-05	29187.3	2	2	2	MGVITVSGLAGLVSAR	K	K	0.997	52.1	29.8	51.7		1529.86	3	-9.8e-05	-0.064	115	130
MICOS complex subunit OS=Homo sapiens OX=9606 GN=APOOL PE=1 SV=1	A0A087WYF7	26434_NB1454 (EFNB1-miniT+EPHB3_R2)	MICOS complex subunit OS=Homo sapiens OX=9606 GN=APOOL PE=1 SV=1	1	3.39e-05	29187.3	2	2	2	SSKEESLPKPK	K	E	0.928	15.9	32.5	11.3		1228.67	2	0.0012	1	186	196
MICOS complex subunit MIC27 OS=Homo sapiens OX=9606 GN=APOOL PE=1 SV=1	Q6UXV4	26670_NB1490 (EFNB1-miniT_no stimulation_R3)	MICOS complex subunit OS=Homo sapiens OX=9606 GN=APOOL PE=1 SV=1	1	3.63e-05	29141.3	2	2	2	HSVPLPTELSSEAK	K	T	0.996	27.2	33.4	23.8		1493.77	2	0.0012	0.83	219	232
MICOS complex subunit MIC27 OS=Homo sapiens OX=9606 GN=APOOL PE=1 SV=1	Q6UXV4	26670_NB1490 (EFNB1-miniT_no stimulation_R3)	MICOS complex subunit OS=Homo sapiens OX=9606 GN=APOOL PE=1 SV=1	1	3.63e-05	29141.3	2	2	2	MGVITVSGLAGLVSAR	K	K	0.977	19.1	29.8	18.3		1529.86	3	-9.8e-05	-0.064	115	130
MICOS complex subunit OS=Homo sapiens OX=9606 GN=APOOL PE=1 SV=1	A0A087WYF7	26670_NB1490 (EFNB1-miniT_no stimulation_R3)	MICOS complex subunit OS=Homo sapiens OX=9606 GN=APOOL PE=1 SV=1	1	3.63e-05	29187.3	2	2	2	HSVPLPTELSSEAK	K	T	0.996	27.2	33.4	23.8		1493.77	2	0.0012	0.83	219	232
MICOS complex subunit OS=Homo sapiens OX=9606 GN=APOOL PE=1 SV=1	A0A087WYF7	26670_NB1490 (EFNB1-miniT_no stimulation_R3)	MICOS complex subunit OS=Homo sapiens OX=9606 GN=APOOL PE=1 SV=1	1	3.63e-05	29187.3	2	2	2	MGVITVSGLAGLVSAR	K	K	0.977	19.1	29.8	18.3		1529.86	3	-9.8e-05	-0.064	115	130
MICOS complex subunit MIC27 OS=Homo sapiens OX=9606 GN=APOOL PE=1 SV=1	Q6UXV4	26671_NB1491 (EFNB1-miniT+EPHB3_R3)	MICOS complex subunit OS=Homo sapiens OX=9606 GN=APOOL PE=1 SV=1	0.999	5.68e-05	29141.3	2	3	3	HSVPLPTELSSEAK	K	T	0.958	19	33.4	16		1493.78	2	0.0023	1.6	219	232
MICOS complex subunit MIC27 OS=Homo sapiens OX=9606 GN=APOOL PE=1 SV=1	Q6UXV4	26671_NB1491 (EFNB1-miniT+EPHB3_R3)	MICOS complex subunit OS=Homo sapiens OX=9606 GN=APOOL PE=1 SV=1	0.999	5.68e-05	29141.3	2	3	3	MGVITVSGLAGLVSAR	K	K	0.969	16.4	29.9	7.96	Oxidation (+16)	1545.86	2	0.0014	0.93	115	130
MICOS complex subunit MIC27 OS=Homo sapiens OX=9606 GN=APOOL PE=1 SV=1	Q6UXV4	26671_NB1491 (EFNB1-miniT+EPHB3_R3)	MICOS complex subunit OS=Homo sapiens OX=9606 GN=APOOL PE=1 SV=1	0.999	5.68e-05	29141.3	2	3	3	MGVITVSGLAGLVSAR	K	K	0.982	22.9	29.9	20.2		1529.86	3	-0.0014	-0.91	115	130
MICOS complex subunit OS=Homo sapiens OX=9606 GN=APOOL PE=1 SV=1	A0A087WYF7	26671_NB1491 (EFNB1-miniT+EPHB3_R3)	MICOS complex subunit OS=Homo sapiens OX=9606 GN=APOOL PE=1 SV=1	0.999	5.68e-05	29187.3	2	3	3	HSVPLPTELSSEAK	K	T	0.958	19	33.4	16		1493.78	2	0.0023	1.6	219	232
MICOS complex subunit OS=Homo sapiens OX=9606 GN=APOOL PE=1 SV=1	A0A087WYF7	26671_NB1491 (EFNB1-miniT+EPHB3_R3)	MICOS complex subunit OS=Homo sapiens OX=9606 GN=APOOL PE=1 SV=1	0.999	5.68e-05	29187.3	2	3	3	MGVITVSGLAGLVSAR	K	K	0.969	16.4	29.9	7.96	Oxidation (+16)	1545.86	2	0.0014	0.93	115	130
MICOS complex subunit OS=Homo sapiens OX=9606 GN=APOOL PE=1 SV=1	A0A087WYF7	26671_NB1491 (EFNB1-miniT+EPHB3_R3)	MICOS complex subunit OS=Homo sapiens OX=9606 GN=APOOL PE=1 SV=1	0.999	5.68e-05	29187.3	2	3	3	MGVITVSGLAGLVSAR	K	K	0.982	22.9	29.9	20.2		1529.86	3	-0.0014	-0.91	115	130
Protein name	Protein accession number (UNIPROT)	Biological sample name	Protein group	Protein identification probability	Protein percentage of total spectra	Protein molecular weight (AMU)	Number of unique peptides	Number of unique spectra	Number of total spectra	Peptide sequence	Previous amino acid	Next amino acid	Peptide identification probability	Mascot Ion score	Mascot Identity score	Mascot Delta Ion score	Modifications identified by spectrum	Actual peptide mass (AMU)	Spectrum charge	Actual minus calculated peptide mass (AMU)	Actual minus calculated peptide mass (PPM)	Peptide start index	Peptide stop index
Transcription factor GATA-4 OS=Homo sapiens OX=9606 GN=GATA4 PE=1 SV=2	P43694	26674_NB1494c (YFP-miniT_no stimulation_R3)	Transcription factor GATA-4 OS=Homo sapiens OX=9606 GN=GATA4 PE=1 SV=1	0.985	1.85e-05	44547.6	1	1	1	EAAAYSSGGGAAGAGLAGR	R	E	0.928	16	35	12.3		1592.75	2	0.00024	0.15	128	146
Transcription factor GATA-4 OS=Homo sapiens OX=9606 GN=GATA4 PE=1 SV=1	A0A087WZ09	26674_NB1494c (YFP-miniT_no stimulation_R3)	Transcription factor GATA-4 OS=Homo sapiens OX=9606 GN=GATA4 PE=1 SV=1	0.985	1.85e-05	45406.1	1	1	1	EAAAYSSGGGAAGAGLAGR	R	E	0.928	16	35	12.3		1592.75	2	0.00024	0.15	127	145
Transcription factor GATA-4 OS=Homo sapiens OX=9606 GN=GATA4 PE=1 SV=2	P43694	25922_NB1335 (EFNB1-miniT_no stimulation_R1)	Transcription factor GATA-4 OS=Homo sapiens OX=9606 GN=GATA4 PE=1 SV=1	0.998	1.93e-05	44547.6	1	1	1	NAEGEPVCNACGLYMK	R	L	0.996	26.5	35.4	23.8	Carbamidomethyl (+57), Carbamidomethyl (+57)	1811.76	2	-0.0017	-0.91	285	300
Transcription factor GATA-4 OS=Homo sapiens OX=9606 GN=GATA4 PE=1 SV=1	A0A087WZ09	25922_NB1335 (EFNB1-miniT_no stimulation_R1)	Transcription factor GATA-4 OS=Homo sapiens OX=9606 GN=GATA4 PE=1 SV=1	0.998	1.93e-05	45406.1	1	1	1	NAEGEPVCNACGLYMK	R	L	0.996	26.5	35.4	23.8	Carbamidomethyl (+57), Carbamidomethyl (+57)	1811.76	2	-0.0017	-0.91	284	299
Transcription factor GATA-4 OS=Homo sapiens OX=9606 GN=GATA4 PE=1 SV=2	P43694	26675_NB1495c (YFP-miniT+EPHB3_R3)	Transcription factor GATA-4 OS=Homo sapiens OX=9606 GN=GATA4 PE=1 SV=1	0.986	1.97e-05	44547.6	1	1	1	EAAAYSSGGGAAGAGLAGR	R	E	0.997	38.8	35.1	38.8		1592.76	2	0.0017	1.1	128	146
Transcription factor GATA-4 OS=Homo sapiens OX=9606 GN=GATA4 PE=1 SV=1	A0A087WZ09	26675_NB1495c (YFP-miniT+EPHB3_R3)	Transcription factor GATA-4 OS=Homo sapiens OX=9606 GN=GATA4 PE=1 SV=1	0.986	1.97e-05	45406.1	1	1	1	EAAAYSSGGGAAGAGLAGR	R	E	0.997	38.8	35.1	38.8		1592.76	2	0.0017	1.1	127	145
Transcription factor GATA-4 OS=Homo sapiens OX=9606 GN=GATA4 PE=1 SV=2	P43694	25926_NB1339 (YFP-miniT_no stimulation_R1)	Transcription factor GATA-4 OS=Homo sapiens OX=9606 GN=GATA4 PE=1 SV=1	1	7.06e-05	44547.6	3	4	4	FSFPGTTGSLAAAAAAAAAR	R	E	0.997	36	34.2	34.2		1807.92	3	-7.9e-06	-0.0044	108	127
Transcription factor GATA-4 OS=Homo sapiens OX=9606 GN=GATA4 PE=1 SV=2	P43694	25926_NB1339 (YFP-miniT_no stimulation_R1)	Transcription factor GATA-4 OS=Homo sapiens OX=9606 GN=GATA4 PE=1 SV=1	1	7.06e-05	44547.6	3	4	4	NAEGEPVCNACGLYMK	R	L	0.959	16.2	35.4	15.8	Carbamidomethyl (+57), Carbamidomethyl (+57)	1811.76	2	-0.00055	-0.3	285	300
Transcription factor GATA-4 OS=Homo sapiens OX=9606 GN=GATA4 PE=1 SV=2	P43694	25926_NB1339 (YFP-miniT_no stimulation_R1)	Transcription factor GATA-4 OS=Homo sapiens OX=9606 GN=GATA4 PE=1 SV=1	1	7.06e-05	44547.6	3	4	4	VGLSCANCQTTTTTLWR	R	R	0.993	60	36.3	0.26	Carbamidomethyl (+57), Deamidated (+1), Carbamidomethyl (+57)	1968.92	2	0.018	9.2	267	283
Transcription factor GATA-4 OS=Homo sapiens OX=9606 GN=GATA4 PE=1 SV=2	P43694	25926_NB1339 (YFP-miniT_no stimulation_R1)	Transcription factor GATA-4 OS=Homo sapiens OX=9606 GN=GATA4 PE=1 SV=1	1	7.06e-05	44547.6	3	4	4	VGLSCANCQTTTTTLWR	R	R	0.997	50.8	36.3	48.7	Carbamidomethyl (+57), Carbamidomethyl (+57)	1967.92	2	0.00089	0.45	267	283
Transcription factor GATA-4 OS=Homo sapiens OX=9606 GN=GATA4 PE=1 SV=1	A0A087WZ09	25926_NB1339 (YFP-miniT_no stimulation_R1)	Transcription factor GATA-4 OS=Homo sapiens OX=9606 GN=GATA4 PE=1 SV=1	1	7.06e-05	45406.1	3	4	4	FSFPGTTGSLAAAAAAAAAR	R	E	0.997	36	34.2	34.2		1807.92	3	-7.9e-06	-0.0044	107	126
Transcription factor GATA-4 OS=Homo sapiens OX=9606 GN=GATA4 PE=1 SV=1	A0A087WZ09	25926_NB1339 (YFP-miniT_no stimulation_R1)	Transcription factor GATA-4 OS=Homo sapiens OX=9606 GN=GATA4 PE=1 SV=1	1	7.06e-05	45406.1	3	4	4	NAEGEPVCNACGLYMK	R	L	0.959	16.2	35.4	15.8	Carbamidomethyl (+57), Carbamidomethyl (+57)	1811.76	2	-0.00055	-0.3	284	299
Transcription factor GATA-4 OS=Homo sapiens OX=9606 GN=GATA4 PE=1 SV=1	A0A087WZ09	25926_NB1339 (YFP-miniT_no stimulation_R1)	Transcription factor GATA-4 OS=Homo sapiens OX=9606 GN=GATA4 PE=1 SV=1	1	7.06e-05	45406.1	3	4	4	VGLSCANCQTTTTTLWR	R	R	0.993	60	36.3	0.26	Carbamidomethyl (+57), Deamidated (+1), Carbamidomethyl (+57)	1968.92	2	0.018	9.2	266	282
Transcription factor GATA-4 OS=Homo sapiens OX=9606 GN=GATA4 PE=1 SV=1	A0A087WZ09	25926_NB1339 (YFP-miniT_no stimulation_R1)	Transcription factor GATA-4 OS=Homo sapiens OX=9606 GN=GATA4 PE=1 SV=1	1	7.06e-05	45406.1	3	4	4	VGLSCANCQTTTTTLWR	R	R	0.997	50.8	36.3	48.7	Carbamidomethyl (+57), Carbamidomethyl (+57)	1967.92	2	0.00089	0.45	266	282
Transcription factor GATA-4 OS=Homo sapiens OX=9606 GN=GATA4 PE=1 SV=2	P43694	25927_NB1340 (YFP-miniT+EPHB3_R1)	Transcription factor GATA-4 OS=Homo sapiens OX=9606 GN=GATA4 PE=1 SV=1	1	4.97e-05	44547.6	3	3	3	FSFPGTTGSLAAAAAAAAAR	R	E	0.997	48.6	34.2	47.9		1807.92	3	-0.00019	-0.1	108	127
Transcription factor GATA-4 OS=Homo sapiens OX=9606 GN=GATA4 PE=1 SV=2	P43694	25927_NB1340 (YFP-miniT+EPHB3_R1)	Transcription factor GATA-4 OS=Homo sapiens OX=9606 GN=GATA4 PE=1 SV=1	1	4.97e-05	44547.6	3	3	3	NAEGEPVCNACGLYMK	R	L	0.997	50.9	35.5	46.4	Carbamidomethyl (+57), Carbamidomethyl (+57)	1811.77	2	0.0022	1.2	285	300
Transcription factor GATA-4 OS=Homo sapiens OX=9606 GN=GATA4 PE=1 SV=2	P43694	25927_NB1340 (YFP-miniT+EPHB3_R1)	Transcription factor GATA-4 OS=Homo sapiens OX=9606 GN=GATA4 PE=1 SV=1	1	4.97e-05	44547.6	3	3	3	VGLSCANCQTTTTTLWR	R	R	0.985	98.7	36.3	93.8	Carbamidomethyl (+57), Carbamidomethyl (+57)	1967.92	2	0.0022	1.1	267	283
Transcription factor GATA-4 OS=Homo sapiens OX=9606 GN=GATA4 PE=1 SV=1	A0A087WZ09	25927_NB1340 (YFP-miniT+EPHB3_R1)	Transcription factor GATA-4 OS=Homo sapiens OX=9606 GN=GATA4 PE=1 SV=1	1	4.97e-05	45406.1	3	3	3	FSFPGTTGSLAAAAAAAAAR	R	E	0.997	48.6	34.2	47.9		1807.92	3	-0.00019	-0.1	107	126
Transcription factor GATA-4 OS=Homo sapiens OX=9606 GN=GATA4 PE=1 SV=1	A0A087WZ09	25927_NB1340 (YFP-miniT+EPHB3_R1)	Transcription factor GATA-4 OS=Homo sapiens OX=9606 GN=GATA4 PE=1 SV=1	1	4.97e-05	45406.1	3	3	3	NAEGEPVCNACGLYMK	R	L	0.997	50.9	35.5	46.4	Carbamidomethyl (+57), Carbamidomethyl (+57)	1811.77	2	0.0022	1.2	284	299
Transcription factor GATA-4 OS=Homo sapiens OX=9606 GN=GATA4 PE=1 SV=1	A0A087WZ09	25927_NB1340 (YFP-miniT+EPHB3_R1)	Transcription factor GATA-4 OS=Homo sapiens OX=9606 GN=GATA4 PE=1 SV=1	1	4.97e-05	45406.1	3	3	3	VGLSCANCQTTTTTLWR	R	R	0.985	98.7	36.3	93.8	Carbamidomethyl (+57), Carbamidomethyl (+57)	1967.92	2	0.0022	1.1	266	282
Transcription factor GATA-4 OS=Homo sapiens OX=9606 GN=GATA4 PE=1 SV=2	P43694	26437_NB1457 (YFP-miniT_no stimulation_R2)	Transcription factor GATA-4 OS=Homo sapiens OX=9606 GN=GATA4 PE=1 SV=1	0.987	1.64e-05	44547.6	1	1	1	NAEGEPVCNACGLYMK	R	L	0.997	26.4	35.4	24	Carbamidomethyl (+57), Carbamidomethyl (+57)	1811.76	2	-0.0015	-0.85	285	300
Transcription factor GATA-4 OS=Homo sapiens OX=9606 GN=GATA4 PE=1 SV=1	A0A087WZ09	26437_NB1457 (YFP-miniT_no stimulation_R2)	Transcription factor GATA-4 OS=Homo sapiens OX=9606 GN=GATA4 PE=1 SV=1	0.987	1.64e-05	45406.1	1	1	1	NAEGEPVCNACGLYMK	R	L	0.997	26.4	35.4	24	Carbamidomethyl (+57), Carbamidomethyl (+57)	1811.76	2	-0.0015	-0.85	284	299
Transcription factor GATA-4 OS=Homo sapiens OX=9606 GN=GATA4 PE=1 SV=2	P43694	26438_NB1458 (YFP-miniT+EPHB3_R2)	Transcription factor GATA-4 OS=Homo sapiens OX=9606 GN=GATA4 PE=1 SV=1	0.952	3.35e-05	44547.6	1	1	2	EAAAYSSGGGAAGAGLAGR	R	E	0.997	56.6	35.2	50.2		1592.75	2	-0.006	-3.8	128	146
Transcription factor GATA-4 OS=Homo sapiens OX=9606 GN=GATA4 PE=1 SV=2	P43694	26438_NB1458 (YFP-miniT+EPHB3_R2)	Transcription factor GATA-4 OS=Homo sapiens OX=9606 GN=GATA4 PE=1 SV=1	0.952	3.35e-05	44547.6	1	1	2	EAAAYSSGGGAAGAGLAGR	R	E	0.997	52.2	35.1	47.4		1592.76	2	0.0016	0.99	128	146
Transcription factor GATA-4 OS=Homo sapiens OX=9606 GN=GATA4 PE=1 SV=1	A0A087WZ09	26438_NB1458 (YFP-miniT+EPHB3_R2)	Transcription factor GATA-4 OS=Homo sapiens OX=9606 GN=GATA4 PE=1 SV=1	0.952	3.35e-05	45406.1	1	1	2	EAAAYSSGGGAAGAGLAGR	R	E	0.997	56.6	35.2	50.2		1592.75	2	-0.006	-3.8	127	145
Transcription factor GATA-4 OS=Homo sapiens OX=9606 GN=GATA4 PE=1 SV=1	A0A087WZ09	26438_NB1458 (YFP-miniT+EPHB3_R2)	Transcription factor GATA-4 OS=Homo sapiens OX=9606 GN=GATA4 PE=1 SV=1	0.952	3.35e-05	45406.1	1	1	2	EAAAYSSGGGAAGAGLAGR	R	E	0.997	52.2	35.1	47.4		1592.76	2	0.0016	0.99	127	145
Protein name	Protein accession number (UNIPROT)	Biological sample name	Protein group	Protein identification probability	Protein percentage of total spectra	Protein molecular weight (AMU)	Number of unique peptides	Number of unique spectra	Number of total spectra	Peptide sequence	Previous amino acid	Next amino acid	Peptide identification probability	Mascot Ion score	Mascot Identity score	Mascot Delta Ion score	Modifications identified by spectrum	Actual peptide mass (AMU)	Spectrum charge	Actual minus calculated peptide mass (AMU)	Actual minus calculated peptide mass (PPM)	Peptide start index	Peptide stop index
Ribonucleoprotein PTB-binding 1 OS=Homo sapiens OX=9606 GN=RAVER1 PE=1 SV=1	E9PAU2	26674_NB1494c (YFP-miniT_no stimulation_R3)	Ribonucleoprotein PTB-binding 1 OS=Homo sapiens OX=9606 GN=RAVER1 PE=1 SV=1	1	0.000111	79563.9	5	6	6	EPALGPHGPSR	R	H	0.997	55	33.6	48		1116.57	2	0.00068	0.61	620	630
Ribonucleoprotein PTB-binding 1 OS=Homo sapiens OX=9606 GN=RAVER1 PE=1 SV=1	E9PAU2	26674_NB1494c (YFP-miniT_no stimulation_R3)	Ribonucleoprotein PTB-binding 1 OS=Homo sapiens OX=9606 GN=RAVER1 PE=1 SV=1	1	0.000111	79563.9	5	6	6	GKPPPLLPSVLGPAGGDR	R	E	0.945	12.9	28.1	12.9		1726.97	3	0.0015	0.85	450	467
Ribonucleoprotein PTB-binding 1 OS=Homo sapiens OX=9606 GN=RAVER1 PE=1 SV=1	E9PAU2	26674_NB1494c (YFP-miniT_no stimulation_R3)	Ribonucleoprotein PTB-binding 1 OS=Homo sapiens OX=9606 GN=RAVER1 PE=1 SV=1	1	0.000111	79563.9	5	6	6	GKPPPLLPSVLGPAGGDR	R	E	0.997	40.3	28.1	40.3		1726.97	2	0.0012	0.72	450	467
Ribonucleoprotein PTB-binding 1 OS=Homo sapiens OX=9606 GN=RAVER1 PE=1 SV=1	E9PAU2	26674_NB1494c (YFP-miniT_no stimulation_R3)	Ribonucleoprotein PTB-binding 1 OS=Homo sapiens OX=9606 GN=RAVER1 PE=1 SV=1	1	0.000111	79563.9	5	6	6	LPPEPGLSDSYSFDYPSDMGPR	R	R	0.945	19.3	37.5	15		2426.07	2	-0.00088	-0.36	591	612
Ribonucleoprotein PTB-binding 1 OS=Homo sapiens OX=9606 GN=RAVER1 PE=1 SV=1	E9PAU2	26674_NB1494c (YFP-miniT_no stimulation_R3)	Ribonucleoprotein PTB-binding 1 OS=Homo sapiens OX=9606 GN=RAVER1 PE=1 SV=1	1	0.000111	79563.9	5	6	6	SMLAALIAAQATALNR	R	G	0.997	34.7	30.7	34.7		1613.89	3	0.0014	0.86	322	337
Ribonucleoprotein PTB-binding 1 OS=Homo sapiens OX=9606 GN=RAVER1 PE=1 SV=1	E9PAU2	26674_NB1494c (YFP-miniT_no stimulation_R3)	Ribonucleoprotein PTB-binding 1 OS=Homo sapiens OX=9606 GN=RAVER1 PE=1 SV=1	1	0.000111	79563.9	5	6	6	VSFCAPGPPGR	R	S	0.997	29.3	32.3	28.6	Carbamidomethyl (+57)	1143.55	2	0.00087	0.76	311	321
Ribonucleoprotein PTB-binding 1 OS=Homo sapiens OX=9606 GN=RAVER1 PE=1 SV=1	A0A087WZ13	26674_NB1494c (YFP-miniT_no stimulation_R3)	Ribonucleoprotein PTB-binding 1 OS=Homo sapiens OX=9606 GN=RAVER1 PE=1 SV=1	1	0.000111	77828.8	5	6	6	EPALGPHGPSR	R	H	0.997	55	33.6	48		1116.57	2	0.00068	0.61	603	613
Ribonucleoprotein PTB-binding 1 OS=Homo sapiens OX=9606 GN=RAVER1 PE=1 SV=1	A0A087WZ13	26674_NB1494c (YFP-miniT_no stimulation_R3)	Ribonucleoprotein PTB-binding 1 OS=Homo sapiens OX=9606 GN=RAVER1 PE=1 SV=1	1	0.000111	77828.8	5	6	6	GKPPPLLPSVLGPAGGDR	R	E	0.945	12.9	28.1	12.9		1726.97	3	0.0015	0.85	433	450
Ribonucleoprotein PTB-binding 1 OS=Homo sapiens OX=9606 GN=RAVER1 PE=1 SV=1	A0A087WZ13	26674_NB1494c (YFP-miniT_no stimulation_R3)	Ribonucleoprotein PTB-binding 1 OS=Homo sapiens OX=9606 GN=RAVER1 PE=1 SV=1	1	0.000111	77828.8	5	6	6	GKPPPLLPSVLGPAGGDR	R	E	0.997	40.3	28.1	40.3		1726.97	2	0.0012	0.72	433	450
Ribonucleoprotein PTB-binding 1 OS=Homo sapiens OX=9606 GN=RAVER1 PE=1 SV=1	A0A087WZ13	26674_NB1494c (YFP-miniT_no stimulation_R3)	Ribonucleoprotein PTB-binding 1 OS=Homo sapiens OX=9606 GN=RAVER1 PE=1 SV=1	1	0.000111	77828.8	5	6	6	LPPEPGLSDSYSFDYPSDMGPR	R	R	0.945	19.3	37.5	15		2426.07	2	-0.00088	-0.36	574	595
Ribonucleoprotein PTB-binding 1 OS=Homo sapiens OX=9606 GN=RAVER1 PE=1 SV=1	A0A087WZ13	26674_NB1494c (YFP-miniT_no stimulation_R3)	Ribonucleoprotein PTB-binding 1 OS=Homo sapiens OX=9606 GN=RAVER1 PE=1 SV=1	1	0.000111	77828.8	5	6	6	SMLAALIAAQATALNR	R	G	0.997	34.7	30.7	34.7		1613.89	3	0.0014	0.86	305	320
Ribonucleoprotein PTB-binding 1 OS=Homo sapiens OX=9606 GN=RAVER1 PE=1 SV=1	A0A087WZ13	26674_NB1494c (YFP-miniT_no stimulation_R3)	Ribonucleoprotein PTB-binding 1 OS=Homo sapiens OX=9606 GN=RAVER1 PE=1 SV=1	1	0.000111	77828.8	5	6	6	VSFCAPGPPGR	R	S	0.997	29.3	32.3	28.6	Carbamidomethyl (+57)	1143.55	2	0.00087	0.76	294	304
Ribonucleoprotein PTB-binding 1 OS=Homo sapiens OX=9606 GN=RAVER1 PE=1 SV=1	E9PAU2	25922_NB1335 (EFNB1-miniT_no stimulation_R1)	Ribonucleoprotein PTB-binding 1 OS=Homo sapiens OX=9606 GN=RAVER1 PE=1 SV=1	1	5.78e-05	79563.9	3	3	3	GTAFVTLLNGEQAEAAINAFHQSR	K	L	0.966	23.8	35.6	23.8		2544.28	3	0.0074	2.9	111	134
Ribonucleoprotein PTB-binding 1 OS=Homo sapiens OX=9606 GN=RAVER1 PE=1 SV=1	E9PAU2	25922_NB1335 (EFNB1-miniT_no stimulation_R1)	Ribonucleoprotein PTB-binding 1 OS=Homo sapiens OX=9606 GN=RAVER1 PE=1 SV=1	1	5.78e-05	79563.9	3	3	3	LLSPLSSAR	R	L	0.997	52.4	30	43.4		942.55	2	-0.00058	-0.62	582	590
Ribonucleoprotein PTB-binding 1 OS=Homo sapiens OX=9606 GN=RAVER1 PE=1 SV=1	E9PAU2	25922_NB1335 (EFNB1-miniT_no stimulation_R1)	Ribonucleoprotein PTB-binding 1 OS=Homo sapiens OX=9606 GN=RAVER1 PE=1 SV=1	1	5.78e-05	79563.9	3	3	3	SMLAALIAAQATALNR	R	G	0.927	12.9	30.7	12.9		1613.89	2	-0.00042	-0.26	322	337
Ribonucleoprotein PTB-binding 1 OS=Homo sapiens OX=9606 GN=RAVER1 PE=1 SV=1	A0A087WZ13	25922_NB1335 (EFNB1-miniT_no stimulation_R1)	Ribonucleoprotein PTB-binding 1 OS=Homo sapiens OX=9606 GN=RAVER1 PE=1 SV=1	1	5.78e-05	77828.8	3	3	3	GTAFVTLLNGEQAEAAINAFHQSR	K	L	0.966	23.8	35.6	23.8		2544.28	3	0.0074	2.9	94	117
Ribonucleoprotein PTB-binding 1 OS=Homo sapiens OX=9606 GN=RAVER1 PE=1 SV=1	A0A087WZ13	25922_NB1335 (EFNB1-miniT_no stimulation_R1)	Ribonucleoprotein PTB-binding 1 OS=Homo sapiens OX=9606 GN=RAVER1 PE=1 SV=1	1	5.78e-05	77828.8	3	3	3	LLSPLSSAR	R	L	0.997	52.4	30	43.4		942.55	2	-0.00058	-0.62	565	573
Ribonucleoprotein PTB-binding 1 OS=Homo sapiens OX=9606 GN=RAVER1 PE=1 SV=1	A0A087WZ13	25922_NB1335 (EFNB1-miniT_no stimulation_R1)	Ribonucleoprotein PTB-binding 1 OS=Homo sapiens OX=9606 GN=RAVER1 PE=1 SV=1	1	5.78e-05	77828.8	3	3	3	SMLAALIAAQATALNR	R	G	0.927	12.9	30.7	12.9		1613.89	2	-0.00042	-0.26	305	320
Ribonucleoprotein PTB-binding 1 OS=Homo sapiens OX=9606 GN=RAVER1 PE=1 SV=1	E9PAU2	26675_NB1495c (YFP-miniT+EPHB3_R3)	Ribonucleoprotein PTB-binding 1 OS=Homo sapiens OX=9606 GN=RAVER1 PE=1 SV=1	1	5.92e-05	79563.9	3	3	3	GKPPPLLPSVLGPAGGDR	R	E	0.997	44.5	28	35.9		1726.97	3	-0.00054	-0.31	450	467
Ribonucleoprotein PTB-binding 1 OS=Homo sapiens OX=9606 GN=RAVER1 PE=1 SV=1	E9PAU2	26675_NB1495c (YFP-miniT+EPHB3_R3)	Ribonucleoprotein PTB-binding 1 OS=Homo sapiens OX=9606 GN=RAVER1 PE=1 SV=1	1	5.92e-05	79563.9	3	3	3	SMLAALIAAQATALNR	R	G	0.997	36.2	30.7	36.2		1613.89	3	0.001	0.63	322	337
Ribonucleoprotein PTB-binding 1 OS=Homo sapiens OX=9606 GN=RAVER1 PE=1 SV=1	E9PAU2	26675_NB1495c (YFP-miniT+EPHB3_R3)	Ribonucleoprotein PTB-binding 1 OS=Homo sapiens OX=9606 GN=RAVER1 PE=1 SV=1	1	5.92e-05	79563.9	3	3	3	VSFCAPGPPGR	R	S	0.993	24.9	32.5	24.9	Carbamidomethyl (+57)	1143.55	2	-0.00023	-0.2	311	321
Ribonucleoprotein PTB-binding 1 OS=Homo sapiens OX=9606 GN=RAVER1 PE=1 SV=1	A0A087WZ13	26675_NB1495c (YFP-miniT+EPHB3_R3)	Ribonucleoprotein PTB-binding 1 OS=Homo sapiens OX=9606 GN=RAVER1 PE=1 SV=1	1	5.92e-05	77828.8	3	3	3	GKPPPLLPSVLGPAGGDR	R	E	0.997	44.5	28	35.9		1726.97	3	-0.00054	-0.31	433	450
Ribonucleoprotein PTB-binding 1 OS=Homo sapiens OX=9606 GN=RAVER1 PE=1 SV=1	A0A087WZ13	26675_NB1495c (YFP-miniT+EPHB3_R3)	Ribonucleoprotein PTB-binding 1 OS=Homo sapiens OX=9606 GN=RAVER1 PE=1 SV=1	1	5.92e-05	77828.8	3	3	3	SMLAALIAAQATALNR	R	G	0.997	36.2	30.7	36.2		1613.89	3	0.001	0.63	305	320
Ribonucleoprotein PTB-binding 1 OS=Homo sapiens OX=9606 GN=RAVER1 PE=1 SV=1	A0A087WZ13	26675_NB1495c (YFP-miniT+EPHB3_R3)	Ribonucleoprotein PTB-binding 1 OS=Homo sapiens OX=9606 GN=RAVER1 PE=1 SV=1	1	5.92e-05	77828.8	3	3	3	VSFCAPGPPGR	R	S	0.993	24.9	32.5	24.9	Carbamidomethyl (+57)	1143.55	2	-0.00023	-0.2	294	304
Ribonucleoprotein PTB-binding 1 OS=Homo sapiens OX=9606 GN=RAVER1 PE=1 SV=1	E9PAU2	25926_NB1339 (YFP-miniT_no stimulation_R1)	Ribonucleoprotein PTB-binding 1 OS=Homo sapiens OX=9606 GN=RAVER1 PE=1 SV=1	1	0.000159	79563.9	9	9	9	EALGLGPPAAQLTPPPAPVGLR	R	G	0.997	22.2	25.9	22.2		2121.2	3	0.0023	1.1	468	489
Ribonucleoprotein PTB-binding 1 OS=Homo sapiens OX=9606 GN=RAVER1 PE=1 SV=1	E9PAU2	25926_NB1339 (YFP-miniT_no stimulation_R1)	Ribonucleoprotein PTB-binding 1 OS=Homo sapiens OX=9606 GN=RAVER1 PE=1 SV=1	1	0.000159	79563.9	9	9	9	EPALGPHGPSR	R	H	0.997	32.4	33.6	27.9		1116.57	2	0.00044	0.39	620	630
Ribonucleoprotein PTB-binding 1 OS=Homo sapiens OX=9606 GN=RAVER1 PE=1 SV=1	E9PAU2	25926_NB1339 (YFP-miniT_no stimulation_R1)	Ribonucleoprotein PTB-binding 1 OS=Homo sapiens OX=9606 GN=RAVER1 PE=1 SV=1	1	0.000159	79563.9	9	9	9	IPLNPYLNLHSLLPASNLAGK	R	E	0.997	30.5	25.9	30.5		2244.27	3	0.0031	1.4	521	541
Ribonucleoprotein PTB-binding 1 OS=Homo sapiens OX=9606 GN=RAVER1 PE=1 SV=1	E9PAU2	25926_NB1339 (YFP-miniT_no stimulation_R1)	Ribonucleoprotein PTB-binding 1 OS=Homo sapiens OX=9606 GN=RAVER1 PE=1 SV=1	1	0.000159	79563.9	9	9	9	LFSHPREPALGPHGPSR	R	H	0.997	29.4	33	29.4		1853.97	3	0.0021	1.1	614	630
Ribonucleoprotein PTB-binding 1 OS=Homo sapiens OX=9606 GN=RAVER1 PE=1 SV=1	E9PAU2	25926_NB1339 (YFP-miniT_no stimulation_R1)	Ribonucleoprotein PTB-binding 1 OS=Homo sapiens OX=9606 GN=RAVER1 PE=1 SV=1	1	0.000159	79563.9	9	9	9	LLSPLSSAR	R	L	0.997	40.5	29.4	32.7		942.55	2	-0.00046	-0.49	582	590
Ribonucleoprotein PTB-binding 1 OS=Homo sapiens OX=9606 GN=RAVER1 PE=1 SV=1	E9PAU2	25926_NB1339 (YFP-miniT_no stimulation_R1)	Ribonucleoprotein PTB-binding 1 OS=Homo sapiens OX=9606 GN=RAVER1 PE=1 SV=1	1	0.000159	79563.9	9	9	9	LPPEPGLSDSYSFDYPSDMGPR	R	R	0.997	29.9	37.7	29.3		2426.07	2	-0.0023	-0.96	591	612
Ribonucleoprotein PTB-binding 1 OS=Homo sapiens OX=9606 GN=RAVER1 PE=1 SV=1	E9PAU2	25926_NB1339 (YFP-miniT_no stimulation_R1)	Ribonucleoprotein PTB-binding 1 OS=Homo sapiens OX=9606 GN=RAVER1 PE=1 SV=1	1	0.000159	79563.9	9	9	9	RPAEGPPTNPPAPGGGSSSSK	R	A	0.951	15.6	35.9	14.6		1946.95	2	0.0012	0.59	554	574
Ribonucleoprotein PTB-binding 1 OS=Homo sapiens OX=9606 GN=RAVER1 PE=1 SV=1	E9PAU2	25926_NB1339 (YFP-miniT_no stimulation_R1)	Ribonucleoprotein PTB-binding 1 OS=Homo sapiens OX=9606 GN=RAVER1 PE=1 SV=1	1	0.000159	79563.9	9	9	9	SRRPAEGPPTNPPAPGGGSSSSK	R	A	0.987	19.3	35.9	11.8		2190.08	3	-0.00038	-0.17	552	574
Ribonucleoprotein PTB-binding 1 OS=Homo sapiens OX=9606 GN=RAVER1 PE=1 SV=1	E9PAU2	25926_NB1339 (YFP-miniT_no stimulation_R1)	Ribonucleoprotein PTB-binding 1 OS=Homo sapiens OX=9606 GN=RAVER1 PE=1 SV=1	1	0.000159	79563.9	9	9	9	SSGGSGGGPLSHFYSGSPTSYFTSGLQAGLK	R	Q	0.995	76.4	38.5	67.5		2990.4	3	-0.0024	-0.79	644	674
Ribonucleoprotein PTB-binding 1 OS=Homo sapiens OX=9606 GN=RAVER1 PE=1 SV=1	A0A087WZ13	25926_NB1339 (YFP-miniT_no stimulation_R1)	Ribonucleoprotein PTB-binding 1 OS=Homo sapiens OX=9606 GN=RAVER1 PE=1 SV=1	1	0.000159	77828.8	9	9	9	EALGLGPPAAQLTPPPAPVGLR	R	G	0.997	22.2	25.9	22.2		2121.2	3	0.0023	1.1	451	472
Ribonucleoprotein PTB-binding 1 OS=Homo sapiens OX=9606 GN=RAVER1 PE=1 SV=1	A0A087WZ13	25926_NB1339 (YFP-miniT_no stimulation_R1)	Ribonucleoprotein PTB-binding 1 OS=Homo sapiens OX=9606 GN=RAVER1 PE=1 SV=1	1	0.000159	77828.8	9	9	9	EPALGPHGPSR	R	H	0.997	32.4	33.6	27.9		1116.57	2	0.00044	0.39	603	613
Ribonucleoprotein PTB-binding 1 OS=Homo sapiens OX=9606 GN=RAVER1 PE=1 SV=1	A0A087WZ13	25926_NB1339 (YFP-miniT_no stimulation_R1)	Ribonucleoprotein PTB-binding 1 OS=Homo sapiens OX=9606 GN=RAVER1 PE=1 SV=1	1	0.000159	77828.8	9	9	9	IPLNPYLNLHSLLPASNLAGK	R	E	0.997	30.5	25.9	30.5		2244.27	3	0.0031	1.4	504	524
Ribonucleoprotein PTB-binding 1 OS=Homo sapiens OX=9606 GN=RAVER1 PE=1 SV=1	A0A087WZ13	25926_NB1339 (YFP-miniT_no stimulation_R1)	Ribonucleoprotein PTB-binding 1 OS=Homo sapiens OX=9606 GN=RAVER1 PE=1 SV=1	1	0.000159	77828.8	9	9	9	LFSHPREPALGPHGPSR	R	H	0.997	29.4	33	29.4		1853.97	3	0.0021	1.1	597	613
Ribonucleoprotein PTB-binding 1 OS=Homo sapiens OX=9606 GN=RAVER1 PE=1 SV=1	A0A087WZ13	25926_NB1339 (YFP-miniT_no stimulation_R1)	Ribonucleoprotein PTB-binding 1 OS=Homo sapiens OX=9606 GN=RAVER1 PE=1 SV=1	1	0.000159	77828.8	9	9	9	LLSPLSSAR	R	L	0.997	40.5	29.4	32.7		942.55	2	-0.00046	-0.49	565	573
Ribonucleoprotein PTB-binding 1 OS=Homo sapiens OX=9606 GN=RAVER1 PE=1 SV=1	A0A087WZ13	25926_NB1339 (YFP-miniT_no stimulation_R1)	Ribonucleoprotein PTB-binding 1 OS=Homo sapiens OX=9606 GN=RAVER1 PE=1 SV=1	1	0.000159	77828.8	9	9	9	LPPEPGLSDSYSFDYPSDMGPR	R	R	0.997	29.9	37.7	29.3		2426.07	2	-0.0023	-0.96	574	595
Ribonucleoprotein PTB-binding 1 OS=Homo sapiens OX=9606 GN=RAVER1 PE=1 SV=1	A0A087WZ13	25926_NB1339 (YFP-miniT_no stimulation_R1)	Ribonucleoprotein PTB-binding 1 OS=Homo sapiens OX=9606 GN=RAVER1 PE=1 SV=1	1	0.000159	77828.8	9	9	9	RPAEGPPTNPPAPGGGSSSSK	R	A	0.951	15.6	35.9	14.6		1946.95	2	0.0012	0.59	537	557
Ribonucleoprotein PTB-binding 1 OS=Homo sapiens OX=9606 GN=RAVER1 PE=1 SV=1	A0A087WZ13	25926_NB1339 (YFP-miniT_no stimulation_R1)	Ribonucleoprotein PTB-binding 1 OS=Homo sapiens OX=9606 GN=RAVER1 PE=1 SV=1	1	0.000159	77828.8	9	9	9	SRRPAEGPPTNPPAPGGGSSSSK	R	A	0.987	19.3	35.9	11.8		2190.08	3	-0.00038	-0.17	535	557
Ribonucleoprotein PTB-binding 1 OS=Homo sapiens OX=9606 GN=RAVER1 PE=1 SV=1	A0A087WZ13	25926_NB1339 (YFP-miniT_no stimulation_R1)	Ribonucleoprotein PTB-binding 1 OS=Homo sapiens OX=9606 GN=RAVER1 PE=1 SV=1	1	0.000159	77828.8	9	9	9	SSGGSGGGPLSHFYSGSPTSYFTSGLQAGLK	R	Q	0.995	76.4	38.5	67.5		2990.4	3	-0.0024	-0.79	627	657
Ribonucleoprotein PTB-binding 1 OS=Homo sapiens OX=9606 GN=RAVER1 PE=1 SV=1	E9PAU2	25927_NB1340 (YFP-miniT+EPHB3_R1)	Ribonucleoprotein PTB-binding 1 OS=Homo sapiens OX=9606 GN=RAVER1 PE=1 SV=1	1	0.000265	79563.9	13	16	16	EPALGPHGPSR	R	H	0.99	19.4	33.6	15.5		1116.57	3	0.00065	0.58	620	630
Ribonucleoprotein PTB-binding 1 OS=Homo sapiens OX=9606 GN=RAVER1 PE=1 SV=1	E9PAU2	25927_NB1340 (YFP-miniT+EPHB3_R1)	Ribonucleoprotein PTB-binding 1 OS=Homo sapiens OX=9606 GN=RAVER1 PE=1 SV=1	1	0.000265	79563.9	13	16	16	EPALGPHGPSR	R	H	0.994	21.3	33.7	17.6		1116.57	2	-4.2e-05	-0.038	620	630
Ribonucleoprotein PTB-binding 1 OS=Homo sapiens OX=9606 GN=RAVER1 PE=1 SV=1	E9PAU2	25927_NB1340 (YFP-miniT+EPHB3_R1)	Ribonucleoprotein PTB-binding 1 OS=Homo sapiens OX=9606 GN=RAVER1 PE=1 SV=1	1	0.000265	79563.9	13	16	16	GKPPPLLPSVLGPAGGDREALGLGPPAAQLTPPPAPVGLR	R	G	0.946	18.1	29.3	11.3		3830.15	4	-0.0074	-1.9	450	489
Ribonucleoprotein PTB-binding 1 OS=Homo sapiens OX=9606 GN=RAVER1 PE=1 SV=1	E9PAU2	25927_NB1340 (YFP-miniT+EPHB3_R1)	Ribonucleoprotein PTB-binding 1 OS=Homo sapiens OX=9606 GN=RAVER1 PE=1 SV=1	1	0.000265	79563.9	13	16	16	GLPGDVTNQEVHDLLSDYELK	R	Y	0.997	44.2	36.9	42.8		2341.15	3	0.0015	0.63	82	102
Ribonucleoprotein PTB-binding 1 OS=Homo sapiens OX=9606 GN=RAVER1 PE=1 SV=1	E9PAU2	25927_NB1340 (YFP-miniT+EPHB3_R1)	Ribonucleoprotein PTB-binding 1 OS=Homo sapiens OX=9606 GN=RAVER1 PE=1 SV=1	1	0.000265	79563.9	13	16	16	IPLNPYLNLHSLLPASNLAGK	R	E	0.941	10.4	26.4	10.4		2244.26	3	-0.00055	-0.24	521	541
Ribonucleoprotein PTB-binding 1 OS=Homo sapiens OX=9606 GN=RAVER1 PE=1 SV=1	E9PAU2	25927_NB1340 (YFP-miniT+EPHB3_R1)	Ribonucleoprotein PTB-binding 1 OS=Homo sapiens OX=9606 GN=RAVER1 PE=1 SV=1	1	0.000265	79563.9	13	16	16	IPLNPYLNLHSLLPASNLAGK	R	E	0.996	39.2	25.6	11.6	Deamidated (+1)	2245.26	3	0.017	7.4	521	541
Ribonucleoprotein PTB-binding 1 OS=Homo sapiens OX=9606 GN=RAVER1 PE=1 SV=1	E9PAU2	25927_NB1340 (YFP-miniT+EPHB3_R1)	Ribonucleoprotein PTB-binding 1 OS=Homo sapiens OX=9606 GN=RAVER1 PE=1 SV=1	1	0.000265	79563.9	13	16	16	LFSHPREPALGPHGPSR	R	H	0.994	20.9	33	18.5		1853.97	3	0.00083	0.45	614	630
Ribonucleoprotein PTB-binding 1 OS=Homo sapiens OX=9606 GN=RAVER1 PE=1 SV=1	E9PAU2	25927_NB1340 (YFP-miniT+EPHB3_R1)	Ribonucleoprotein PTB-binding 1 OS=Homo sapiens OX=9606 GN=RAVER1 PE=1 SV=1	1	0.000265	79563.9	13	16	16	LLSPLSSAR	R	L	0.997	40.4	29.4	33		942.55	2	-2.2e-05	-0.023	582	590
Ribonucleoprotein PTB-binding 1 OS=Homo sapiens OX=9606 GN=RAVER1 PE=1 SV=1	E9PAU2	25927_NB1340 (YFP-miniT+EPHB3_R1)	Ribonucleoprotein PTB-binding 1 OS=Homo sapiens OX=9606 GN=RAVER1 PE=1 SV=1	1	0.000265	79563.9	13	16	16	LPPEPGLSDSYSFDYPSDMGPR	R	R	0.997	39.9	37.7	37.7		2426.07	2	-0.0031	-1.3	591	612
Ribonucleoprotein PTB-binding 1 OS=Homo sapiens OX=9606 GN=RAVER1 PE=1 SV=1	E9PAU2	25927_NB1340 (YFP-miniT+EPHB3_R1)	Ribonucleoprotein PTB-binding 1 OS=Homo sapiens OX=9606 GN=RAVER1 PE=1 SV=1	1	0.000265	79563.9	13	16	16	RLFSHPREPALGPHGPSR	R	H	0.949	16.8	31.8	8.31		2010.06	5	-0.0014	-0.7	613	630
Ribonucleoprotein PTB-binding 1 OS=Homo sapiens OX=9606 GN=RAVER1 PE=1 SV=1	E9PAU2	25927_NB1340 (YFP-miniT+EPHB3_R1)	Ribonucleoprotein PTB-binding 1 OS=Homo sapiens OX=9606 GN=RAVER1 PE=1 SV=1	1	0.000265	79563.9	13	16	16	RPAEGPPTNPPAPGGGSSSSK	R	A	0.997	43.6	36	43.6		1946.94	2	-0.002	-1	554	574
Ribonucleoprotein PTB-binding 1 OS=Homo sapiens OX=9606 GN=RAVER1 PE=1 SV=1	E9PAU2	25927_NB1340 (YFP-miniT+EPHB3_R1)	Ribonucleoprotein PTB-binding 1 OS=Homo sapiens OX=9606 GN=RAVER1 PE=1 SV=1	1	0.000265	79563.9	13	16	16	SMLAALIAAQATALNR	R	G	0.997	45.1	30.7	39.8		1613.89	3	0.00048	0.3	322	337
Ribonucleoprotein PTB-binding 1 OS=Homo sapiens OX=9606 GN=RAVER1 PE=1 SV=1	E9PAU2	25927_NB1340 (YFP-miniT+EPHB3_R1)	Ribonucleoprotein PTB-binding 1 OS=Homo sapiens OX=9606 GN=RAVER1 PE=1 SV=1	1	0.000265	79563.9	13	16	16	SRRPAEGPPTNPPAPGGGSSSSK	R	A	0.997	51.2	35.8	48.1		2190.08	3	0.00073	0.33	552	574
Ribonucleoprotein PTB-binding 1 OS=Homo sapiens OX=9606 GN=RAVER1 PE=1 SV=1	E9PAU2	25927_NB1340 (YFP-miniT+EPHB3_R1)	Ribonucleoprotein PTB-binding 1 OS=Homo sapiens OX=9606 GN=RAVER1 PE=1 SV=1	1	0.000265	79563.9	13	16	16	SSGGSGGGPLSHFYSGSPTSYFTSGLQAGLK	R	Q	0.906	21.1	38.4	18.7	Deamidated (+1)	2991.41	3	0.02	6.8	644	674
Ribonucleoprotein PTB-binding 1 OS=Homo sapiens OX=9606 GN=RAVER1 PE=1 SV=1	E9PAU2	25927_NB1340 (YFP-miniT+EPHB3_R1)	Ribonucleoprotein PTB-binding 1 OS=Homo sapiens OX=9606 GN=RAVER1 PE=1 SV=1	1	0.000265	79563.9	13	16	16	SSGGSGGGPLSHFYSGSPTSYFTSGLQAGLK	R	Q	0.997	57.6	38.4	56.6		2990.41	3	0.0017	0.55	644	674
Ribonucleoprotein PTB-binding 1 OS=Homo sapiens OX=9606 GN=RAVER1 PE=1 SV=1	E9PAU2	25927_NB1340 (YFP-miniT+EPHB3_R1)	Ribonucleoprotein PTB-binding 1 OS=Homo sapiens OX=9606 GN=RAVER1 PE=1 SV=1	1	0.000265	79563.9	13	16	16	TLYVHWTDAGQLTPALLHSR	R	C	0.997	28	33.5	16.9		2278.19	4	0.00091	0.4	219	238
Ribonucleoprotein PTB-binding 1 OS=Homo sapiens OX=9606 GN=RAVER1 PE=1 SV=1	A0A087WZ13	25927_NB1340 (YFP-miniT+EPHB3_R1)	Ribonucleoprotein PTB-binding 1 OS=Homo sapiens OX=9606 GN=RAVER1 PE=1 SV=1	1	0.000265	77828.8	13	16	16	EPALGPHGPSR	R	H	0.99	19.4	33.6	15.5		1116.57	3	0.00065	0.58	603	613
Ribonucleoprotein PTB-binding 1 OS=Homo sapiens OX=9606 GN=RAVER1 PE=1 SV=1	A0A087WZ13	25927_NB1340 (YFP-miniT+EPHB3_R1)	Ribonucleoprotein PTB-binding 1 OS=Homo sapiens OX=9606 GN=RAVER1 PE=1 SV=1	1	0.000265	77828.8	13	16	16	EPALGPHGPSR	R	H	0.994	21.3	33.7	17.6		1116.57	2	-4.2e-05	-0.038	603	613
Ribonucleoprotein PTB-binding 1 OS=Homo sapiens OX=9606 GN=RAVER1 PE=1 SV=1	A0A087WZ13	25927_NB1340 (YFP-miniT+EPHB3_R1)	Ribonucleoprotein PTB-binding 1 OS=Homo sapiens OX=9606 GN=RAVER1 PE=1 SV=1	1	0.000265	77828.8	13	16	16	GKPPPLLPSVLGPAGGDREALGLGPPAAQLTPPPAPVGLR	R	G	0.946	18.1	29.3	11.3		3830.15	4	-0.0074	-1.9	433	472
Ribonucleoprotein PTB-binding 1 OS=Homo sapiens OX=9606 GN=RAVER1 PE=1 SV=1	A0A087WZ13	25927_NB1340 (YFP-miniT+EPHB3_R1)	Ribonucleoprotein PTB-binding 1 OS=Homo sapiens OX=9606 GN=RAVER1 PE=1 SV=1	1	0.000265	77828.8	13	16	16	GLPGDVTNQEVHDLLSDYELK	R	Y	0.997	44.2	36.9	42.8		2341.15	3	0.0015	0.63	65	85
Ribonucleoprotein PTB-binding 1 OS=Homo sapiens OX=9606 GN=RAVER1 PE=1 SV=1	A0A087WZ13	25927_NB1340 (YFP-miniT+EPHB3_R1)	Ribonucleoprotein PTB-binding 1 OS=Homo sapiens OX=9606 GN=RAVER1 PE=1 SV=1	1	0.000265	77828.8	13	16	16	IPLNPYLNLHSLLPASNLAGK	R	E	0.941	10.4	26.4	10.4		2244.26	3	-0.00055	-0.24	504	524
Ribonucleoprotein PTB-binding 1 OS=Homo sapiens OX=9606 GN=RAVER1 PE=1 SV=1	A0A087WZ13	25927_NB1340 (YFP-miniT+EPHB3_R1)	Ribonucleoprotein PTB-binding 1 OS=Homo sapiens OX=9606 GN=RAVER1 PE=1 SV=1	1	0.000265	77828.8	13	16	16	IPLNPYLNLHSLLPASNLAGK	R	E	0.996	39.2	25.6	11.6	Deamidated (+1)	2245.26	3	0.017	7.4	504	524
Ribonucleoprotein PTB-binding 1 OS=Homo sapiens OX=9606 GN=RAVER1 PE=1 SV=1	A0A087WZ13	25927_NB1340 (YFP-miniT+EPHB3_R1)	Ribonucleoprotein PTB-binding 1 OS=Homo sapiens OX=9606 GN=RAVER1 PE=1 SV=1	1	0.000265	77828.8	13	16	16	LFSHPREPALGPHGPSR	R	H	0.994	20.9	33	18.5		1853.97	3	0.00083	0.45	597	613
Ribonucleoprotein PTB-binding 1 OS=Homo sapiens OX=9606 GN=RAVER1 PE=1 SV=1	A0A087WZ13	25927_NB1340 (YFP-miniT+EPHB3_R1)	Ribonucleoprotein PTB-binding 1 OS=Homo sapiens OX=9606 GN=RAVER1 PE=1 SV=1	1	0.000265	77828.8	13	16	16	LLSPLSSAR	R	L	0.997	40.4	29.4	33		942.55	2	-2.2e-05	-0.023	565	573
Ribonucleoprotein PTB-binding 1 OS=Homo sapiens OX=9606 GN=RAVER1 PE=1 SV=1	A0A087WZ13	25927_NB1340 (YFP-miniT+EPHB3_R1)	Ribonucleoprotein PTB-binding 1 OS=Homo sapiens OX=9606 GN=RAVER1 PE=1 SV=1	1	0.000265	77828.8	13	16	16	LPPEPGLSDSYSFDYPSDMGPR	R	R	0.997	39.9	37.7	37.7		2426.07	2	-0.0031	-1.3	574	595
Ribonucleoprotein PTB-binding 1 OS=Homo sapiens OX=9606 GN=RAVER1 PE=1 SV=1	A0A087WZ13	25927_NB1340 (YFP-miniT+EPHB3_R1)	Ribonucleoprotein PTB-binding 1 OS=Homo sapiens OX=9606 GN=RAVER1 PE=1 SV=1	1	0.000265	77828.8	13	16	16	RLFSHPREPALGPHGPSR	R	H	0.949	16.8	31.8	8.31		2010.06	5	-0.0014	-0.7	596	613
Ribonucleoprotein PTB-binding 1 OS=Homo sapiens OX=9606 GN=RAVER1 PE=1 SV=1	A0A087WZ13	25927_NB1340 (YFP-miniT+EPHB3_R1)	Ribonucleoprotein PTB-binding 1 OS=Homo sapiens OX=9606 GN=RAVER1 PE=1 SV=1	1	0.000265	77828.8	13	16	16	RPAEGPPTNPPAPGGGSSSSK	R	A	0.997	43.6	36	43.6		1946.94	2	-0.002	-1	537	557
Ribonucleoprotein PTB-binding 1 OS=Homo sapiens OX=9606 GN=RAVER1 PE=1 SV=1	A0A087WZ13	25927_NB1340 (YFP-miniT+EPHB3_R1)	Ribonucleoprotein PTB-binding 1 OS=Homo sapiens OX=9606 GN=RAVER1 PE=1 SV=1	1	0.000265	77828.8	13	16	16	SMLAALIAAQATALNR	R	G	0.997	45.1	30.7	39.8		1613.89	3	0.00048	0.3	305	320
Ribonucleoprotein PTB-binding 1 OS=Homo sapiens OX=9606 GN=RAVER1 PE=1 SV=1	A0A087WZ13	25927_NB1340 (YFP-miniT+EPHB3_R1)	Ribonucleoprotein PTB-binding 1 OS=Homo sapiens OX=9606 GN=RAVER1 PE=1 SV=1	1	0.000265	77828.8	13	16	16	SRRPAEGPPTNPPAPGGGSSSSK	R	A	0.997	51.2	35.8	48.1		2190.08	3	0.00073	0.33	535	557
Ribonucleoprotein PTB-binding 1 OS=Homo sapiens OX=9606 GN=RAVER1 PE=1 SV=1	A0A087WZ13	25927_NB1340 (YFP-miniT+EPHB3_R1)	Ribonucleoprotein PTB-binding 1 OS=Homo sapiens OX=9606 GN=RAVER1 PE=1 SV=1	1	0.000265	77828.8	13	16	16	SSGGSGGGPLSHFYSGSPTSYFTSGLQAGLK	R	Q	0.906	21.1	38.4	18.7	Deamidated (+1)	2991.41	3	0.02	6.8	627	657
Ribonucleoprotein PTB-binding 1 OS=Homo sapiens OX=9606 GN=RAVER1 PE=1 SV=1	A0A087WZ13	25927_NB1340 (YFP-miniT+EPHB3_R1)	Ribonucleoprotein PTB-binding 1 OS=Homo sapiens OX=9606 GN=RAVER1 PE=1 SV=1	1	0.000265	77828.8	13	16	16	SSGGSGGGPLSHFYSGSPTSYFTSGLQAGLK	R	Q	0.997	57.6	38.4	56.6		2990.41	3	0.0017	0.55	627	657
Ribonucleoprotein PTB-binding 1 OS=Homo sapiens OX=9606 GN=RAVER1 PE=1 SV=1	A0A087WZ13	25927_NB1340 (YFP-miniT+EPHB3_R1)	Ribonucleoprotein PTB-binding 1 OS=Homo sapiens OX=9606 GN=RAVER1 PE=1 SV=1	1	0.000265	77828.8	13	16	16	TLYVHWTDAGQLTPALLHSR	R	C	0.997	28	33.5	16.9		2278.19	4	0.00091	0.4	202	221
Ribonucleoprotein PTB-binding 1 OS=Homo sapiens OX=9606 GN=RAVER1 PE=1 SV=1	E9PAU2	26437_NB1457 (YFP-miniT_no stimulation_R2)	Ribonucleoprotein PTB-binding 1 OS=Homo sapiens OX=9606 GN=RAVER1 PE=1 SV=1	1	0.000131	79563.9	7	8	8	GKPPPLLPSVLGPAGGDR	R	E	0.997	37.6	28.1	37.6		1726.97	2	-0.0019	-1.1	450	467
Ribonucleoprotein PTB-binding 1 OS=Homo sapiens OX=9606 GN=RAVER1 PE=1 SV=1	E9PAU2	26437_NB1457 (YFP-miniT_no stimulation_R2)	Ribonucleoprotein PTB-binding 1 OS=Homo sapiens OX=9606 GN=RAVER1 PE=1 SV=1	1	0.000131	79563.9	7	8	8	GLPGDVTNQEVHDLLSDYELK	R	Y	0.997	44.4	36.9	40.5		2341.14	3	-0.0015	-0.62	82	102
Ribonucleoprotein PTB-binding 1 OS=Homo sapiens OX=9606 GN=RAVER1 PE=1 SV=1	E9PAU2	26437_NB1457 (YFP-miniT_no stimulation_R2)	Ribonucleoprotein PTB-binding 1 OS=Homo sapiens OX=9606 GN=RAVER1 PE=1 SV=1	1	0.000131	79563.9	7	8	8	GTAFVTLLNGEQAEAAINAFHQSR	K	L	0.997	85.3	36	80.5		2544.27	3	-0.0016	-0.62	111	134
Ribonucleoprotein PTB-binding 1 OS=Homo sapiens OX=9606 GN=RAVER1 PE=1 SV=1	E9PAU2	26437_NB1457 (YFP-miniT_no stimulation_R2)	Ribonucleoprotein PTB-binding 1 OS=Homo sapiens OX=9606 GN=RAVER1 PE=1 SV=1	1	0.000131	79563.9	7	8	8	GYGFAEYMK	K	K	0.991	20.3	31.8	14.1		1064.46	2	-0.0009	-0.85	191	199
Ribonucleoprotein PTB-binding 1 OS=Homo sapiens OX=9606 GN=RAVER1 PE=1 SV=1	E9PAU2	26437_NB1457 (YFP-miniT_no stimulation_R2)	Ribonucleoprotein PTB-binding 1 OS=Homo sapiens OX=9606 GN=RAVER1 PE=1 SV=1	1	0.000131	79563.9	7	8	8	IPLNPYLNLHSLLPASNLAGK	R	E	0.997	44.3	26	44.3		2244.26	3	0.00092	0.41	521	541
Ribonucleoprotein PTB-binding 1 OS=Homo sapiens OX=9606 GN=RAVER1 PE=1 SV=1	E9PAU2	26437_NB1457 (YFP-miniT_no stimulation_R2)	Ribonucleoprotein PTB-binding 1 OS=Homo sapiens OX=9606 GN=RAVER1 PE=1 SV=1	1	0.000131	79563.9	7	8	8	LLSPLSSAR	R	L	0.997	27.2	30	24.1		942.55	2	-0.0016	-1.7	582	590
Ribonucleoprotein PTB-binding 1 OS=Homo sapiens OX=9606 GN=RAVER1 PE=1 SV=1	E9PAU2	26437_NB1457 (YFP-miniT_no stimulation_R2)	Ribonucleoprotein PTB-binding 1 OS=Homo sapiens OX=9606 GN=RAVER1 PE=1 SV=1	1	0.000131	79563.9	7	8	8	SMLAALIAAQATALNR	R	G	0.997	87.3	30.8	78.3		1613.89	3	-0.0023	-1.4	322	337
Ribonucleoprotein PTB-binding 1 OS=Homo sapiens OX=9606 GN=RAVER1 PE=1 SV=1	E9PAU2	26437_NB1457 (YFP-miniT_no stimulation_R2)	Ribonucleoprotein PTB-binding 1 OS=Homo sapiens OX=9606 GN=RAVER1 PE=1 SV=1	1	0.000131	79563.9	7	8	8	SMLAALIAAQATALNR	R	G	0.997	57.2	30.7	56.9		1613.89	2	-0.00018	-0.11	322	337
Ribonucleoprotein PTB-binding 1 OS=Homo sapiens OX=9606 GN=RAVER1 PE=1 SV=1	A0A087WZ13	26437_NB1457 (YFP-miniT_no stimulation_R2)	Ribonucleoprotein PTB-binding 1 OS=Homo sapiens OX=9606 GN=RAVER1 PE=1 SV=1	1	0.000131	77828.8	7	8	8	GKPPPLLPSVLGPAGGDR	R	E	0.997	37.6	28.1	37.6		1726.97	2	-0.0019	-1.1	433	450
Ribonucleoprotein PTB-binding 1 OS=Homo sapiens OX=9606 GN=RAVER1 PE=1 SV=1	A0A087WZ13	26437_NB1457 (YFP-miniT_no stimulation_R2)	Ribonucleoprotein PTB-binding 1 OS=Homo sapiens OX=9606 GN=RAVER1 PE=1 SV=1	1	0.000131	77828.8	7	8	8	GLPGDVTNQEVHDLLSDYELK	R	Y	0.997	44.4	36.9	40.5		2341.14	3	-0.0015	-0.62	65	85
Ribonucleoprotein PTB-binding 1 OS=Homo sapiens OX=9606 GN=RAVER1 PE=1 SV=1	A0A087WZ13	26437_NB1457 (YFP-miniT_no stimulation_R2)	Ribonucleoprotein PTB-binding 1 OS=Homo sapiens OX=9606 GN=RAVER1 PE=1 SV=1	1	0.000131	77828.8	7	8	8	GTAFVTLLNGEQAEAAINAFHQSR	K	L	0.997	85.3	36	80.5		2544.27	3	-0.0016	-0.62	94	117
Ribonucleoprotein PTB-binding 1 OS=Homo sapiens OX=9606 GN=RAVER1 PE=1 SV=1	A0A087WZ13	26437_NB1457 (YFP-miniT_no stimulation_R2)	Ribonucleoprotein PTB-binding 1 OS=Homo sapiens OX=9606 GN=RAVER1 PE=1 SV=1	1	0.000131	77828.8	7	8	8	GYGFAEYMK	K	K	0.991	20.3	31.8	14.1		1064.46	2	-0.0009	-0.85	174	182
Ribonucleoprotein PTB-binding 1 OS=Homo sapiens OX=9606 GN=RAVER1 PE=1 SV=1	A0A087WZ13	26437_NB1457 (YFP-miniT_no stimulation_R2)	Ribonucleoprotein PTB-binding 1 OS=Homo sapiens OX=9606 GN=RAVER1 PE=1 SV=1	1	0.000131	77828.8	7	8	8	IPLNPYLNLHSLLPASNLAGK	R	E	0.997	44.3	26	44.3		2244.26	3	0.00092	0.41	504	524
Ribonucleoprotein PTB-binding 1 OS=Homo sapiens OX=9606 GN=RAVER1 PE=1 SV=1	A0A087WZ13	26437_NB1457 (YFP-miniT_no stimulation_R2)	Ribonucleoprotein PTB-binding 1 OS=Homo sapiens OX=9606 GN=RAVER1 PE=1 SV=1	1	0.000131	77828.8	7	8	8	LLSPLSSAR	R	L	0.997	27.2	30	24.1		942.55	2	-0.0016	-1.7	565	573
Ribonucleoprotein PTB-binding 1 OS=Homo sapiens OX=9606 GN=RAVER1 PE=1 SV=1	A0A087WZ13	26437_NB1457 (YFP-miniT_no stimulation_R2)	Ribonucleoprotein PTB-binding 1 OS=Homo sapiens OX=9606 GN=RAVER1 PE=1 SV=1	1	0.000131	77828.8	7	8	8	SMLAALIAAQATALNR	R	G	0.997	87.3	30.8	78.3		1613.89	3	-0.0023	-1.4	305	320
Ribonucleoprotein PTB-binding 1 OS=Homo sapiens OX=9606 GN=RAVER1 PE=1 SV=1	A0A087WZ13	26437_NB1457 (YFP-miniT_no stimulation_R2)	Ribonucleoprotein PTB-binding 1 OS=Homo sapiens OX=9606 GN=RAVER1 PE=1 SV=1	1	0.000131	77828.8	7	8	8	SMLAALIAAQATALNR	R	G	0.997	57.2	30.7	56.9		1613.89	2	-0.00018	-0.11	305	320
Ribonucleoprotein PTB-binding 1 OS=Homo sapiens OX=9606 GN=RAVER1 PE=1 SV=1	E9PAU2	26438_NB1458 (YFP-miniT+EPHB3_R2)	Ribonucleoprotein PTB-binding 1 OS=Homo sapiens OX=9606 GN=RAVER1 PE=1 SV=1	1	0.000117	79563.9	6	7	7	GKPPPLLPSVLGPAGGDR	R	E	0.953	16.3	28.1	16.3		1726.97	2	-0.0014	-0.83	450	467
Ribonucleoprotein PTB-binding 1 OS=Homo sapiens OX=9606 GN=RAVER1 PE=1 SV=1	E9PAU2	26438_NB1458 (YFP-miniT+EPHB3_R2)	Ribonucleoprotein PTB-binding 1 OS=Homo sapiens OX=9606 GN=RAVER1 PE=1 SV=1	1	0.000117	79563.9	6	7	7	GLPGDVTNQEVHDLLSDYELK	R	Y	0.995	31.9	36.7	31.9		2341.15	3	0.011	4.5	82	102
Ribonucleoprotein PTB-binding 1 OS=Homo sapiens OX=9606 GN=RAVER1 PE=1 SV=1	E9PAU2	26438_NB1458 (YFP-miniT+EPHB3_R2)	Ribonucleoprotein PTB-binding 1 OS=Homo sapiens OX=9606 GN=RAVER1 PE=1 SV=1	1	0.000117	79563.9	6	7	7	GTAFVTLLNGEQAEAAINAFHQSR	K	L	0.997	55.9	35.7	55.3		2544.27	3	0.0025	0.97	111	134
Ribonucleoprotein PTB-binding 1 OS=Homo sapiens OX=9606 GN=RAVER1 PE=1 SV=1	E9PAU2	26438_NB1458 (YFP-miniT+EPHB3_R2)	Ribonucleoprotein PTB-binding 1 OS=Homo sapiens OX=9606 GN=RAVER1 PE=1 SV=1	1	0.000117	79563.9	6	7	7	IPLNPYLNLHSLLPASNLAGK	R	E	0.997	33.4	26.3	33.4		2244.26	3	-0.00073	-0.32	521	541
Ribonucleoprotein PTB-binding 1 OS=Homo sapiens OX=9606 GN=RAVER1 PE=1 SV=1	E9PAU2	26438_NB1458 (YFP-miniT+EPHB3_R2)	Ribonucleoprotein PTB-binding 1 OS=Homo sapiens OX=9606 GN=RAVER1 PE=1 SV=1	1	0.000117	79563.9	6	7	7	LPPEPGLSDSYSFDYPSDMGPR	R	R	0.916	15.7	37.7	12.4		2426.07	2	-0.007	-2.9	591	612
Ribonucleoprotein PTB-binding 1 OS=Homo sapiens OX=9606 GN=RAVER1 PE=1 SV=1	E9PAU2	26438_NB1458 (YFP-miniT+EPHB3_R2)	Ribonucleoprotein PTB-binding 1 OS=Homo sapiens OX=9606 GN=RAVER1 PE=1 SV=1	1	0.000117	79563.9	6	7	7	SMLAALIAAQATALNR	R	G	0.997	63.3	30.5	57.5		1613.89	3	0.002	1.2	322	337
Ribonucleoprotein PTB-binding 1 OS=Homo sapiens OX=9606 GN=RAVER1 PE=1 SV=1	E9PAU2	26438_NB1458 (YFP-miniT+EPHB3_R2)	Ribonucleoprotein PTB-binding 1 OS=Homo sapiens OX=9606 GN=RAVER1 PE=1 SV=1	1	0.000117	79563.9	6	7	7	SMLAALIAAQATALNR	R	G	0.997	50.8	30.5	50.8		1613.9	2	0.0029	1.8	322	337
Ribonucleoprotein PTB-binding 1 OS=Homo sapiens OX=9606 GN=RAVER1 PE=1 SV=1	A0A087WZ13	26438_NB1458 (YFP-miniT+EPHB3_R2)	Ribonucleoprotein PTB-binding 1 OS=Homo sapiens OX=9606 GN=RAVER1 PE=1 SV=1	1	0.000117	77828.8	6	7	7	GKPPPLLPSVLGPAGGDR	R	E	0.953	16.3	28.1	16.3		1726.97	2	-0.0014	-0.83	433	450
Ribonucleoprotein PTB-binding 1 OS=Homo sapiens OX=9606 GN=RAVER1 PE=1 SV=1	A0A087WZ13	26438_NB1458 (YFP-miniT+EPHB3_R2)	Ribonucleoprotein PTB-binding 1 OS=Homo sapiens OX=9606 GN=RAVER1 PE=1 SV=1	1	0.000117	77828.8	6	7	7	GLPGDVTNQEVHDLLSDYELK	R	Y	0.995	31.9	36.7	31.9		2341.15	3	0.011	4.5	65	85
Ribonucleoprotein PTB-binding 1 OS=Homo sapiens OX=9606 GN=RAVER1 PE=1 SV=1	A0A087WZ13	26438_NB1458 (YFP-miniT+EPHB3_R2)	Ribonucleoprotein PTB-binding 1 OS=Homo sapiens OX=9606 GN=RAVER1 PE=1 SV=1	1	0.000117	77828.8	6	7	7	GTAFVTLLNGEQAEAAINAFHQSR	K	L	0.997	55.9	35.7	55.3		2544.27	3	0.0025	0.97	94	117
Ribonucleoprotein PTB-binding 1 OS=Homo sapiens OX=9606 GN=RAVER1 PE=1 SV=1	A0A087WZ13	26438_NB1458 (YFP-miniT+EPHB3_R2)	Ribonucleoprotein PTB-binding 1 OS=Homo sapiens OX=9606 GN=RAVER1 PE=1 SV=1	1	0.000117	77828.8	6	7	7	IPLNPYLNLHSLLPASNLAGK	R	E	0.997	33.4	26.3	33.4		2244.26	3	-0.00073	-0.32	504	524
Ribonucleoprotein PTB-binding 1 OS=Homo sapiens OX=9606 GN=RAVER1 PE=1 SV=1	A0A087WZ13	26438_NB1458 (YFP-miniT+EPHB3_R2)	Ribonucleoprotein PTB-binding 1 OS=Homo sapiens OX=9606 GN=RAVER1 PE=1 SV=1	1	0.000117	77828.8	6	7	7	LPPEPGLSDSYSFDYPSDMGPR	R	R	0.916	15.7	37.7	12.4		2426.07	2	-0.007	-2.9	574	595
Ribonucleoprotein PTB-binding 1 OS=Homo sapiens OX=9606 GN=RAVER1 PE=1 SV=1	A0A087WZ13	26438_NB1458 (YFP-miniT+EPHB3_R2)	Ribonucleoprotein PTB-binding 1 OS=Homo sapiens OX=9606 GN=RAVER1 PE=1 SV=1	1	0.000117	77828.8	6	7	7	SMLAALIAAQATALNR	R	G	0.997	63.3	30.5	57.5		1613.89	3	0.002	1.2	305	320
Ribonucleoprotein PTB-binding 1 OS=Homo sapiens OX=9606 GN=RAVER1 PE=1 SV=1	A0A087WZ13	26438_NB1458 (YFP-miniT+EPHB3_R2)	Ribonucleoprotein PTB-binding 1 OS=Homo sapiens OX=9606 GN=RAVER1 PE=1 SV=1	1	0.000117	77828.8	6	7	7	SMLAALIAAQATALNR	R	G	0.997	50.8	30.5	50.8		1613.9	2	0.0029	1.8	305	320
Protein name	Protein accession number (UNIPROT)	Biological sample name	Protein group	Protein identification probability	Protein percentage of total spectra	Protein molecular weight (AMU)	Number of unique peptides	Number of unique spectra	Number of total spectra	Peptide sequence	Previous amino acid	Next amino acid	Peptide identification probability	Mascot Ion score	Mascot Identity score	Mascot Delta Ion score	Modifications identified by spectrum	Actual peptide mass (AMU)	Spectrum charge	Actual minus calculated peptide mass (AMU)	Actual minus calculated peptide mass (PPM)	Peptide start index	Peptide stop index
Isocitrate dehydrogenase [NAD] subunit, mitochondrial OS=Homo sapiens OX=9606 GN=IDH3B PE=1 SV=1	A0A087WZN1	26674_NB1494c (YFP-miniT_no stimulation_R3)	Isocitrate dehydrogenase [NAD] subunit, mitochondrial OS=Homo sapiens OX=9606 GN=IDH3B PE=1 SV=1	1	9.26e-05	42392.9	5	5	5	EQTEGEYSSLEHESAR	R	G	0.997	60.5	36.2	52.5		1850.79	2	0.00058	0.31	165	180
Isocitrate dehydrogenase [NAD] subunit, mitochondrial OS=Homo sapiens OX=9606 GN=IDH3B PE=1 SV=1	A0A087WZN1	26674_NB1494c (YFP-miniT_no stimulation_R3)	Isocitrate dehydrogenase [NAD] subunit, mitochondrial OS=Homo sapiens OX=9606 GN=IDH3B PE=1 SV=1	1	9.26e-05	42392.9	5	5	5	FAFDYATK	K	K	0.907	13.5	31.3	9.81		961.45	2	0.0003	0.31	200	207
Isocitrate dehydrogenase [NAD] subunit, mitochondrial OS=Homo sapiens OX=9606 GN=IDH3B PE=1 SV=1	A0A087WZN1	26674_NB1494c (YFP-miniT_no stimulation_R3)	Isocitrate dehydrogenase [NAD] subunit, mitochondrial OS=Homo sapiens OX=9606 GN=IDH3B PE=1 SV=1	1	9.26e-05	42392.9	5	5	5	HNNLDLVIIR	R	E	0.997	37.5	26.8	35.9		1205.69	2	0.0014	1.1	155	164
Isocitrate dehydrogenase [NAD] subunit, mitochondrial OS=Homo sapiens OX=9606 GN=IDH3B PE=1 SV=1	A0A087WZN1	26674_NB1494c (YFP-miniT_no stimulation_R3)	Isocitrate dehydrogenase [NAD] subunit, mitochondrial OS=Homo sapiens OX=9606 GN=IDH3B PE=1 SV=1	1	9.26e-05	42392.9	5	5	5	HPFAQAVGR	R	N	0.997	32.3	30.6	29.9		981.51	2	0.00016	0.16	309	317
Isocitrate dehydrogenase [NAD] subunit, mitochondrial OS=Homo sapiens OX=9606 GN=IDH3B PE=1 SV=1	A0A087WZN1	26674_NB1494c (YFP-miniT_no stimulation_R3)	Isocitrate dehydrogenase [NAD] subunit, mitochondrial OS=Homo sapiens OX=9606 GN=IDH3B PE=1 SV=1	1	9.26e-05	42392.9	5	5	5	NIANPTAMLLSASNMLR	R	H	0.997	60.1	33.7	56.2		1815.94	2	0.0034	1.9	318	334
Isocitrate dehydrogenase [NAD] subunit, mitochondrial OS=Homo sapiens OX=9606 GN=IDH3B PE=1 SV=1	A0A087WZN1	25922_NB1335 (EFNB1-miniT_no stimulation_R1)	Isocitrate dehydrogenase [NAD] subunit, mitochondrial OS=Homo sapiens OX=9606 GN=IDH3B PE=1 SV=1	1	5.78e-05	42392.9	3	3	3	NIANPTAMLLSASNMLR	R	H	0.997	43.2	33.6	42		1815.93	2	0.00012	0.065	318	334
Isocitrate dehydrogenase [NAD] subunit, mitochondrial OS=Homo sapiens OX=9606 GN=IDH3B PE=1 SV=1	A0A087WZN1	25922_NB1335 (EFNB1-miniT_no stimulation_R1)	Isocitrate dehydrogenase [NAD] subunit, mitochondrial OS=Homo sapiens OX=9606 GN=IDH3B PE=1 SV=1	1	5.78e-05	42392.9	3	3	3	SVIGHLQTK	K	G	0.996	18.9	25.8	11.7		981.56	2	-0.0001	-0.1	375	383
Isocitrate dehydrogenase [NAD] subunit, mitochondrial OS=Homo sapiens OX=9606 GN=IDH3B PE=1 SV=1	A0A087WZN1	25922_NB1335 (EFNB1-miniT_no stimulation_R1)	Isocitrate dehydrogenase [NAD] subunit, mitochondrial OS=Homo sapiens OX=9606 GN=IDH3B PE=1 SV=1	1	5.78e-05	42392.9	3	3	3	VEGSFPVTMLPGDGVGPELMHAVK	R	E	0.997	23.8	36.1	20.9		2466.23	3	-3.8e-05	-0.015	45	68
Isocitrate dehydrogenase [NAD] subunit, mitochondrial OS=Homo sapiens OX=9606 GN=IDH3B PE=1 SV=1	A0A087WZN1	26675_NB1495c (YFP-miniT+EPHB3_R3)	Isocitrate dehydrogenase [NAD] subunit, mitochondrial OS=Homo sapiens OX=9606 GN=IDH3B PE=1 SV=1	1	9.86e-05	42392.9	5	5	5	EQTEGEYSSLEHESAR	R	G	0.963	19.2	36.1	16.5		1850.79	2	0.0012	0.65	165	180
Isocitrate dehydrogenase [NAD] subunit, mitochondrial OS=Homo sapiens OX=9606 GN=IDH3B PE=1 SV=1	A0A087WZN1	26675_NB1495c (YFP-miniT+EPHB3_R3)	Isocitrate dehydrogenase [NAD] subunit, mitochondrial OS=Homo sapiens OX=9606 GN=IDH3B PE=1 SV=1	1	9.86e-05	42392.9	5	5	5	FAFDYATK	K	K	0.99	28.5	31.3	28.5		961.46	2	0.00048	0.5	200	207
Isocitrate dehydrogenase [NAD] subunit, mitochondrial OS=Homo sapiens OX=9606 GN=IDH3B PE=1 SV=1	A0A087WZN1	26675_NB1495c (YFP-miniT+EPHB3_R3)	Isocitrate dehydrogenase [NAD] subunit, mitochondrial OS=Homo sapiens OX=9606 GN=IDH3B PE=1 SV=1	1	9.86e-05	42392.9	5	5	5	HNNLDLVIIR	R	E	0.992	20.7	26.8	20.7		1205.69	2	0.0013	1	155	164
Isocitrate dehydrogenase [NAD] subunit, mitochondrial OS=Homo sapiens OX=9606 GN=IDH3B PE=1 SV=1	A0A087WZN1	26675_NB1495c (YFP-miniT+EPHB3_R3)	Isocitrate dehydrogenase [NAD] subunit, mitochondrial OS=Homo sapiens OX=9606 GN=IDH3B PE=1 SV=1	1	9.86e-05	42392.9	5	5	5	HPFAQAVGR	R	N	0.955	16.2	30.4	16.2		981.51	2	3.8e-05	0.039	309	317
Isocitrate dehydrogenase [NAD] subunit, mitochondrial OS=Homo sapiens OX=9606 GN=IDH3B PE=1 SV=1	A0A087WZN1	26675_NB1495c (YFP-miniT+EPHB3_R3)	Isocitrate dehydrogenase [NAD] subunit, mitochondrial OS=Homo sapiens OX=9606 GN=IDH3B PE=1 SV=1	1	9.86e-05	42392.9	5	5	5	NIANPTAMLLSASNMLR	R	H	0.95	19.8	33.7	14.5		1815.94	3	0.0032	1.7	318	334
Isocitrate dehydrogenase [NAD] subunit, mitochondrial OS=Homo sapiens OX=9606 GN=IDH3B PE=1 SV=1	A0A087WZN1	25926_NB1339 (YFP-miniT_no stimulation_R1)	Isocitrate dehydrogenase [NAD] subunit, mitochondrial OS=Homo sapiens OX=9606 GN=IDH3B PE=1 SV=1	0.999	1.76e-05	42392.9	1	1	1	NIANPTAMLLSASNMLR	R	H	0.997	38.1	33.7	38.1		1815.94	2	0.0034	1.9	318	334
Isocitrate dehydrogenase [NAD] subunit, mitochondrial OS=Homo sapiens OX=9606 GN=IDH3B PE=1 SV=1	A0A087WZN1	25927_NB1340 (YFP-miniT+EPHB3_R1)	Isocitrate dehydrogenase [NAD] subunit, mitochondrial OS=Homo sapiens OX=9606 GN=IDH3B PE=1 SV=1	1	3.31e-05	42392.9	2	2	2	NIANPTAMLLSASNMLR	R	H	0.994	62.4	33.6	53.8		1815.94	2	0.0039	2.1	318	334
Isocitrate dehydrogenase [NAD] subunit, mitochondrial OS=Homo sapiens OX=9606 GN=IDH3B PE=1 SV=1	A0A087WZN1	25927_NB1340 (YFP-miniT+EPHB3_R1)	Isocitrate dehydrogenase [NAD] subunit, mitochondrial OS=Homo sapiens OX=9606 GN=IDH3B PE=1 SV=1	1	3.31e-05	42392.9	2	2	2	SVIGHLQTK	K	G	0.997	28.2	25.9	6.36		981.56	2	-0.00022	-0.23	375	383
Isocitrate dehydrogenase [NAD] subunit, mitochondrial OS=Homo sapiens OX=9606 GN=IDH3B PE=1 SV=1	A0A087WZN1	26433_NB1453 (EFNB1-miniT_no stimulation_R2)	Isocitrate dehydrogenase [NAD] subunit, mitochondrial OS=Homo sapiens OX=9606 GN=IDH3B PE=1 SV=1	1	0.000139	42392.9	7	8	8	EQTEGEYSSLEHESAR	R	G	0.997	59.6	36	56.2		1850.79	3	-0.0032	-1.7	165	180
Isocitrate dehydrogenase [NAD] subunit, mitochondrial OS=Homo sapiens OX=9606 GN=IDH3B PE=1 SV=1	A0A087WZN1	26433_NB1453 (EFNB1-miniT_no stimulation_R2)	Isocitrate dehydrogenase [NAD] subunit, mitochondrial OS=Homo sapiens OX=9606 GN=IDH3B PE=1 SV=1	1	0.000139	42392.9	7	8	8	EQTEGEYSSLEHESAR	R	G	0.997	52.4	36.1	48.6		1850.79	2	-0.0022	-1.2	165	180
Isocitrate dehydrogenase [NAD] subunit, mitochondrial OS=Homo sapiens OX=9606 GN=IDH3B PE=1 SV=1	A0A087WZN1	26433_NB1453 (EFNB1-miniT_no stimulation_R2)	Isocitrate dehydrogenase [NAD] subunit, mitochondrial OS=Homo sapiens OX=9606 GN=IDH3B PE=1 SV=1	1	0.000139	42392.9	7	8	8	FAFDYATK	K	K	0.99	30	31.3	24		961.45	2	0.0003	0.31	200	207
Isocitrate dehydrogenase [NAD] subunit, mitochondrial OS=Homo sapiens OX=9606 GN=IDH3B PE=1 SV=1	A0A087WZN1	26433_NB1453 (EFNB1-miniT_no stimulation_R2)	Isocitrate dehydrogenase [NAD] subunit, mitochondrial OS=Homo sapiens OX=9606 GN=IDH3B PE=1 SV=1	1	0.000139	42392.9	7	8	8	IHTPMEYK	K	G	0.978	21	31.6	19.1		1017.49	2	-0.00098	-0.96	115	122
Isocitrate dehydrogenase [NAD] subunit, mitochondrial OS=Homo sapiens OX=9606 GN=IDH3B PE=1 SV=1	A0A087WZN1	26433_NB1453 (EFNB1-miniT_no stimulation_R2)	Isocitrate dehydrogenase [NAD] subunit, mitochondrial OS=Homo sapiens OX=9606 GN=IDH3B PE=1 SV=1	1	0.000139	42392.9	7	8	8	LDLFANVVHVK	K	S	0.997	23.6	27.6	23.6		1253.71	3	0.00039	0.31	136	146
Isocitrate dehydrogenase [NAD] subunit, mitochondrial OS=Homo sapiens OX=9606 GN=IDH3B PE=1 SV=1	A0A087WZN1	26433_NB1453 (EFNB1-miniT_no stimulation_R2)	Isocitrate dehydrogenase [NAD] subunit, mitochondrial OS=Homo sapiens OX=9606 GN=IDH3B PE=1 SV=1	1	0.000139	42392.9	7	8	8	NIANPTAMLLSASNMLR	R	H	0.997	75.4	33.7	74.6		1815.94	2	0.0016	0.87	318	334
Isocitrate dehydrogenase [NAD] subunit, mitochondrial OS=Homo sapiens OX=9606 GN=IDH3B PE=1 SV=1	A0A087WZN1	26433_NB1453 (EFNB1-miniT_no stimulation_R2)	Isocitrate dehydrogenase [NAD] subunit, mitochondrial OS=Homo sapiens OX=9606 GN=IDH3B PE=1 SV=1	1	0.000139	42392.9	7	8	8	SLPGYMTR	K	H	0.961	21.9	32.4	15.4		923.45	2	-0.0029	-3.2	147	154
Isocitrate dehydrogenase [NAD] subunit, mitochondrial OS=Homo sapiens OX=9606 GN=IDH3B PE=1 SV=1	A0A087WZN1	26433_NB1453 (EFNB1-miniT_no stimulation_R2)	Isocitrate dehydrogenase [NAD] subunit, mitochondrial OS=Homo sapiens OX=9606 GN=IDH3B PE=1 SV=1	1	0.000139	42392.9	7	8	8	VEGSFPVTMLPGDGVGPELMHAVK	R	E	0.931	19.2	35.9	15.6		2466.23	3	0.0047	1.9	45	68
Isocitrate dehydrogenase [NAD] subunit, mitochondrial OS=Homo sapiens OX=9606 GN=IDH3B PE=1 SV=1	A0A087WZN1	26434_NB1454 (EFNB1-miniT+EPHB3_R2)	Isocitrate dehydrogenase [NAD] subunit, mitochondrial OS=Homo sapiens OX=9606 GN=IDH3B PE=1 SV=1	1	0.000119	42392.9	7	7	7	EQTEGEYSSLEHESAR	R	G	0.996	85.9	36.1	72.6		1850.79	2	0.0017	0.91	165	180
Isocitrate dehydrogenase [NAD] subunit, mitochondrial OS=Homo sapiens OX=9606 GN=IDH3B PE=1 SV=1	A0A087WZN1	26434_NB1454 (EFNB1-miniT+EPHB3_R2)	Isocitrate dehydrogenase [NAD] subunit, mitochondrial OS=Homo sapiens OX=9606 GN=IDH3B PE=1 SV=1	1	0.000119	42392.9	7	7	7	FAFDYATK	K	K	0.957	15.3	31.1	15.3		961.45	2	-0.001	-1.1	200	207
Isocitrate dehydrogenase [NAD] subunit, mitochondrial OS=Homo sapiens OX=9606 GN=IDH3B PE=1 SV=1	A0A087WZN1	26434_NB1454 (EFNB1-miniT+EPHB3_R2)	Isocitrate dehydrogenase [NAD] subunit, mitochondrial OS=Homo sapiens OX=9606 GN=IDH3B PE=1 SV=1	1	0.000119	42392.9	7	7	7	HNNLDLVIIR	R	E	0.997	50.3	29.1	40.6		1205.69	3	-0.00049	-0.4	155	164
Isocitrate dehydrogenase [NAD] subunit, mitochondrial OS=Homo sapiens OX=9606 GN=IDH3B PE=1 SV=1	A0A087WZN1	26434_NB1454 (EFNB1-miniT+EPHB3_R2)	Isocitrate dehydrogenase [NAD] subunit, mitochondrial OS=Homo sapiens OX=9606 GN=IDH3B PE=1 SV=1	1	0.000119	42392.9	7	7	7	LDLFANVVHVK	K	S	0.997	26.3	27.4	26.3		1253.71	3	-0.0023	-1.9	136	146
Isocitrate dehydrogenase [NAD] subunit, mitochondrial OS=Homo sapiens OX=9606 GN=IDH3B PE=1 SV=1	A0A087WZN1	26434_NB1454 (EFNB1-miniT+EPHB3_R2)	Isocitrate dehydrogenase [NAD] subunit, mitochondrial OS=Homo sapiens OX=9606 GN=IDH3B PE=1 SV=1	1	0.000119	42392.9	7	7	7	NIANPTAMLLSASNMLR	R	H	0.997	60.6	33.7	54.1		1815.94	2	0.0018	1	318	334
Isocitrate dehydrogenase [NAD] subunit, mitochondrial OS=Homo sapiens OX=9606 GN=IDH3B PE=1 SV=1	A0A087WZN1	26434_NB1454 (EFNB1-miniT+EPHB3_R2)	Isocitrate dehydrogenase [NAD] subunit, mitochondrial OS=Homo sapiens OX=9606 GN=IDH3B PE=1 SV=1	1	0.000119	42392.9	7	7	7	SLPGYMTR	K	H	0.954	20.9	32.8	12.5		923.45	2	-0.0019	-2.1	147	154
Isocitrate dehydrogenase [NAD] subunit, mitochondrial OS=Homo sapiens OX=9606 GN=IDH3B PE=1 SV=1	A0A087WZN1	26434_NB1454 (EFNB1-miniT+EPHB3_R2)	Isocitrate dehydrogenase [NAD] subunit, mitochondrial OS=Homo sapiens OX=9606 GN=IDH3B PE=1 SV=1	1	0.000119	42392.9	7	7	7	VEGSFPVTMLPGDGVGPELMHAVK	R	E	0.941	22.1	35.9	21.3		2466.23	3	0.0056	2.3	45	68
Isocitrate dehydrogenase [NAD] subunit, mitochondrial OS=Homo sapiens OX=9606 GN=IDH3B PE=1 SV=1	A0A087WZN1	26437_NB1457 (YFP-miniT_no stimulation_R2)	Isocitrate dehydrogenase [NAD] subunit, mitochondrial OS=Homo sapiens OX=9606 GN=IDH3B PE=1 SV=1	1	9.81e-05	42392.9	5	6	6	EQTEGEYSSLEHESAR	R	G	0.997	79.3	36	71.7		1850.79	2	-0.0033	-1.8	165	180
Isocitrate dehydrogenase [NAD] subunit, mitochondrial OS=Homo sapiens OX=9606 GN=IDH3B PE=1 SV=1	A0A087WZN1	26437_NB1457 (YFP-miniT_no stimulation_R2)	Isocitrate dehydrogenase [NAD] subunit, mitochondrial OS=Homo sapiens OX=9606 GN=IDH3B PE=1 SV=1	1	9.81e-05	42392.9	5	6	6	FAFDYATK	K	K	0.93	15	31.1	10.8		961.45	2	-0.0016	-1.7	200	207
Isocitrate dehydrogenase [NAD] subunit, mitochondrial OS=Homo sapiens OX=9606 GN=IDH3B PE=1 SV=1	A0A087WZN1	26437_NB1457 (YFP-miniT_no stimulation_R2)	Isocitrate dehydrogenase [NAD] subunit, mitochondrial OS=Homo sapiens OX=9606 GN=IDH3B PE=1 SV=1	1	9.81e-05	42392.9	5	6	6	LDLFANVVHVK	K	S	0.997	24.7	27.4	16.3		1253.71	3	-0.0024	-1.9	136	146
Isocitrate dehydrogenase [NAD] subunit, mitochondrial OS=Homo sapiens OX=9606 GN=IDH3B PE=1 SV=1	A0A087WZN1	26437_NB1457 (YFP-miniT_no stimulation_R2)	Isocitrate dehydrogenase [NAD] subunit, mitochondrial OS=Homo sapiens OX=9606 GN=IDH3B PE=1 SV=1	1	9.81e-05	42392.9	5	6	6	NIANPTAMLLSASNMLR	R	H	0.997	44.5	33.7	39.3		1815.94	3	0.0015	0.83	318	334
Isocitrate dehydrogenase [NAD] subunit, mitochondrial OS=Homo sapiens OX=9606 GN=IDH3B PE=1 SV=1	A0A087WZN1	26437_NB1457 (YFP-miniT_no stimulation_R2)	Isocitrate dehydrogenase [NAD] subunit, mitochondrial OS=Homo sapiens OX=9606 GN=IDH3B PE=1 SV=1	1	9.81e-05	42392.9	5	6	6	NIANPTAMLLSASNMLR	R	H	0.997	41	33.7	41		1815.94	2	0.0033	1.8	318	334
Isocitrate dehydrogenase [NAD] subunit, mitochondrial OS=Homo sapiens OX=9606 GN=IDH3B PE=1 SV=1	A0A087WZN1	26437_NB1457 (YFP-miniT_no stimulation_R2)	Isocitrate dehydrogenase [NAD] subunit, mitochondrial OS=Homo sapiens OX=9606 GN=IDH3B PE=1 SV=1	1	9.81e-05	42392.9	5	6	6	VEGSFPVTMLPGDGVGPELMHAVK	R	E	0.993	24.6	36.1	22.9		2466.23	3	0.0005	0.2	45	68
Isocitrate dehydrogenase [NAD] subunit, mitochondrial OS=Homo sapiens OX=9606 GN=IDH3B PE=1 SV=1	A0A087WZN1	26438_NB1458 (YFP-miniT+EPHB3_R2)	Isocitrate dehydrogenase [NAD] subunit, mitochondrial OS=Homo sapiens OX=9606 GN=IDH3B PE=1 SV=1	1	0.000117	42392.9	6	7	7	EQTEGEYSSLEHESAR	R	G	0.973	89.4	36	86.9	Deamidated (+1)	1851.79	2	0.015	8.3	165	180
Isocitrate dehydrogenase [NAD] subunit, mitochondrial OS=Homo sapiens OX=9606 GN=IDH3B PE=1 SV=1	A0A087WZN1	26438_NB1458 (YFP-miniT+EPHB3_R2)	Isocitrate dehydrogenase [NAD] subunit, mitochondrial OS=Homo sapiens OX=9606 GN=IDH3B PE=1 SV=1	1	0.000117	42392.9	6	7	7	EQTEGEYSSLEHESAR	R	G	0.993	94.5	36.1	90.9		1850.79	2	-0.0028	-1.5	165	180
Isocitrate dehydrogenase [NAD] subunit, mitochondrial OS=Homo sapiens OX=9606 GN=IDH3B PE=1 SV=1	A0A087WZN1	26438_NB1458 (YFP-miniT+EPHB3_R2)	Isocitrate dehydrogenase [NAD] subunit, mitochondrial OS=Homo sapiens OX=9606 GN=IDH3B PE=1 SV=1	1	0.000117	42392.9	6	7	7	FAFDYATK	K	K	0.921	14	31.1	13.7		961.45	2	-0.0031	-3.2	200	207
Isocitrate dehydrogenase [NAD] subunit, mitochondrial OS=Homo sapiens OX=9606 GN=IDH3B PE=1 SV=1	A0A087WZN1	26438_NB1458 (YFP-miniT+EPHB3_R2)	Isocitrate dehydrogenase [NAD] subunit, mitochondrial OS=Homo sapiens OX=9606 GN=IDH3B PE=1 SV=1	1	0.000117	42392.9	6	7	7	LDLFANVVHVK	K	S	0.997	25	27.3	22		1253.71	3	-0.0028	-2.2	136	146
Isocitrate dehydrogenase [NAD] subunit, mitochondrial OS=Homo sapiens OX=9606 GN=IDH3B PE=1 SV=1	A0A087WZN1	26438_NB1458 (YFP-miniT+EPHB3_R2)	Isocitrate dehydrogenase [NAD] subunit, mitochondrial OS=Homo sapiens OX=9606 GN=IDH3B PE=1 SV=1	1	0.000117	42392.9	6	7	7	LEQVLSSMK	K	E	0.984	19.6	30.5	10.9		1033.54	2	-0.0035	-3.3	97	105
Isocitrate dehydrogenase [NAD] subunit, mitochondrial OS=Homo sapiens OX=9606 GN=IDH3B PE=1 SV=1	A0A087WZN1	26438_NB1458 (YFP-miniT+EPHB3_R2)	Isocitrate dehydrogenase [NAD] subunit, mitochondrial OS=Homo sapiens OX=9606 GN=IDH3B PE=1 SV=1	1	0.000117	42392.9	6	7	7	NIANPTAMLLSASNMLR	R	H	0.997	43.2	33.7	43.2		1815.94	2	0.0016	0.87	318	334
Isocitrate dehydrogenase [NAD] subunit, mitochondrial OS=Homo sapiens OX=9606 GN=IDH3B PE=1 SV=1	A0A087WZN1	26438_NB1458 (YFP-miniT+EPHB3_R2)	Isocitrate dehydrogenase [NAD] subunit, mitochondrial OS=Homo sapiens OX=9606 GN=IDH3B PE=1 SV=1	1	0.000117	42392.9	6	7	7	VEGSFPVTMLPGDGVGPELMHAVK	R	E	0.987	23.6	36	20.5		2466.23	3	0.0023	0.95	45	68
Isocitrate dehydrogenase [NAD] subunit, mitochondrial OS=Homo sapiens OX=9606 GN=IDH3B PE=1 SV=1	A0A087WZN1	26670_NB1490 (EFNB1-miniT_no stimulation_R3)	Isocitrate dehydrogenase [NAD] subunit, mitochondrial OS=Homo sapiens OX=9606 GN=IDH3B PE=1 SV=1	1	0.000109	42392.9	5	6	6	EQTEGEYSSLEHESAR	R	G	0.997	49.7	36.2	44.5		1850.79	2	0.0018	0.97	165	180
Isocitrate dehydrogenase [NAD] subunit, mitochondrial OS=Homo sapiens OX=9606 GN=IDH3B PE=1 SV=1	A0A087WZN1	26670_NB1490 (EFNB1-miniT_no stimulation_R3)	Isocitrate dehydrogenase [NAD] subunit, mitochondrial OS=Homo sapiens OX=9606 GN=IDH3B PE=1 SV=1	1	0.000109	42392.9	5	6	6	FAFDYATK	K	K	0.97	18.4	31.3	9.03		961.45	2	0.00012	0.12	200	207
Isocitrate dehydrogenase [NAD] subunit, mitochondrial OS=Homo sapiens OX=9606 GN=IDH3B PE=1 SV=1	A0A087WZN1	26670_NB1490 (EFNB1-miniT_no stimulation_R3)	Isocitrate dehydrogenase [NAD] subunit, mitochondrial OS=Homo sapiens OX=9606 GN=IDH3B PE=1 SV=1	1	0.000109	42392.9	5	6	6	HNNLDLVIIR	R	E	0.945	12.8	26.8	12.8		1205.69	2	0.0011	0.94	155	164
Isocitrate dehydrogenase [NAD] subunit, mitochondrial OS=Homo sapiens OX=9606 GN=IDH3B PE=1 SV=1	A0A087WZN1	26670_NB1490 (EFNB1-miniT_no stimulation_R3)	Isocitrate dehydrogenase [NAD] subunit, mitochondrial OS=Homo sapiens OX=9606 GN=IDH3B PE=1 SV=1	1	0.000109	42392.9	5	6	6	HNNLDLVIIR	R	E	0.997	35.5	28.9	25.9		1205.69	3	-0.00013	-0.11	155	164
Isocitrate dehydrogenase [NAD] subunit, mitochondrial OS=Homo sapiens OX=9606 GN=IDH3B PE=1 SV=1	A0A087WZN1	26670_NB1490 (EFNB1-miniT_no stimulation_R3)	Isocitrate dehydrogenase [NAD] subunit, mitochondrial OS=Homo sapiens OX=9606 GN=IDH3B PE=1 SV=1	1	0.000109	42392.9	5	6	6	HPFAQAVGR	R	N	0.988	20.5	30.3	17.4		981.51	2	0.00034	0.34	309	317
Isocitrate dehydrogenase [NAD] subunit, mitochondrial OS=Homo sapiens OX=9606 GN=IDH3B PE=1 SV=1	A0A087WZN1	26670_NB1490 (EFNB1-miniT_no stimulation_R3)	Isocitrate dehydrogenase [NAD] subunit, mitochondrial OS=Homo sapiens OX=9606 GN=IDH3B PE=1 SV=1	1	0.000109	42392.9	5	6	6	NIANPTAMLLSASNMLR	R	H	0.994	24.3	33.7	24.3		1815.94	2	0.0017	0.93	318	334
Isocitrate dehydrogenase [NAD] subunit, mitochondrial OS=Homo sapiens OX=9606 GN=IDH3B PE=1 SV=1	A0A087WZN1	26671_NB1491 (EFNB1-miniT+EPHB3_R3)	Isocitrate dehydrogenase [NAD] subunit, mitochondrial OS=Homo sapiens OX=9606 GN=IDH3B PE=1 SV=1	1	9.46e-05	42392.9	5	5	5	EQTEGEYSSLEHESAR	R	G	0.997	67.1	36.1	59		1850.79	2	0.0017	0.91	165	180
Isocitrate dehydrogenase [NAD] subunit, mitochondrial OS=Homo sapiens OX=9606 GN=IDH3B PE=1 SV=1	A0A087WZN1	26671_NB1491 (EFNB1-miniT+EPHB3_R3)	Isocitrate dehydrogenase [NAD] subunit, mitochondrial OS=Homo sapiens OX=9606 GN=IDH3B PE=1 SV=1	1	9.46e-05	42392.9	5	5	5	FAFDYATK	K	K	0.99	28.4	31.3	28.4		961.45	2	-0.00018	-0.19	200	207
Isocitrate dehydrogenase [NAD] subunit, mitochondrial OS=Homo sapiens OX=9606 GN=IDH3B PE=1 SV=1	A0A087WZN1	26671_NB1491 (EFNB1-miniT+EPHB3_R3)	Isocitrate dehydrogenase [NAD] subunit, mitochondrial OS=Homo sapiens OX=9606 GN=IDH3B PE=1 SV=1	1	9.46e-05	42392.9	5	5	5	HNNLDLVIIR	R	E	0.984	17.4	26.8	12.5		1205.69	2	0.0014	1.1	155	164
Isocitrate dehydrogenase [NAD] subunit, mitochondrial OS=Homo sapiens OX=9606 GN=IDH3B PE=1 SV=1	A0A087WZN1	26671_NB1491 (EFNB1-miniT+EPHB3_R3)	Isocitrate dehydrogenase [NAD] subunit, mitochondrial OS=Homo sapiens OX=9606 GN=IDH3B PE=1 SV=1	1	9.46e-05	42392.9	5	5	5	HPFAQAVGR	R	N	0.909	13.7	30.6	13.7		981.51	2	9.8e-05	0.1	309	317
Isocitrate dehydrogenase [NAD] subunit, mitochondrial OS=Homo sapiens OX=9606 GN=IDH3B PE=1 SV=1	A0A087WZN1	26671_NB1491 (EFNB1-miniT+EPHB3_R3)	Isocitrate dehydrogenase [NAD] subunit, mitochondrial OS=Homo sapiens OX=9606 GN=IDH3B PE=1 SV=1	1	9.46e-05	42392.9	5	5	5	NIANPTAMLLSASNMLR	R	H	0.997	81.1	33.7	73.8		1815.94	2	0.0024	1.3	318	334
Protein name	Protein accession number (UNIPROT)	Biological sample name	Protein group	Protein identification probability	Protein percentage of total spectra	Protein molecular weight (AMU)	Number of unique peptides	Number of unique spectra	Number of total spectra	Peptide sequence	Previous amino acid	Next amino acid	Peptide identification probability	Mascot Ion score	Mascot Identity score	Mascot Delta Ion score	Modifications identified by spectrum	Actual peptide mass (AMU)	Spectrum charge	Actual minus calculated peptide mass (AMU)	Actual minus calculated peptide mass (PPM)	Peptide start index	Peptide stop index
BolA-like protein 2 OS=Homo sapiens OX=9606 GN=BOLA2B PE=1 SV=2	A0A087WZT3	25922_NB1335 (EFNB1-miniT_no stimulation_R1)	BolA-like protein 2 OS=Homo sapiens OX=9606 GN=BOLA2B PE=1 SV=2	0.96	1.93e-05	16914.1	1	1	1	DLEAEHVEVEDTTLNR	R	C	0.997	29.3	36.3	25.4		1868.88	2	0.0023	1.2	81	96
BolA-like protein 2 OS=Homo sapiens OX=9606 GN=BOLA2B PE=1 SV=2	A0A087WZT3	25926_NB1339 (YFP-miniT_no stimulation_R1)	BolA-like protein 2 OS=Homo sapiens OX=9606 GN=BOLA2B PE=1 SV=2	1	8.82e-05	16914.1	3	5	5	DLEAEHVEVEDTTLNR	R	C	0.997	56.3	36.3	54.9		1868.88	2	0.0012	0.64	81	96
BolA-like protein 2 OS=Homo sapiens OX=9606 GN=BOLA2B PE=1 SV=2	A0A087WZT3	25926_NB1339 (YFP-miniT_no stimulation_R1)	BolA-like protein 2 OS=Homo sapiens OX=9606 GN=BOLA2B PE=1 SV=2	1	8.82e-05	16914.1	3	5	5	DLEAEHVEVEDTTLNR	R	C	0.997	43.3	36.2	36.3		1868.88	3	0.00098	0.53	81	96
BolA-like protein 2 OS=Homo sapiens OX=9606 GN=BOLA2B PE=1 SV=2	A0A087WZT3	25926_NB1339 (YFP-miniT_no stimulation_R1)	BolA-like protein 2 OS=Homo sapiens OX=9606 GN=BOLA2B PE=1 SV=2	1	8.82e-05	16914.1	3	5	5	FEGKPLLQR	K	H	0.995	21.2	30.1	13.8		1086.62	3	-0.00028	-0.26	110	118
BolA-like protein 2 OS=Homo sapiens OX=9606 GN=BOLA2B PE=1 SV=2	A0A087WZT3	25926_NB1339 (YFP-miniT_no stimulation_R1)	BolA-like protein 2 OS=Homo sapiens OX=9606 GN=BOLA2B PE=1 SV=2	1	8.82e-05	16914.1	3	5	5	LVNACLAEELPHIHAFEQK	R	T	0.909	14	35.1	10.4	Carbamidomethyl (+57)	2218.12	4	0.0016	0.73	121	139
BolA-like protein 2 OS=Homo sapiens OX=9606 GN=BOLA2B PE=1 SV=2	A0A087WZT3	25926_NB1339 (YFP-miniT_no stimulation_R1)	BolA-like protein 2 OS=Homo sapiens OX=9606 GN=BOLA2B PE=1 SV=2	1	8.82e-05	16914.1	3	5	5	LVNACLAEELPHIHAFEQK	R	T	0.913	14.5	35.2	12.7	Carbamidomethyl (+57)	2218.12	3	0.0018	0.8	121	139
BolA-like protein 2 OS=Homo sapiens OX=9606 GN=BOLA2B PE=1 SV=2	A0A087WZT3	25927_NB1340 (YFP-miniT+EPHB3_R1)	BolA-like protein 2 OS=Homo sapiens OX=9606 GN=BOLA2B PE=1 SV=2	1	3.31e-05	16914.1	2	2	2	DLEAEHVEVEDTTLNR	R	C	0.997	41.9	36.1	38.9		1868.87	2	-0.00088	-0.47	81	96
BolA-like protein 2 OS=Homo sapiens OX=9606 GN=BOLA2B PE=1 SV=2	A0A087WZT3	25927_NB1340 (YFP-miniT+EPHB3_R1)	BolA-like protein 2 OS=Homo sapiens OX=9606 GN=BOLA2B PE=1 SV=2	1	3.31e-05	16914.1	2	2	2	FEGKPLLQR	K	H	0.908	10.2	30.1	2.02		1086.62	3	-7.9e-06	-0.0073	110	118
BolA-like protein 2 OS=Homo sapiens OX=9606 GN=BOLA2B PE=1 SV=2	A0A087WZT3	26433_NB1453 (EFNB1-miniT_no stimulation_R2)	BolA-like protein 2 OS=Homo sapiens OX=9606 GN=BOLA2B PE=1 SV=2	0.991	1.73e-05	16914.1	1	1	1	TLTPDQWAR	K	E	0.984	21.7	32.3	21.7		1086.54	2	-0.0019	-1.8	140	148
BolA-like protein 2 OS=Homo sapiens OX=9606 GN=BOLA2B PE=1 SV=2	A0A087WZT3	26434_NB1454 (EFNB1-miniT+EPHB3_R2)	BolA-like protein 2 OS=Homo sapiens OX=9606 GN=BOLA2B PE=1 SV=2	0.994	1.69e-05	16914.1	1	1	1	DLEAEHVEVEDTTLNR	R	C	0.957	23.4	36.1	13.4		1868.88	2	0.0046	2.5	81	96
BolA-like protein 2 OS=Homo sapiens OX=9606 GN=BOLA2B PE=1 SV=2	A0A087WZT3	26437_NB1457 (YFP-miniT_no stimulation_R2)	BolA-like protein 2 OS=Homo sapiens OX=9606 GN=BOLA2B PE=1 SV=2	0.846	1.64e-05	16914.1	1	1	1	DLEAEHVEVEDTTLNR	R	C	0.989	23.5	36.2	16.7		1868.88	2	0.00046	0.24	81	96
BolA-like protein 2 OS=Homo sapiens OX=9606 GN=BOLA2B PE=1 SV=2	A0A087WZT3	26438_NB1458 (YFP-miniT+EPHB3_R2)	BolA-like protein 2 OS=Homo sapiens OX=9606 GN=BOLA2B PE=1 SV=2	1	3.35e-05	16914.1	2	2	2	DLEAEHVEVEDTTLNR	R	C	0.997	34.2	36.1	22.1		1868.87	2	-0.0021	-1.1	81	96
BolA-like protein 2 OS=Homo sapiens OX=9606 GN=BOLA2B PE=1 SV=2	A0A087WZT3	26438_NB1458 (YFP-miniT+EPHB3_R2)	BolA-like protein 2 OS=Homo sapiens OX=9606 GN=BOLA2B PE=1 SV=2	1	3.35e-05	16914.1	2	2	2	TLTPDQWAR	K	E	0.971	17	32.4	16.1		1086.54	2	-0.0031	-2.9	140	148
Protein name	Protein accession number (UNIPROT)	Biological sample name	Protein group	Protein identification probability	Protein percentage of total spectra	Protein molecular weight (AMU)	Number of unique peptides	Number of unique spectra	Number of total spectra	Peptide sequence	Previous amino acid	Next amino acid	Peptide identification probability	Mascot Ion score	Mascot Identity score	Mascot Delta Ion score	Modifications identified by spectrum	Actual peptide mass (AMU)	Spectrum charge	Actual minus calculated peptide mass (AMU)	Actual minus calculated peptide mass (PPM)	Peptide start index	Peptide stop index
Kinesin-like protein KIF3A OS=Homo sapiens OX=9606 GN=KIF3A PE=1 SV=4	Q9Y496	26674_NB1494c (YFP-miniT_no stimulation_R3)	Kinesin-like protein OS=Homo sapiens OX=9606 GN=KIF3A PE=1 SV=1	0.126	0	80025.3	0	0	0	LHLVDLAGSER	K	Q	0.964	16.2	31.2	0		1208.65	2	0.0013	1.1	246	256
Kinesin-like protein OS=Homo sapiens OX=9606 GN=KIF3A PE=1 SV=1	E9PES4	26674_NB1494c (YFP-miniT_no stimulation_R3)	Kinesin-like protein OS=Homo sapiens OX=9606 GN=KIF3A PE=1 SV=1	0.126	0	82779.4	0	0	0	LHLVDLAGSER	K	Q	0.964	16.2	31.2	0		1208.65	2	0.0013	1.1	246	256
Kinesin-like protein OS=Homo sapiens OX=9606 GN=KIF3A PE=1 SV=1	J3KPF9	26674_NB1494c (YFP-miniT_no stimulation_R3)	Kinesin-like protein OS=Homo sapiens OX=9606 GN=KIF3A PE=1 SV=1	0.126	0	80339.6	0	0	0	LHLVDLAGSER	K	Q	0.964	16.2	31.2	0		1208.65	2	0.0013	1.1	246	256
Kinesin-like protein OS=Homo sapiens OX=9606 GN=KIF3A PE=1 SV=1	A0A087X011	26674_NB1494c (YFP-miniT_no stimulation_R3)	Kinesin-like protein OS=Homo sapiens OX=9606 GN=KIF3A PE=1 SV=1	0.126	0	82749.4	0	0	0	LHLVDLAGSER	K	Q	0.964	16.2	31.2	0		1208.65	2	0.0013	1.1	246	256
Kinesin-like protein KIF3A OS=Homo sapiens OX=9606 GN=KIF3A PE=1 SV=4	Q9Y496	26675_NB1495c (YFP-miniT+EPHB3_R3)	Kinesin-like protein OS=Homo sapiens OX=9606 GN=KIF3A PE=1 SV=1	0.166	0	80025.3	0	0	0	LHLVDLAGSER	K	Q	0.997	34.6	31.5	0		1208.65	2	0.00048	0.4	246	256
Kinesin-like protein OS=Homo sapiens OX=9606 GN=KIF3A PE=1 SV=1	E9PES4	26675_NB1495c (YFP-miniT+EPHB3_R3)	Kinesin-like protein OS=Homo sapiens OX=9606 GN=KIF3A PE=1 SV=1	0.166	0	82779.4	0	0	0	LHLVDLAGSER	K	Q	0.997	34.6	31.5	0		1208.65	2	0.00048	0.4	246	256
Kinesin-like protein OS=Homo sapiens OX=9606 GN=KIF3A PE=1 SV=1	J3KPF9	26675_NB1495c (YFP-miniT+EPHB3_R3)	Kinesin-like protein OS=Homo sapiens OX=9606 GN=KIF3A PE=1 SV=1	0.166	0	80339.6	0	0	0	LHLVDLAGSER	K	Q	0.997	34.6	31.5	0		1208.65	2	0.00048	0.4	246	256
Kinesin-like protein OS=Homo sapiens OX=9606 GN=KIF3A PE=1 SV=1	A0A087X011	26675_NB1495c (YFP-miniT+EPHB3_R3)	Kinesin-like protein OS=Homo sapiens OX=9606 GN=KIF3A PE=1 SV=1	0.166	0	82749.4	0	0	0	LHLVDLAGSER	K	Q	0.997	34.6	31.5	0		1208.65	2	0.00048	0.4	246	256
Kinesin-like protein OS=Homo sapiens OX=9606 GN=KIF3A PE=1 SV=1	J3KPF9	25926_NB1339 (YFP-miniT_no stimulation_R1)	Kinesin-like protein OS=Homo sapiens OX=9606 GN=KIF3A PE=1 SV=1	0	0	80339.6	0	0	0	LHLVDLAGSER	K	Q	0.997	25.5	31.5	0		1208.65	3	0.00012	0.1	246	256
Kinesin-like protein KIF3A OS=Homo sapiens OX=9606 GN=KIF3A PE=1 SV=4	Q9Y496	25926_NB1339 (YFP-miniT_no stimulation_R1)	Kinesin-like protein OS=Homo sapiens OX=9606 GN=KIF3A PE=1 SV=1	0	0	80025.3	0	0	0	LHLVDLAGSER	K	Q	0.997	25.5	31.5	0		1208.65	3	0.00012	0.1	246	256
Kinesin-like protein OS=Homo sapiens OX=9606 GN=KIF3A PE=1 SV=1	E9PES4	25926_NB1339 (YFP-miniT_no stimulation_R1)	Kinesin-like protein OS=Homo sapiens OX=9606 GN=KIF3A PE=1 SV=1	0	0	82779.4	0	0	0	LHLVDLAGSER	K	Q	0.997	25.5	31.5	0		1208.65	3	0.00012	0.1	246	256
Kinesin-like protein OS=Homo sapiens OX=9606 GN=KIF3A PE=1 SV=1	A0A087X011	25926_NB1339 (YFP-miniT_no stimulation_R1)	Kinesin-like protein OS=Homo sapiens OX=9606 GN=KIF3A PE=1 SV=1	0	0	82749.4	0	0	0	LHLVDLAGSER	K	Q	0.997	25.5	31.5	0		1208.65	3	0.00012	0.1	246	256
Kinesin-like protein KIF3A OS=Homo sapiens OX=9606 GN=KIF3A PE=1 SV=4	Q9Y496	25927_NB1340 (YFP-miniT+EPHB3_R1)	Kinesin-like protein OS=Homo sapiens OX=9606 GN=KIF3A PE=1 SV=1	0.278	0	80025.3	0	0	0	LHLVDLAGSER	K	Q	0.986	16.8	31.5	0		1208.65	3	0.00042	0.35	246	256
Kinesin-like protein OS=Homo sapiens OX=9606 GN=KIF3A PE=1 SV=1	E9PES4	25927_NB1340 (YFP-miniT+EPHB3_R1)	Kinesin-like protein OS=Homo sapiens OX=9606 GN=KIF3A PE=1 SV=1	0.278	0	82779.4	0	0	0	LHLVDLAGSER	K	Q	0.986	16.8	31.5	0		1208.65	3	0.00042	0.35	246	256
Kinesin-like protein OS=Homo sapiens OX=9606 GN=KIF3A PE=1 SV=1	J3KPF9	25927_NB1340 (YFP-miniT+EPHB3_R1)	Kinesin-like protein OS=Homo sapiens OX=9606 GN=KIF3A PE=1 SV=1	0.278	0	80339.6	0	0	0	LHLVDLAGSER	K	Q	0.986	16.8	31.5	0		1208.65	3	0.00042	0.35	246	256
Kinesin-like protein OS=Homo sapiens OX=9606 GN=KIF3A PE=1 SV=1	A0A087X011	25927_NB1340 (YFP-miniT+EPHB3_R1)	Kinesin-like protein OS=Homo sapiens OX=9606 GN=KIF3A PE=1 SV=1	0.278	0	82749.4	0	0	0	LHLVDLAGSER	K	Q	0.986	16.8	31.5	0		1208.65	3	0.00042	0.35	246	256
Kinesin-like protein KIF3A OS=Homo sapiens OX=9606 GN=KIF3A PE=1 SV=4	Q9Y496	26437_NB1457 (YFP-miniT_no stimulation_R2)	Kinesin-like protein OS=Homo sapiens OX=9606 GN=KIF3A PE=1 SV=1	1	3.27e-05	80025.3	2	2	2	AQQEHQSLLEK	K	L	0.997	34.8	34	24.1		1309.66	2	0.00018	0.14	461	471
Kinesin-like protein KIF3A OS=Homo sapiens OX=9606 GN=KIF3A PE=1 SV=4	Q9Y496	26437_NB1457 (YFP-miniT_no stimulation_R2)	Kinesin-like protein OS=Homo sapiens OX=9606 GN=KIF3A PE=1 SV=1	1	3.27e-05	80025.3	2	2	2	LHLVDLAGSER	K	Q	0.981	18.5	31.2	0		1208.65	3	-0.0017	-1.4	246	256
Kinesin-like protein KIF3A OS=Homo sapiens OX=9606 GN=KIF3A PE=1 SV=4	Q9Y496	26437_NB1457 (YFP-miniT_no stimulation_R2)	Kinesin-like protein OS=Homo sapiens OX=9606 GN=KIF3A PE=1 SV=1	1	3.27e-05	80025.3	2	2	2	LHLVDLAGSER	K	Q	0.997	25.9	31.2	0		1208.65	2	-0.0012	-1	246	256
Kinesin-like protein KIF3A OS=Homo sapiens OX=9606 GN=KIF3A PE=1 SV=4	Q9Y496	26437_NB1457 (YFP-miniT_no stimulation_R2)	Kinesin-like protein OS=Homo sapiens OX=9606 GN=KIF3A PE=1 SV=1	1	3.27e-05	80025.3	2	2	2	SEMADLQQEHQR	K	E	0.997	58.3	34.5	50.7		1470.65	2	0.0003	0.2	558	569
Kinesin-like protein OS=Homo sapiens OX=9606 GN=KIF3A PE=1 SV=1	E9PES4	26437_NB1457 (YFP-miniT_no stimulation_R2)	Kinesin-like protein OS=Homo sapiens OX=9606 GN=KIF3A PE=1 SV=1	1	3.27e-05	82779.4	2	2	2	AQQEHQSLLEK	K	L	0.997	34.8	34	24.1		1309.66	2	0.00018	0.14	488	498
Kinesin-like protein OS=Homo sapiens OX=9606 GN=KIF3A PE=1 SV=1	E9PES4	26437_NB1457 (YFP-miniT_no stimulation_R2)	Kinesin-like protein OS=Homo sapiens OX=9606 GN=KIF3A PE=1 SV=1	1	3.27e-05	82779.4	2	2	2	LHLVDLAGSER	K	Q	0.981	18.5	31.2	0		1208.65	3	-0.0017	-1.4	246	256
Kinesin-like protein OS=Homo sapiens OX=9606 GN=KIF3A PE=1 SV=1	E9PES4	26437_NB1457 (YFP-miniT_no stimulation_R2)	Kinesin-like protein OS=Homo sapiens OX=9606 GN=KIF3A PE=1 SV=1	1	3.27e-05	82779.4	2	2	2	LHLVDLAGSER	K	Q	0.997	25.9	31.2	0		1208.65	2	-0.0012	-1	246	256
Kinesin-like protein OS=Homo sapiens OX=9606 GN=KIF3A PE=1 SV=1	E9PES4	26437_NB1457 (YFP-miniT_no stimulation_R2)	Kinesin-like protein OS=Homo sapiens OX=9606 GN=KIF3A PE=1 SV=1	1	3.27e-05	82779.4	2	2	2	SEMADLQQEHQR	K	E	0.997	58.3	34.5	50.7		1470.65	2	0.0003	0.2	585	596
Kinesin-like protein OS=Homo sapiens OX=9606 GN=KIF3A PE=1 SV=1	J3KPF9	26437_NB1457 (YFP-miniT_no stimulation_R2)	Kinesin-like protein OS=Homo sapiens OX=9606 GN=KIF3A PE=1 SV=1	1	3.27e-05	80339.6	2	2	2	AQQEHQSLLEK	K	L	0.997	34.8	34	24.1		1309.66	2	0.00018	0.14	464	474
Kinesin-like protein OS=Homo sapiens OX=9606 GN=KIF3A PE=1 SV=1	J3KPF9	26437_NB1457 (YFP-miniT_no stimulation_R2)	Kinesin-like protein OS=Homo sapiens OX=9606 GN=KIF3A PE=1 SV=1	1	3.27e-05	80339.6	2	2	2	LHLVDLAGSER	K	Q	0.981	18.5	31.2	0		1208.65	3	-0.0017	-1.4	246	256
Kinesin-like protein OS=Homo sapiens OX=9606 GN=KIF3A PE=1 SV=1	J3KPF9	26437_NB1457 (YFP-miniT_no stimulation_R2)	Kinesin-like protein OS=Homo sapiens OX=9606 GN=KIF3A PE=1 SV=1	1	3.27e-05	80339.6	2	2	2	LHLVDLAGSER	K	Q	0.997	25.9	31.2	0		1208.65	2	-0.0012	-1	246	256
Kinesin-like protein OS=Homo sapiens OX=9606 GN=KIF3A PE=1 SV=1	J3KPF9	26437_NB1457 (YFP-miniT_no stimulation_R2)	Kinesin-like protein OS=Homo sapiens OX=9606 GN=KIF3A PE=1 SV=1	1	3.27e-05	80339.6	2	2	2	SEMADLQQEHQR	K	E	0.997	58.3	34.5	50.7		1470.65	2	0.0003	0.2	561	572
Kinesin-like protein OS=Homo sapiens OX=9606 GN=KIF3A PE=1 SV=1	A0A087X011	26437_NB1457 (YFP-miniT_no stimulation_R2)	Kinesin-like protein OS=Homo sapiens OX=9606 GN=KIF3A PE=1 SV=1	1	3.27e-05	82749.4	2	2	2	AQQEHQSLLEK	K	L	0.997	34.8	34	24.1		1309.66	2	0.00018	0.14	487	497
Kinesin-like protein OS=Homo sapiens OX=9606 GN=KIF3A PE=1 SV=1	A0A087X011	26437_NB1457 (YFP-miniT_no stimulation_R2)	Kinesin-like protein OS=Homo sapiens OX=9606 GN=KIF3A PE=1 SV=1	1	3.27e-05	82749.4	2	2	2	LHLVDLAGSER	K	Q	0.981	18.5	31.2	0		1208.65	3	-0.0017	-1.4	246	256
Kinesin-like protein OS=Homo sapiens OX=9606 GN=KIF3A PE=1 SV=1	A0A087X011	26437_NB1457 (YFP-miniT_no stimulation_R2)	Kinesin-like protein OS=Homo sapiens OX=9606 GN=KIF3A PE=1 SV=1	1	3.27e-05	82749.4	2	2	2	LHLVDLAGSER	K	Q	0.997	25.9	31.2	0		1208.65	2	-0.0012	-1	246	256
Kinesin-like protein OS=Homo sapiens OX=9606 GN=KIF3A PE=1 SV=1	A0A087X011	26437_NB1457 (YFP-miniT_no stimulation_R2)	Kinesin-like protein OS=Homo sapiens OX=9606 GN=KIF3A PE=1 SV=1	1	3.27e-05	82749.4	2	2	2	SEMADLQQEHQR	K	E	0.997	58.3	34.5	50.7		1470.65	2	0.0003	0.2	584	595
Kinesin-like protein KIF3A OS=Homo sapiens OX=9606 GN=KIF3A PE=1 SV=4	Q9Y496	26438_NB1458 (YFP-miniT+EPHB3_R2)	Kinesin-like protein OS=Homo sapiens OX=9606 GN=KIF3A PE=1 SV=1	0.952	1.67e-05	80025.3	1	1	1	LHLVDLAGSER	K	Q	0.997	25.8	31.7	0		1208.65	2	-0.0042	-3.4	246	256
Kinesin-like protein KIF3A OS=Homo sapiens OX=9606 GN=KIF3A PE=1 SV=4	Q9Y496	26438_NB1458 (YFP-miniT+EPHB3_R2)	Kinesin-like protein OS=Homo sapiens OX=9606 GN=KIF3A PE=1 SV=1	0.952	1.67e-05	80025.3	1	1	1	LHLVDLAGSER	K	Q	0.997	27.4	31.7	0		1208.65	3	-0.0043	-3.6	246	256
Kinesin-like protein KIF3A OS=Homo sapiens OX=9606 GN=KIF3A PE=1 SV=4	Q9Y496	26438_NB1458 (YFP-miniT+EPHB3_R2)	Kinesin-like protein OS=Homo sapiens OX=9606 GN=KIF3A PE=1 SV=1	0.952	1.67e-05	80025.3	1	1	1	SEMADLQQEHQR	K	E	0.997	51.8	34.6	50.6		1470.65	2	0.0014	0.95	558	569
Kinesin-like protein OS=Homo sapiens OX=9606 GN=KIF3A PE=1 SV=1	E9PES4	26438_NB1458 (YFP-miniT+EPHB3_R2)	Kinesin-like protein OS=Homo sapiens OX=9606 GN=KIF3A PE=1 SV=1	0.952	1.67e-05	82779.4	1	1	1	LHLVDLAGSER	K	Q	0.997	25.8	31.7	0		1208.65	2	-0.0042	-3.4	246	256
Kinesin-like protein OS=Homo sapiens OX=9606 GN=KIF3A PE=1 SV=1	E9PES4	26438_NB1458 (YFP-miniT+EPHB3_R2)	Kinesin-like protein OS=Homo sapiens OX=9606 GN=KIF3A PE=1 SV=1	0.952	1.67e-05	82779.4	1	1	1	LHLVDLAGSER	K	Q	0.997	27.4	31.7	0		1208.65	3	-0.0043	-3.6	246	256
Kinesin-like protein OS=Homo sapiens OX=9606 GN=KIF3A PE=1 SV=1	E9PES4	26438_NB1458 (YFP-miniT+EPHB3_R2)	Kinesin-like protein OS=Homo sapiens OX=9606 GN=KIF3A PE=1 SV=1	0.952	1.67e-05	82779.4	1	1	1	SEMADLQQEHQR	K	E	0.997	51.8	34.6	50.6		1470.65	2	0.0014	0.95	585	596
Kinesin-like protein OS=Homo sapiens OX=9606 GN=KIF3A PE=1 SV=1	J3KPF9	26438_NB1458 (YFP-miniT+EPHB3_R2)	Kinesin-like protein OS=Homo sapiens OX=9606 GN=KIF3A PE=1 SV=1	0.952	1.67e-05	80339.6	1	1	1	LHLVDLAGSER	K	Q	0.997	25.8	31.7	0		1208.65	2	-0.0042	-3.4	246	256
Kinesin-like protein OS=Homo sapiens OX=9606 GN=KIF3A PE=1 SV=1	J3KPF9	26438_NB1458 (YFP-miniT+EPHB3_R2)	Kinesin-like protein OS=Homo sapiens OX=9606 GN=KIF3A PE=1 SV=1	0.952	1.67e-05	80339.6	1	1	1	LHLVDLAGSER	K	Q	0.997	27.4	31.7	0		1208.65	3	-0.0043	-3.6	246	256
Kinesin-like protein OS=Homo sapiens OX=9606 GN=KIF3A PE=1 SV=1	J3KPF9	26438_NB1458 (YFP-miniT+EPHB3_R2)	Kinesin-like protein OS=Homo sapiens OX=9606 GN=KIF3A PE=1 SV=1	0.952	1.67e-05	80339.6	1	1	1	SEMADLQQEHQR	K	E	0.997	51.8	34.6	50.6		1470.65	2	0.0014	0.95	561	572
Kinesin-like protein OS=Homo sapiens OX=9606 GN=KIF3A PE=1 SV=1	A0A087X011	26438_NB1458 (YFP-miniT+EPHB3_R2)	Kinesin-like protein OS=Homo sapiens OX=9606 GN=KIF3A PE=1 SV=1	0.952	1.67e-05	82749.4	1	1	1	LHLVDLAGSER	K	Q	0.997	25.8	31.7	0		1208.65	2	-0.0042	-3.4	246	256
Kinesin-like protein OS=Homo sapiens OX=9606 GN=KIF3A PE=1 SV=1	A0A087X011	26438_NB1458 (YFP-miniT+EPHB3_R2)	Kinesin-like protein OS=Homo sapiens OX=9606 GN=KIF3A PE=1 SV=1	0.952	1.67e-05	82749.4	1	1	1	LHLVDLAGSER	K	Q	0.997	27.4	31.7	0		1208.65	3	-0.0043	-3.6	246	256
Kinesin-like protein OS=Homo sapiens OX=9606 GN=KIF3A PE=1 SV=1	A0A087X011	26438_NB1458 (YFP-miniT+EPHB3_R2)	Kinesin-like protein OS=Homo sapiens OX=9606 GN=KIF3A PE=1 SV=1	0.952	1.67e-05	82749.4	1	1	1	SEMADLQQEHQR	K	E	0.997	51.8	34.6	50.6		1470.65	2	0.0014	0.95	584	595
Protein name	Protein accession number (UNIPROT)	Biological sample name	Protein group	Protein identification probability	Protein percentage of total spectra	Protein molecular weight (AMU)	Number of unique peptides	Number of unique spectra	Number of total spectra	Peptide sequence	Previous amino acid	Next amino acid	Peptide identification probability	Mascot Ion score	Mascot Identity score	Mascot Delta Ion score	Modifications identified by spectrum	Actual peptide mass (AMU)	Spectrum charge	Actual minus calculated peptide mass (AMU)	Actual minus calculated peptide mass (PPM)	Peptide start index	Peptide stop index
Hypoxia up-regulated protein 1 OS=Homo sapiens OX=9606 GN=HYOU1 PE=1 SV=1	Q9Y4L1	26674_NB1494c (YFP-miniT_no stimulation_R3)	Hypoxia up-regulated protein 1 OS=Homo sapiens OX=9606 GN=HYOU1 PE=1 SV=1	1	5.55e-05	111319	3	3	3	DAVVYPILVEFTR	R	E	0.995	34.6	31.2	23.9		1520.83	3	0.0039	2.5	439	451
Hypoxia up-regulated protein 1 OS=Homo sapiens OX=9606 GN=HYOU1 PE=1 SV=1	Q9Y4L1	26674_NB1494c (YFP-miniT_no stimulation_R3)	Hypoxia up-regulated protein 1 OS=Homo sapiens OX=9606 GN=HYOU1 PE=1 SV=1	1	5.55e-05	111319	3	3	3	QADNPHVALYQAR	K	F	0.927	20.3	34.4	15.7		1481.74	2	0.0037	2.5	107	119
Hypoxia up-regulated protein 1 OS=Homo sapiens OX=9606 GN=HYOU1 PE=1 SV=1	Q9Y4L1	26674_NB1494c (YFP-miniT_no stimulation_R3)	Hypoxia up-regulated protein 1 OS=Homo sapiens OX=9606 GN=HYOU1 PE=1 SV=1	1	5.55e-05	111319	3	3	3	VESVFETLVEDSAEEESTLTK	R	L	0.968	19.6	37.3	16.5		2341.11	3	0.0027	1.1	556	576
Hypoxia up-regulated protein 1 OS=Homo sapiens OX=9606 GN=HYOU1 PE=1 SV=1	A0A087X054	26674_NB1494c (YFP-miniT_no stimulation_R3)	Hypoxia up-regulated protein 1 OS=Homo sapiens OX=9606 GN=HYOU1 PE=1 SV=1	1	5.55e-05	104762	3	3	3	DAVVYPILVEFTR	R	E	0.995	34.6	31.2	23.9		1520.83	3	0.0039	2.5	439	451
Hypoxia up-regulated protein 1 OS=Homo sapiens OX=9606 GN=HYOU1 PE=1 SV=1	A0A087X054	26674_NB1494c (YFP-miniT_no stimulation_R3)	Hypoxia up-regulated protein 1 OS=Homo sapiens OX=9606 GN=HYOU1 PE=1 SV=1	1	5.55e-05	104762	3	3	3	QADNPHVALYQAR	K	F	0.927	20.3	34.4	15.7		1481.74	2	0.0037	2.5	107	119
Hypoxia up-regulated protein 1 OS=Homo sapiens OX=9606 GN=HYOU1 PE=1 SV=1	A0A087X054	26674_NB1494c (YFP-miniT_no stimulation_R3)	Hypoxia up-regulated protein 1 OS=Homo sapiens OX=9606 GN=HYOU1 PE=1 SV=1	1	5.55e-05	104762	3	3	3	VESVFETLVEDSAEEESTLTK	R	L	0.968	19.6	37.3	16.5		2341.11	3	0.0027	1.1	556	576
Hypoxia up-regulated protein 1 OS=Homo sapiens OX=9606 GN=HYOU1 PE=1 SV=1	A0A494C039	26674_NB1494c (YFP-miniT_no stimulation_R3)	Hypoxia up-regulated protein 1 OS=Homo sapiens OX=9606 GN=HYOU1 PE=1 SV=1	1	5.55e-05	111390	3	3	3	DAVVYPILVEFTR	R	E	0.995	34.6	31.2	23.9		1520.83	3	0.0039	2.5	439	451
Hypoxia up-regulated protein 1 OS=Homo sapiens OX=9606 GN=HYOU1 PE=1 SV=1	A0A494C039	26674_NB1494c (YFP-miniT_no stimulation_R3)	Hypoxia up-regulated protein 1 OS=Homo sapiens OX=9606 GN=HYOU1 PE=1 SV=1	1	5.55e-05	111390	3	3	3	QADNPHVALYQAR	K	F	0.927	20.3	34.4	15.7		1481.74	2	0.0037	2.5	107	119
Hypoxia up-regulated protein 1 OS=Homo sapiens OX=9606 GN=HYOU1 PE=1 SV=1	A0A494C039	26674_NB1494c (YFP-miniT_no stimulation_R3)	Hypoxia up-regulated protein 1 OS=Homo sapiens OX=9606 GN=HYOU1 PE=1 SV=1	1	5.55e-05	111390	3	3	3	VESVFETLVEDSAEEESTLTK	R	L	0.968	19.6	37.3	16.5		2341.11	3	0.0027	1.1	556	576
Hypoxia up-regulated protein 1 OS=Homo sapiens OX=9606 GN=HYOU1 PE=1 SV=1	Q9Y4L1	25922_NB1335 (EFNB1-miniT_no stimulation_R1)	Hypoxia up-regulated protein 1 OS=Homo sapiens OX=9606 GN=HYOU1 PE=1 SV=1	1	3.85e-05	111319	2	2	2	AEAGPEGVAPAPEGEK	K	K	0.996	41.8	34.6	39.3		1507.71	2	-0.0022	-1.5	670	685
Hypoxia up-regulated protein 1 OS=Homo sapiens OX=9606 GN=HYOU1 PE=1 SV=1	Q9Y4L1	25922_NB1335 (EFNB1-miniT_no stimulation_R1)	Hypoxia up-regulated protein 1 OS=Homo sapiens OX=9606 GN=HYOU1 PE=1 SV=1	1	3.85e-05	111319	2	2	2	VAIVKPGVPMEIVLNK	K	E	0.996	22	25	22		1706.02	3	-0.0013	-0.74	47	62
Hypoxia up-regulated protein 1 OS=Homo sapiens OX=9606 GN=HYOU1 PE=1 SV=1	A0A087X054	25922_NB1335 (EFNB1-miniT_no stimulation_R1)	Hypoxia up-regulated protein 1 OS=Homo sapiens OX=9606 GN=HYOU1 PE=1 SV=1	1	3.85e-05	104762	2	2	2	AEAGPEGVAPAPEGEK	K	K	0.996	41.8	34.6	39.3		1507.71	2	-0.0022	-1.5	608	623
Hypoxia up-regulated protein 1 OS=Homo sapiens OX=9606 GN=HYOU1 PE=1 SV=1	A0A087X054	25922_NB1335 (EFNB1-miniT_no stimulation_R1)	Hypoxia up-regulated protein 1 OS=Homo sapiens OX=9606 GN=HYOU1 PE=1 SV=1	1	3.85e-05	104762	2	2	2	VAIVKPGVPMEIVLNK	K	E	0.996	22	25	22		1706.02	3	-0.0013	-0.74	47	62
Hypoxia up-regulated protein 1 OS=Homo sapiens OX=9606 GN=HYOU1 PE=1 SV=1	A0A494C039	25922_NB1335 (EFNB1-miniT_no stimulation_R1)	Hypoxia up-regulated protein 1 OS=Homo sapiens OX=9606 GN=HYOU1 PE=1 SV=1	1	3.85e-05	111390	2	2	2	AEAGPEGVAPAPEGEK	K	K	0.996	41.8	34.6	39.3		1507.71	2	-0.0022	-1.5	670	685
Hypoxia up-regulated protein 1 OS=Homo sapiens OX=9606 GN=HYOU1 PE=1 SV=1	A0A494C039	25922_NB1335 (EFNB1-miniT_no stimulation_R1)	Hypoxia up-regulated protein 1 OS=Homo sapiens OX=9606 GN=HYOU1 PE=1 SV=1	1	3.85e-05	111390	2	2	2	VAIVKPGVPMEIVLNK	K	E	0.996	22	25	22		1706.02	3	-0.0013	-0.74	47	62
Hypoxia up-regulated protein 1 OS=Homo sapiens OX=9606 GN=HYOU1 PE=1 SV=1	Q9Y4L1	26433_NB1453 (EFNB1-miniT_no stimulation_R2)	Hypoxia up-regulated protein 1 OS=Homo sapiens OX=9606 GN=HYOU1 PE=1 SV=1	1	0.000243	111319	12	13	14	AEAGPEGVAPAPEGEK	K	K	0.997	42.1	34.7	36		1507.71	2	-0.00098	-0.65	670	685
Hypoxia up-regulated protein 1 OS=Homo sapiens OX=9606 GN=HYOU1 PE=1 SV=1	Q9Y4L1	26433_NB1453 (EFNB1-miniT_no stimulation_R2)	Hypoxia up-regulated protein 1 OS=Homo sapiens OX=9606 GN=HYOU1 PE=1 SV=1	1	0.000243	111319	12	13	14	AEAGPEGVAPAPEGEKK	K	Q	0.997	30.4	34.9	28.4		1635.81	3	-0.0021	-1.3	670	686
Hypoxia up-regulated protein 1 OS=Homo sapiens OX=9606 GN=HYOU1 PE=1 SV=1	Q9Y4L1	26433_NB1453 (EFNB1-miniT_no stimulation_R2)	Hypoxia up-regulated protein 1 OS=Homo sapiens OX=9606 GN=HYOU1 PE=1 SV=1	1	0.000243	111319	12	13	14	DAVVYPILVEFTR	R	E	0.997	42.7	30.9	30.5		1520.83	3	0.0016	1	439	451
Hypoxia up-regulated protein 1 OS=Homo sapiens OX=9606 GN=HYOU1 PE=1 SV=1	Q9Y4L1	26433_NB1453 (EFNB1-miniT_no stimulation_R2)	Hypoxia up-regulated protein 1 OS=Homo sapiens OX=9606 GN=HYOU1 PE=1 SV=1	1	0.000243	111319	12	13	14	FFGDSAASMAIK	R	N	0.997	29.6	32.7	21.8		1243.59	2	0.001	0.8	80	91
Hypoxia up-regulated protein 1 OS=Homo sapiens OX=9606 GN=HYOU1 PE=1 SV=1	Q9Y4L1	26433_NB1453 (EFNB1-miniT_no stimulation_R2)	Hypoxia up-regulated protein 1 OS=Homo sapiens OX=9606 GN=HYOU1 PE=1 SV=1	1	0.000243	111319	12	13	14	FPEHELTFDPQR	R	Q	0.997	30.4	35.1	22.9		1514.72	3	0.0012	0.8	120	131
Hypoxia up-regulated protein 1 OS=Homo sapiens OX=9606 GN=HYOU1 PE=1 SV=1	Q9Y4L1	26433_NB1453 (EFNB1-miniT_no stimulation_R2)	Hypoxia up-regulated protein 1 OS=Homo sapiens OX=9606 GN=HYOU1 PE=1 SV=1	1	0.000243	111319	12	13	14	LAGLFNEQR	R	K	0.997	43.8	32.3	28.2		1046.55	2	0.0011	1.1	283	291
Hypoxia up-regulated protein 1 OS=Homo sapiens OX=9606 GN=HYOU1 PE=1 SV=1	Q9Y4L1	26433_NB1453 (EFNB1-miniT_no stimulation_R2)	Hypoxia up-regulated protein 1 OS=Homo sapiens OX=9606 GN=HYOU1 PE=1 SV=1	1	0.000243	111319	12	13	14	LGNTISSLFGGGTTPDAK	K	E	0.997	71.3	34.4	65.8		1734.88	2	0.0026	1.5	577	594
Hypoxia up-regulated protein 1 OS=Homo sapiens OX=9606 GN=HYOU1 PE=1 SV=1	Q9Y4L1	26433_NB1453 (EFNB1-miniT_no stimulation_R2)	Hypoxia up-regulated protein 1 OS=Homo sapiens OX=9606 GN=HYOU1 PE=1 SV=1	1	0.000243	111319	12	13	14	LIPEMDQIFTEVEMTTLEK	R	V	0.992	23.4	36.1	20.3		2266.11	3	0.0019	0.86	841	859
Hypoxia up-regulated protein 1 OS=Homo sapiens OX=9606 GN=HYOU1 PE=1 SV=1	Q9Y4L1	26433_NB1453 (EFNB1-miniT_no stimulation_R2)	Hypoxia up-regulated protein 1 OS=Homo sapiens OX=9606 GN=HYOU1 PE=1 SV=1	1	0.000243	111319	12	13	14	NINADEAAAMGAVYQAAALSK	K	A	0.996	79.6	36.3	79.6		2078.01	3	-0.0011	-0.53	408	428
Hypoxia up-regulated protein 1 OS=Homo sapiens OX=9606 GN=HYOU1 PE=1 SV=1	Q9Y4L1	26433_NB1453 (EFNB1-miniT_no stimulation_R2)	Hypoxia up-regulated protein 1 OS=Homo sapiens OX=9606 GN=HYOU1 PE=1 SV=1	1	0.000243	111319	12	13	14	NINADEAAAMGAVYQAAALSK	K	A	0.997	28.7	36.2	28.7		2078.01	2	0.0023	1.1	408	428
Hypoxia up-regulated protein 1 OS=Homo sapiens OX=9606 GN=HYOU1 PE=1 SV=1	Q9Y4L1	26433_NB1453 (EFNB1-miniT_no stimulation_R2)	Hypoxia up-regulated protein 1 OS=Homo sapiens OX=9606 GN=HYOU1 PE=1 SV=1	1	0.000243	111319	12	13	14	NINADEAAAMGAVYQAAALSK	K	A	0.997	48	36.3	48		2078.01	2	-0.0024	-1.1	408	428
Hypoxia up-regulated protein 1 OS=Homo sapiens OX=9606 GN=HYOU1 PE=1 SV=1	Q9Y4L1	26433_NB1453 (EFNB1-miniT_no stimulation_R2)	Hypoxia up-regulated protein 1 OS=Homo sapiens OX=9606 GN=HYOU1 PE=1 SV=1	1	0.000243	111319	12	13	14	SLAEDFAEQPIKDAVITVPVFFNQAER	R	R	0.997	41	34.4	34.3		3033.54	3	-0.0021	-0.69	159	185
Hypoxia up-regulated protein 1 OS=Homo sapiens OX=9606 GN=HYOU1 PE=1 SV=1	Q9Y4L1	26433_NB1453 (EFNB1-miniT_no stimulation_R2)	Hypoxia up-regulated protein 1 OS=Homo sapiens OX=9606 GN=HYOU1 PE=1 SV=1	1	0.000243	111319	12	13	14	TVLSANADHMAQIEGLMDDVDFK	K	A	0.948	17.8	38	12.1		2519.17	3	0.0024	0.94	318	340
Hypoxia up-regulated protein 1 OS=Homo sapiens OX=9606 GN=HYOU1 PE=1 SV=1	Q9Y4L1	26433_NB1453 (EFNB1-miniT_no stimulation_R2)	Hypoxia up-regulated protein 1 OS=Homo sapiens OX=9606 GN=HYOU1 PE=1 SV=1	1	0.000243	111319	12	13	14	VLQLINDNTATALSYGVFR	K	R	0.997	83.9	32.1	83.9		2094.11	2	0.0023	1.1	199	217
Hypoxia up-regulated protein 1 OS=Homo sapiens OX=9606 GN=HYOU1 PE=1 SV=1	A0A087X054	26433_NB1453 (EFNB1-miniT_no stimulation_R2)	Hypoxia up-regulated protein 1 OS=Homo sapiens OX=9606 GN=HYOU1 PE=1 SV=1	1	0.000243	104762	12	13	14	AEAGPEGVAPAPEGEK	K	K	0.997	42.1	34.7	36		1507.71	2	-0.00098	-0.65	608	623
Hypoxia up-regulated protein 1 OS=Homo sapiens OX=9606 GN=HYOU1 PE=1 SV=1	A0A087X054	26433_NB1453 (EFNB1-miniT_no stimulation_R2)	Hypoxia up-regulated protein 1 OS=Homo sapiens OX=9606 GN=HYOU1 PE=1 SV=1	1	0.000243	104762	12	13	14	AEAGPEGVAPAPEGEKK	K	Q	0.997	30.4	34.9	28.4		1635.81	3	-0.0021	-1.3	608	624
Hypoxia up-regulated protein 1 OS=Homo sapiens OX=9606 GN=HYOU1 PE=1 SV=1	A0A087X054	26433_NB1453 (EFNB1-miniT_no stimulation_R2)	Hypoxia up-regulated protein 1 OS=Homo sapiens OX=9606 GN=HYOU1 PE=1 SV=1	1	0.000243	104762	12	13	14	DAVVYPILVEFTR	R	E	0.997	42.7	30.9	30.5		1520.83	3	0.0016	1	439	451
Hypoxia up-regulated protein 1 OS=Homo sapiens OX=9606 GN=HYOU1 PE=1 SV=1	A0A087X054	26433_NB1453 (EFNB1-miniT_no stimulation_R2)	Hypoxia up-regulated protein 1 OS=Homo sapiens OX=9606 GN=HYOU1 PE=1 SV=1	1	0.000243	104762	12	13	14	FFGDSAASMAIK	R	N	0.997	29.6	32.7	21.8		1243.59	2	0.001	0.8	80	91
Hypoxia up-regulated protein 1 OS=Homo sapiens OX=9606 GN=HYOU1 PE=1 SV=1	A0A087X054	26433_NB1453 (EFNB1-miniT_no stimulation_R2)	Hypoxia up-regulated protein 1 OS=Homo sapiens OX=9606 GN=HYOU1 PE=1 SV=1	1	0.000243	104762	12	13	14	FPEHELTFDPQR	R	Q	0.997	30.4	35.1	22.9		1514.72	3	0.0012	0.8	120	131
Hypoxia up-regulated protein 1 OS=Homo sapiens OX=9606 GN=HYOU1 PE=1 SV=1	A0A087X054	26433_NB1453 (EFNB1-miniT_no stimulation_R2)	Hypoxia up-regulated protein 1 OS=Homo sapiens OX=9606 GN=HYOU1 PE=1 SV=1	1	0.000243	104762	12	13	14	LAGLFNEQR	R	K	0.997	43.8	32.3	28.2		1046.55	2	0.0011	1.1	283	291
Hypoxia up-regulated protein 1 OS=Homo sapiens OX=9606 GN=HYOU1 PE=1 SV=1	A0A087X054	26433_NB1453 (EFNB1-miniT_no stimulation_R2)	Hypoxia up-regulated protein 1 OS=Homo sapiens OX=9606 GN=HYOU1 PE=1 SV=1	1	0.000243	104762	12	13	14	LGNTISSLFGGGTTPDAK	K	E	0.997	71.3	34.4	65.8		1734.88	2	0.0026	1.5	577	594
Hypoxia up-regulated protein 1 OS=Homo sapiens OX=9606 GN=HYOU1 PE=1 SV=1	A0A087X054	26433_NB1453 (EFNB1-miniT_no stimulation_R2)	Hypoxia up-regulated protein 1 OS=Homo sapiens OX=9606 GN=HYOU1 PE=1 SV=1	1	0.000243	104762	12	13	14	LIPEMDQIFTEVEMTTLEK	R	V	0.992	23.4	36.1	20.3		2266.11	3	0.0019	0.86	779	797
Hypoxia up-regulated protein 1 OS=Homo sapiens OX=9606 GN=HYOU1 PE=1 SV=1	A0A087X054	26433_NB1453 (EFNB1-miniT_no stimulation_R2)	Hypoxia up-regulated protein 1 OS=Homo sapiens OX=9606 GN=HYOU1 PE=1 SV=1	1	0.000243	104762	12	13	14	NINADEAAAMGAVYQAAALSK	K	A	0.996	79.6	36.3	79.6		2078.01	3	-0.0011	-0.53	408	428
Hypoxia up-regulated protein 1 OS=Homo sapiens OX=9606 GN=HYOU1 PE=1 SV=1	A0A087X054	26433_NB1453 (EFNB1-miniT_no stimulation_R2)	Hypoxia up-regulated protein 1 OS=Homo sapiens OX=9606 GN=HYOU1 PE=1 SV=1	1	0.000243	104762	12	13	14	NINADEAAAMGAVYQAAALSK	K	A	0.997	28.7	36.2	28.7		2078.01	2	0.0023	1.1	408	428
Hypoxia up-regulated protein 1 OS=Homo sapiens OX=9606 GN=HYOU1 PE=1 SV=1	A0A087X054	26433_NB1453 (EFNB1-miniT_no stimulation_R2)	Hypoxia up-regulated protein 1 OS=Homo sapiens OX=9606 GN=HYOU1 PE=1 SV=1	1	0.000243	104762	12	13	14	NINADEAAAMGAVYQAAALSK	K	A	0.997	48	36.3	48		2078.01	2	-0.0024	-1.1	408	428
Hypoxia up-regulated protein 1 OS=Homo sapiens OX=9606 GN=HYOU1 PE=1 SV=1	A0A087X054	26433_NB1453 (EFNB1-miniT_no stimulation_R2)	Hypoxia up-regulated protein 1 OS=Homo sapiens OX=9606 GN=HYOU1 PE=1 SV=1	1	0.000243	104762	12	13	14	SLAEDFAEQPIKDAVITVPVFFNQAER	R	R	0.997	41	34.4	34.3		3033.54	3	-0.0021	-0.69	159	185
[truncated: 234,320+ more rows]
